# Supplementary material for: Crystal structure of mer-tris­{2,6-di­fluoro-3-[5-(2-fluoro­phen­yl)pyridin-2-yl-κN]pyridin-4-yl-κC 4}iridium(III) di­chloro­methane hemisolvate n-hexane hemisolvate
Source: Acta Crystallogr E Crystallogr Commun. 2017 Nov 28;73(Pt 12):1952–5. doi: 10.1107/S2056989017016759 (PMC5730259; doi:10.1107/S2056989017016759)
Supplement: Supplementary file 1 [file e-73-01952-sup1.cif]

##############################################################################
#                                                                            #
# This CIF contains the data in a paper accepted for publication in          #
# Acta Crystallographica Section E. It conforms to the requirements of       #
# Notes for Authors for Acta Crystallographica Section E, and has been       #
# peer reviewed under the auspices of the IUCr Commission on Journals.       #
#                                                                            #
# Full details of the Crystallographic Information File format               #
# are given in the paper "The Crystallographic Information File (CIF):       #
# a New Standard Archive File for Crystallography" by S. R. Hall, F. H.      #
# Allen and I. D. Brown [Acta Cryst. (1991), A47, 655-685].                  #
#                                                                            #
# The current version of the core CIF dictionary is obtainable from          #
# ftp://ftp.iucr.org/pub/cif_core.dic.                                       #
#                                                                            #
# Software is freely available for graphical display of the structure(s)     #
# in this CIF. For information consult the CIF software page                 #
# http://www.iucr.org/resources/cif/software.                                #
#                                                                            #
# This file may be used for bona fide research purposes within the           #
# scientific community so long as proper attribution is given to the journal # 
# article from which it was obtained.                                        #
#                                                                            #
##############################################################################
data_I
_audit_creation_method     'SHELXL-2014/7'
_chemical_name_systematic
;\
<i>mer</i>-Tris{2,6-difluoro-3-[5-(2-fluorophenyl)pyridin-2-yl-\k<i>N</i>]\
pyridin-4-yl-\k<i>C</i>^4^}iridium(III) dichloromethane hemisolvate
<i>n</i>-hexane hemisolvate
;
_chemical_name_common     ?
_chemical_formula_moiety     'C51 H33 F6 Ir N6, 0.5(C6 H14), 0.5(C H2 Cl2)'
_chemical_formula_sum     'C54.50 H41 Cl F6 Ir N6'
_chemical_formula_iupac     '[Ir (C17 H11 F2 N2)3], 0.5C6 H14, 0.5C H2 Cl2'
_chemical_formula_weight     1121.58
_chemical_melting_point     ?
_shelx_space_group_comment
;
The symmetry employed for this shelxl refinement is uniquely defined
by the following loop, which should always be used as a source of
symmetry information in preference to the above space-group names.
They are only intended as comments.
;
_space_group_crystal_system     triclinic
_space_group_name_H-M_alt     'P -1'
_space_group_name_Hall     '-P 1'
loop_
    _space_group_symop_operation_xyz
    'x, y, z'
    '-x, -y, -z'
_cell_length_a     12.5753(2)
_cell_length_b     14.4054(3)
_cell_length_c     14.8668(3)
_cell_angle_alpha     117.0678(5)
_cell_angle_beta     101.9336(6)
_cell_angle_gamma     97.2102(6)
_cell_volume     2270.58(8)
_cell_formula_units_Z     2
_cell_measurement_reflns_used     9893
_cell_measurement_theta_min     2.32
_cell_measurement_theta_max     28.23
_cell_measurement_temperature     173(2)
_exptl_crystal_description     block
_exptl_crystal_colour     yellow
_exptl_crystal_size_max     0.420
_exptl_crystal_size_mid     0.230
_exptl_crystal_size_min     0.210
_exptl_crystal_density_diffrn     1.640
_exptl_crystal_density_meas     ?
_exptl_crystal_density_method     ?
_exptl_crystal_F_000     1116
_exptl_absorpt_coefficient_mu     3.070
_exptl_absorpt_correction_type     multi-scan
_exptl_absorpt_process_details
;
(SADABS; Bruker, 2014)
;
_shelx_estimated_absorpt_T_min     0.359
_shelx_estimated_absorpt_T_max     0.565
_exptl_absorpt_correction_T_min     0.5323
_exptl_absorpt_correction_T_max     0.7457
_diffrn_ambient_temperature     173(2)
_diffrn_radiation_type     MoK\a
_diffrn_radiation_wavelength     0.71073
_diffrn_measurement_device_type     'Bruker APEXII CCD'
_diffrn_measurement_method     '\f and \w scans'
_diffrn_detector_area_resol_mean     ?
_diffrn_reflns_number     40374
_diffrn_reflns_av_R_equivalents     0.0351
_diffrn_reflns_theta_min     1.612
_diffrn_reflns_theta_max     28.247
_diffrn_reflns_theta_full     25.242
_diffrn_measured_fraction_theta_max     0.996
_diffrn_measured_fraction_theta_full     0.999
_diffrn_reflns_limit_h_min     -16
_diffrn_reflns_limit_h_max     16
_diffrn_reflns_limit_k_min     -19
_diffrn_reflns_limit_k_max     19
_diffrn_reflns_limit_l_min     -18
_diffrn_reflns_limit_l_max     19
_refine_special_details     ?
_reflns_number_total     11187
_reflns_number_gt     10233
_reflns_threshold_expression     'I > 2\s(I)'
_refine_ls_structure_factor_coef     Fsqd
_refine_ls_matrix_type     full
_refine_ls_R_factor_all     0.0342
_refine_ls_R_factor_gt     0.0302
_refine_ls_wR_factor_gt     0.0778
_refine_ls_wR_factor_ref     0.0801
_refine_ls_goodness_of_fit_ref     1.038
_refine_ls_restrained_S_all     1.071
_refine_ls_number_reflns     11187
_refine_ls_number_parameters     625
_refine_ls_number_restraints     16
_refine_ls_hydrogen_treatment     constr
_refine_ls_weighting_scheme     calc
_refine_ls_weighting_details
              'w=1/[\s^2^(Fo^2^)+(0.0470P)^2^+1.7767P] where P=(Fo^2^+2Fc^2^)/3'
_atom_sites_solution_hydrogens     geom
_atom_sites_solution_primary     ?
_atom_sites_solution_secondary     ?
_refine_ls_shift/su_max     0.003
_refine_ls_shift/su_mean     0.000
_refine_diff_density_max     2.383
_refine_diff_density_min     -2.062
_refine_ls_extinction_method     none
_refine_ls_extinction_coef     .
loop_
    _atom_type_symbol
    _atom_type_description
    _atom_type_scat_dispersion_real
    _atom_type_scat_dispersion_imag
    _atom_type_scat_source
    'C' 'C' 0.0033 0.0016
                         'International Tables Vol C Tables 4.2.6.8 and 6.1.1.4'
    'H' 'H' 0.0000 0.0000
                         'International Tables Vol C Tables 4.2.6.8 and 6.1.1.4'
    'N' 'N' 0.0061 0.0033
                         'International Tables Vol C Tables 4.2.6.8 and 6.1.1.4'
    'F' 'F' 0.0171 0.0103
                         'International Tables Vol C Tables 4.2.6.8 and 6.1.1.4'
    'Cl' 'Cl' 0.1484 0.1585
                         'International Tables Vol C Tables 4.2.6.8 and 6.1.1.4'
    'Ir' 'Ir' -1.4442 7.9887
                         'International Tables Vol C Tables 4.2.6.8 and 6.1.1.4'
_computing_data_collection
;
APEX2 (Bruker, 2014)
;
_computing_cell_refinement
;
SAINT (Bruker, 2014)
;
_computing_data_reduction
;
SAINT (Bruker, 2014)
;
_computing_structure_solution
;
SHELXS97 (Sheldrick, 2008)
;
_computing_structure_refinement
;
SHELXL2014 (Sheldrick, 2015)
;
_computing_molecular_graphics
;
DIAMOND (Brandenburg, 2010)
;
_computing_publication_material
;
SHELXTL (Sheldrick, 2008) and publCIF (Westrip, 2010)
;
loop_
    _atom_site_type_symbol
    _atom_site_label
    _atom_site_fract_x
    _atom_site_fract_y
    _atom_site_fract_z
    _atom_site_U_iso_or_equiv
    _atom_site_adp_type
    _atom_site_calc_flag
    _atom_site_occupancy
    _atom_site_disorder_assembly
    _atom_site_disorder_group
    Ir Ir1 0.80627(2) 0.75047(2) 0.53831(2) 0.01827(4) Uani d 1 . .
    F F1 0.8673(2) 0.6415(2) 0.8511(2) 0.0543(7) Uani d 1 . .
    F F2 1.12093(19) 0.59363(19) 0.6739(2) 0.0429(6) Uani d 1 . .
    N N1 0.9274(2) 0.6888(2) 0.4727(2) 0.0208(5) Uani d 1 . .
    N N2 0.9932(3) 0.6203(2) 0.7616(3) 0.0340(7) Uani d 1 . .
    C C1 0.8725(2) 0.6929(2) 0.6358(3) 0.0212(6) Uani d 1 . .
    C C2 0.8363(3) 0.6866(3) 0.7161(3) 0.0276(7) Uani d 1 . .
    H H2 0.7702 0.7072 0.7304 0.033 Uiso calc 1 . .
    C C3 0.8993(3) 0.6498(3) 0.7734(3) 0.0341(8) Uani d 1 . .
    C C4 1.0248(3) 0.6251(3) 0.6851(3) 0.0298(7) Uani d 1 . .
    C C5 0.9706(3) 0.6581(2) 0.6176(3) 0.0232(6) Uani d 1 . .
    C C6 1.0025(2) 0.6582(2) 0.5291(3) 0.0229(6) Uani d 1 . .
    C C7 1.0955(3) 0.6311(3) 0.4960(3) 0.0303(7) Uani d 1 . .
    H H7 1.1495 0.6127 0.5356 0.036 Uiso calc 1 . .
    C C8 1.1101(3) 0.6307(3) 0.4064(3) 0.0330(8) Uani d 1 . .
    H H8 1.1749 0.6136 0.3859 0.040 Uiso calc 1 . .
    C C9 1.0306(3) 0.6551(3) 0.3459(3) 0.0300(7) Uani d 1 . .
    C C10 0.9416(3) 0.6851(2) 0.3839(3) 0.0252(7) Uani d 1 . .
    H H10 0.8873 0.7041 0.3450 0.030 Uiso calc 1 . .
    C C11 1.0395(3) 0.6562(3) 0.2480(3) 0.0339(8) Uani d 1 . .
    C C12 1.1385(4) 0.7141(4) 0.2506(4) 0.0489(11) Uani d 1 . .
    H H12 1.2007 0.7477 0.3130 0.059 Uiso calc 1 . .
    C C13 1.1479(5) 0.7235(4) 0.1634(5) 0.0611(14) Uani d 1 . .
    H H13 1.2159 0.7634 0.1662 0.073 Uiso calc 1 . .
    C C14 1.0573(5) 0.6742(4) 0.0724(4) 0.0597(14) Uani d 1 . .
    H H14 1.0625 0.6816 0.0131 0.072 Uiso calc 1 . .
    C C15 0.9605(5) 0.6148(4) 0.0677(4) 0.0510(11) Uani d 1 . .
    H H15 0.8996 0.5801 0.0042 0.061 Uiso calc 1 . .
    C C16 0.9490(4) 0.6041(3) 0.1545(3) 0.0388(9) Uani d 1 . .
    C C17 0.8413(4) 0.5336(4) 0.1405(4) 0.0510(11) Uani d 1 . .
    H H17A 0.8564 0.4994 0.1840 0.077 Uiso calc 1 . .
    H H17B 0.8090 0.4780 0.0659 0.077 Uiso calc 1 . .
    H H17C 0.7882 0.5775 0.1625 0.077 Uiso calc 1 . .
    F F3 0.5772(3) 0.7962(2) 0.2111(2) 0.0757(10) Uani d 1 . .
    F F4 0.8327(2) 1.08740(18) 0.4761(2) 0.0466(6) Uani d 1 . .
    N N3 0.9257(2) 0.9044(2) 0.6254(2) 0.0202(5) Uani d 1 . .
    N N4 0.7040(3) 0.9417(3) 0.3469(3) 0.0402(8) Uani d 1 . .
    C C18 0.7582(3) 0.8195(3) 0.4460(3) 0.0242(6) Uani d 1 . .
    C C19 0.6756(3) 0.7747(3) 0.3490(3) 0.0350(8) Uani d 1 . .
    H H19 0.6349 0.7013 0.3136 0.042 Uiso calc 1 . .
    C C20 0.6547(4) 0.8392(4) 0.3060(3) 0.0440(10) Uani d 1 . .
    C C21 0.7826(3) 0.9830(3) 0.4368(3) 0.0321(8) Uani d 1 . .
    C C22 0.8172(3) 0.9295(3) 0.4913(3) 0.0236(6) Uani d 1 . .
    C C23 0.9103(3) 0.9743(2) 0.5882(3) 0.0229(6) Uani d 1 . .
    C C24 0.9824(3) 1.0773(3) 0.6421(3) 0.0299(7) Uani d 1 . .
    H H24 0.9710 1.1270 0.6179 0.036 Uiso calc 1 . .
    C C25 1.0702(3) 1.1068(3) 0.7304(3) 0.0307(7) Uani d 1 . .
    H H25 1.1189 1.1771 0.7667 0.037 Uiso calc 1 . .
    C C26 1.0887(3) 1.0351(3) 0.7673(3) 0.0241(6) Uani d 1 . .
    C C27 1.0117(2) 0.9351(2) 0.7118(3) 0.0212(6) Uani d 1 . .
    H H27 1.0204 0.8854 0.7365 0.025 Uiso calc 1 . .
    C C28 1.1851(3) 1.0651(3) 0.8603(3) 0.0259(7) Uani d 1 . .
    C C29 1.2073(3) 1.1663(3) 0.9495(3) 0.0377(8) Uani d 1 . .
    H H29 1.1586 1.2118 0.9500 0.045 Uiso calc 1 . .
    C C30 1.2990(4) 1.2017(3) 1.0375(3) 0.0457(10) Uani d 1 . .
    H H30 1.3132 1.2709 1.0976 0.055 Uiso calc 1 . .
    C C31 1.3691(3) 1.1359(4) 1.0369(3) 0.0459(11) Uani d 1 . .
    H H31 1.4327 1.1599 1.0964 0.055 Uiso calc 1 . .
    C C32 1.3476(3) 1.0351(3) 0.9502(3) 0.0380(9) Uani d 1 . .
    H H32 1.3965 0.9903 0.9516 0.046 Uiso calc 1 . .
    C C33 1.2560(3) 0.9967(3) 0.8603(3) 0.0293(7) Uani d 1 . .
    C C34 1.2406(3) 0.8875(3) 0.7682(3) 0.0349(8) Uani d 1 . .
    H H34A 1.2296 0.8922 0.7033 0.052 Uiso calc 1 . .
    H H34B 1.1748 0.8377 0.7613 0.052 Uiso calc 1 . .
    H H34C 1.3075 0.8611 0.7796 0.052 Uiso calc 1 . .
    F F5 0.5676(2) 0.34823(18) 0.2318(2) 0.0532(7) Uani d 1 . .
    F F6 0.38409(17) 0.55554(19) 0.4386(2) 0.0466(6) Uani d 1 . .
    N N5 0.6894(2) 0.8035(2) 0.6117(2) 0.0210(5) Uani d 1 . .
    N N6 0.4774(3) 0.4534(3) 0.3367(3) 0.0386(8) Uani d 1 . .
    C C35 0.6786(3) 0.6197(3) 0.4518(3) 0.0232(6) Uani d 1 . .
    C C36 0.6739(3) 0.5210(3) 0.3648(3) 0.0298(7) Uani d 1 . .
    H H36 0.7383 0.5075 0.3418 0.036 Uiso calc 1 . .
    C C37 0.5732(3) 0.4448(3) 0.3142(3) 0.0356(8) Uani d 1 . .
    C C38 0.4829(3) 0.5465(3) 0.4172(3) 0.0324(8) Uani d 1 . .
    C C39 0.5777(3) 0.6319(3) 0.4795(3) 0.0255(7) Uani d 1 . .
    C C40 0.5854(3) 0.7342(3) 0.5712(3) 0.0246(6) Uani d 1 . .
    C C41 0.5035(3) 0.7659(3) 0.6217(3) 0.0325(8) Uani d 1 . .
    H H41 0.4299 0.7199 0.5929 0.039 Uiso calc 1 . .
    C C42 0.5293(3) 0.8633(3) 0.7127(3) 0.0339(8) Uani d 1 . .
    H H42 0.4734 0.8836 0.7469 0.041 Uiso calc 1 . .
    C C43 0.6366(3) 0.9335(3) 0.7561(3) 0.0256(7) Uani d 1 . .
    C C44 0.7122(3) 0.8998(3) 0.6997(3) 0.0243(6) Uani d 1 . .
    H H44 0.7842 0.9473 0.7245 0.029 Uiso calc 1 . .
    C C45 0.6669(3) 1.0390(3) 0.8546(3) 0.0288(7) Uani d 1 . .
    C C46 0.5870(3) 1.0993(3) 0.8704(3) 0.0356(8) Uani d 1 . .
    H H46 0.5167 1.0726 0.8173 0.043 Uiso calc 1 . .
    C C47 0.6081(4) 1.1971(3) 0.9618(3) 0.0428(9) Uani d 1 . .
    H H47 0.5525 1.2367 0.9713 0.051 Uiso calc 1 . .
    C C48 0.7093(4) 1.2364(3) 1.0383(3) 0.0456(10) Uani d 1 . .
    H H48 0.7247 1.3038 1.1009 0.055 Uiso calc 1 . .
    C C49 0.7893(3) 1.1773(3) 1.0239(3) 0.0385(9) Uani d 1 . .
    H H49 0.8592 1.2055 1.0778 0.046 Uiso calc 1 . .
    C C50 0.7712(3) 1.0787(3) 0.9339(3) 0.0311(7) Uani d 1 . .
    C C51 0.8620(3) 1.0185(4) 0.9291(3) 0.0417(9) Uani d 1 . .
    H H51A 0.8275 0.9409 0.8916 0.063 Uiso calc 1 . .
    H H51B 0.9071 1.0410 1.0011 0.063 Uiso calc 1 . .
    H H51C 0.9104 1.0347 0.8915 0.063 Uiso calc 1 . .
    C C52 0.3642(9) 0.5534(10) 0.1629(11) 0.164(5) Uani d 1 . .
    H H52A 0.3244 0.5125 0.1889 0.246 Uiso calc 1 . .
    H H52B 0.4233 0.6141 0.2223 0.246 Uiso calc 1 . .
    H H52C 0.3111 0.5806 0.1289 0.246 Uiso calc 1 . .
    C C53 0.4179(10) 0.4784(9) 0.0806(10) 0.143(4) Uani d 1 . .
    H H53A 0.4697 0.4498 0.1153 0.171 Uiso calc 1 . .
    H H53B 0.3576 0.4164 0.0220 0.171 Uiso calc 1 . .
    C C54 0.4771(10) 0.5289(7) 0.0381(9) 0.140(4) Uani d 1 . .
    H H54A 0.4255 0.5619 0.0091 0.168 Uiso calc 1 . .
    H H54C 0.5386 0.5887 0.0977 0.168 Uiso calc 1 . .
    C C55 0.4858(8) 1.0429(5) 0.4679(6) 0.070(3) Uani d 0.5 . .
    H H55A 0.5258 1.0535 0.4212 0.084 Uiso calc 0.5 . .
    H H55B 0.4281 1.0844 0.4747 0.084 Uiso calc 0.5 . .
    Cl Cl1 0.4193(4) 0.9067(4) 0.4086(4) 0.245(2) Uani d 1 . .
loop_
    _atom_site_aniso_label
    _atom_site_aniso_U_11
    _atom_site_aniso_U_22
    _atom_site_aniso_U_33
    _atom_site_aniso_U_12
    _atom_site_aniso_U_13
    _atom_site_aniso_U_23
    Ir1 0.01779(6) 0.01590(6) 0.02123(7) 0.00411(4) 0.00436(4) 0.00994(5)
    F1 0.0766(18) 0.0687(17) 0.0456(15) 0.0301(14) 0.0258(14) 0.0449(14)
    F2 0.0406(12) 0.0478(13) 0.0472(14) 0.0263(10) 0.0083(10) 0.0272(12)
    N1 0.0205(12) 0.0147(12) 0.0255(14) 0.0042(9) 0.0059(10) 0.0090(11)
    N2 0.0455(17) 0.0254(15) 0.0286(16) 0.0110(13) 0.0018(14) 0.0147(13)
    C1 0.0210(13) 0.0137(13) 0.0243(16) -0.0001(11) 0.0012(12) 0.0092(12)
    C2 0.0326(17) 0.0247(16) 0.0260(17) 0.0048(13) 0.0065(14) 0.0144(15)
    C3 0.049(2) 0.0285(18) 0.0264(18) 0.0083(16) 0.0070(16) 0.0173(16)
    C4 0.0316(17) 0.0196(15) 0.0303(18) 0.0082(13) -0.0005(14) 0.0096(14)
    C5 0.0233(14) 0.0149(14) 0.0267(16) 0.0040(11) 0.0009(12) 0.0096(13)
    C6 0.0216(14) 0.0151(14) 0.0260(16) 0.0038(11) 0.0032(12) 0.0071(13)
    C7 0.0259(15) 0.0233(16) 0.036(2) 0.0095(13) 0.0059(14) 0.0102(15)
    C8 0.0266(16) 0.0265(17) 0.041(2) 0.0090(13) 0.0154(15) 0.0103(16)
    C9 0.0368(18) 0.0184(15) 0.0346(19) 0.0066(13) 0.0173(15) 0.0103(15)
    C10 0.0331(16) 0.0166(14) 0.0278(17) 0.0061(12) 0.0122(14) 0.0114(13)
    C11 0.050(2) 0.0235(16) 0.040(2) 0.0162(15) 0.0278(18) 0.0172(16)
    C12 0.057(3) 0.042(2) 0.053(3) 0.009(2) 0.032(2) 0.022(2)
    C13 0.071(3) 0.057(3) 0.083(4) 0.018(3) 0.053(3) 0.044(3)
    C14 0.092(4) 0.056(3) 0.061(3) 0.035(3) 0.051(3) 0.038(3)
    C15 0.079(3) 0.048(3) 0.047(3) 0.029(2) 0.034(2) 0.030(2)
    C16 0.057(2) 0.0300(19) 0.040(2) 0.0194(17) 0.0244(19) 0.0198(18)
    C17 0.062(3) 0.052(3) 0.040(2) 0.010(2) 0.013(2) 0.026(2)
    F3 0.092(2) 0.0570(17) 0.0537(18) 0.0057(16) -0.0304(16) 0.0328(15)
    F4 0.0643(15) 0.0293(11) 0.0506(15) 0.0084(10) 0.0053(12) 0.0290(11)
    N3 0.0202(11) 0.0174(12) 0.0256(14) 0.0064(9) 0.0090(10) 0.0115(11)
    N4 0.0490(19) 0.0394(18) 0.0415(19) 0.0159(15) 0.0069(16) 0.0291(17)
    C18 0.0242(15) 0.0263(16) 0.0272(17) 0.0100(12) 0.0090(13) 0.0159(14)
    C19 0.0382(19) 0.0275(18) 0.0309(19) 0.0045(14) -0.0030(15) 0.0142(16)
    C20 0.051(2) 0.044(2) 0.034(2) 0.0133(18) -0.0040(18) 0.0230(19)
    C21 0.0415(19) 0.0271(17) 0.036(2) 0.0128(15) 0.0114(16) 0.0215(16)
    C22 0.0267(15) 0.0240(15) 0.0264(17) 0.0110(12) 0.0096(13) 0.0156(14)
    C23 0.0246(14) 0.0194(14) 0.0286(17) 0.0084(12) 0.0109(13) 0.0132(14)
    C24 0.0330(17) 0.0217(16) 0.039(2) 0.0084(13) 0.0110(15) 0.0181(16)
    C25 0.0341(17) 0.0158(15) 0.035(2) 0.0017(13) 0.0069(15) 0.0095(15)
    C26 0.0235(14) 0.0197(15) 0.0266(17) 0.0031(12) 0.0092(13) 0.0093(14)
    C27 0.0184(13) 0.0195(14) 0.0249(16) 0.0033(11) 0.0063(12) 0.0108(13)
    C28 0.0231(14) 0.0242(16) 0.0265(17) -0.0021(12) 0.0050(13) 0.0125(14)
    C29 0.041(2) 0.0283(18) 0.033(2) -0.0028(15) 0.0063(16) 0.0110(17)
    C30 0.049(2) 0.037(2) 0.030(2) -0.0120(18) 0.0022(18) 0.0100(18)
    C31 0.037(2) 0.052(3) 0.038(2) -0.0142(18) -0.0050(17) 0.027(2)
    C32 0.0257(16) 0.044(2) 0.042(2) -0.0016(15) 0.0002(16) 0.027(2)
    C33 0.0223(15) 0.0310(18) 0.0323(19) -0.0002(13) 0.0052(14) 0.0167(16)
    C34 0.0271(16) 0.0335(19) 0.041(2) 0.0092(14) 0.0068(15) 0.0174(18)
    F5 0.0495(14) 0.0276(12) 0.0478(15) -0.0026(10) 0.0112(12) -0.0048(11)
    F6 0.0240(10) 0.0421(13) 0.0539(15) -0.0029(9) 0.0100(10) 0.0113(12)
    N5 0.0172(11) 0.0211(13) 0.0258(14) 0.0053(9) 0.0044(10) 0.0131(11)
    N6 0.0332(16) 0.0273(16) 0.0378(18) -0.0041(12) 0.0028(14) 0.0082(14)
    C35 0.0220(14) 0.0212(15) 0.0263(16) 0.0028(11) 0.0032(12) 0.0139(14)
    C36 0.0281(16) 0.0230(16) 0.0315(18) 0.0040(13) 0.0058(14) 0.0098(15)
    C37 0.0369(19) 0.0219(17) 0.034(2) 0.0007(14) 0.0062(16) 0.0063(16)
    C38 0.0230(15) 0.0324(18) 0.038(2) 0.0016(13) 0.0072(14) 0.0162(17)
    C39 0.0247(15) 0.0232(16) 0.0270(17) 0.0042(12) 0.0065(13) 0.0120(14)
    C40 0.0197(14) 0.0234(15) 0.0288(17) 0.0038(12) 0.0054(13) 0.0124(14)
    C41 0.0215(15) 0.0345(19) 0.036(2) 0.0012(13) 0.0090(14) 0.0140(17)
    C42 0.0262(16) 0.038(2) 0.038(2) 0.0101(14) 0.0149(15) 0.0172(18)
    C43 0.0255(15) 0.0276(16) 0.0273(17) 0.0091(13) 0.0081(13) 0.0157(15)
    C44 0.0226(14) 0.0244(16) 0.0284(17) 0.0069(12) 0.0090(13) 0.0143(14)
    C45 0.0320(16) 0.0278(17) 0.0304(18) 0.0093(13) 0.0150(14) 0.0146(15)
    C46 0.0383(19) 0.037(2) 0.036(2) 0.0157(16) 0.0150(16) 0.0181(17)
    C47 0.054(2) 0.039(2) 0.042(2) 0.0218(19) 0.026(2) 0.0185(19)
    C48 0.066(3) 0.030(2) 0.034(2) 0.0056(19) 0.024(2) 0.0084(18)
    C49 0.040(2) 0.037(2) 0.0301(19) -0.0029(16) 0.0104(16) 0.0135(17)
    C50 0.0311(17) 0.0330(18) 0.0300(18) 0.0037(14) 0.0116(15) 0.0164(16)
    C51 0.0281(18) 0.056(3) 0.036(2) 0.0114(17) 0.0069(16) 0.019(2)
    C52 0.114(8) 0.181(12) 0.207(14) 0.014(8) 0.007(8) 0.126(11)
    C53 0.183(11) 0.123(8) 0.161(11) 0.051(8) 0.048(9) 0.100(8)
    C54 0.172(10) 0.068(6) 0.172(12) 0.019(6) 0.064(8) 0.050(7)
    C55 0.070(3) 0.071(3) 0.071(3) 0.020(2) 0.023(2) 0.035(2)
    Cl1 0.210(2) 0.257(3) 0.244(3) 0.0489(18) 0.0950(19) 0.0951(18)
_geom_special_details
;
 All esds (except the esd in the dihedral angle between two l.s. planes)
 are estimated using the full covariance matrix.  The cell esds are taken
 into account individually in the estimation of esds in distances, angles
 and torsion angles; correlations between esds in cell parameters are only
 used when they are defined by crystal symmetry.  An approximate (isotropic)
 treatment of cell esds is used for estimating esds involving l.s. planes.
;
loop_
    _geom_bond_atom_site_label_1
    _geom_bond_atom_site_label_2
    _geom_bond_site_symmetry_2
    _geom_bond_distance
    _geom_bond_publ_flag
    Ir1 C35 . 1.991(3) y
    Ir1 N5 . 2.030(3) y
    Ir1 N1 . 2.056(3) y
    Ir1 C1 . 2.061(3) y
    Ir1 C18 . 2.070(3) y
    Ir1 N3 . 2.143(3) y
    F1 C3 . 1.349(4) ?
    F2 C4 . 1.359(4) ?
    N1 C10 . 1.346(4) ?
    N1 C6 . 1.378(4) ?
    N2 C4 . 1.307(5) ?
    N2 C3 . 1.323(5) ?
    C1 C2 . 1.397(5) ?
    C1 C5 . 1.421(4) ?
    C2 C3 . 1.369(5) ?
    C2 H2 . 0.9500 ?
    C4 C5 . 1.389(5) ?
    C5 C6 . 1.453(5) ?
    C6 C7 . 1.393(5) ?
    C7 C8 . 1.378(5) ?
    C7 H7 . 0.9500 ?
    C8 C9 . 1.392(5) ?
    C8 H8 . 0.9500 ?
    C9 C10 . 1.386(5) ?
    C9 C11 . 1.490(5) ?
    C10 H10 . 0.9500 ?
    C11 C12 . 1.392(5) ?
    C11 C16 . 1.404(6) ?
    C12 C13 . 1.390(7) ?
    C12 H12 . 0.9500 ?
    C13 C14 . 1.385(8) ?
    C13 H13 . 0.9500 ?
    C14 C15 . 1.366(7) ?
    C14 H14 . 0.9500 ?
    C15 C16 . 1.401(6) ?
    C15 H15 . 0.9500 ?
    C16 C17 . 1.502(6) ?
    C17 H17A . 0.9800 ?
    C17 H17B . 0.9800 ?
    C17 H17C . 0.9800 ?
    F3 C20 . 1.345(5) ?
    F4 C21 . 1.346(4) ?
    N3 C27 . 1.343(4) ?
    N3 C23 . 1.367(4) ?
    N4 C21 . 1.305(5) ?
    N4 C20 . 1.316(5) ?
    C18 C19 . 1.392(5) ?
    C18 C22 . 1.429(4) ?
    C19 C20 . 1.369(5) ?
    C19 H19 . 0.9500 ?
    C21 C22 . 1.394(5) ?
    C22 C23 . 1.460(5) ?
    C23 C24 . 1.395(4) ?
    C24 C25 . 1.377(5) ?
    C24 H24 . 0.9500 ?
    C25 C26 . 1.396(5) ?
    C25 H25 . 0.9500 ?
    C26 C27 . 1.389(4) ?
    C26 C28 . 1.483(5) ?
    C27 H27 . 0.9500 ?
    C28 C29 . 1.395(5) ?
    C28 C33 . 1.410(5) ?
    C29 C30 . 1.387(6) ?
    C29 H29 . 0.9500 ?
    C30 C31 . 1.372(7) ?
    C30 H30 . 0.9500 ?
    C31 C32 . 1.378(6) ?
    C31 H31 . 0.9500 ?
    C32 C33 . 1.396(5) ?
    C32 H32 . 0.9500 ?
    C33 C34 . 1.496(5) ?
    C34 H34A . 0.9800 ?
    C34 H34B . 0.9800 ?
    C34 H34C . 0.9800 ?
    F5 C37 . 1.352(4) ?
    F6 C38 . 1.352(4) ?
    N5 C44 . 1.346(4) ?
    N5 C40 . 1.367(4) ?
    N6 C38 . 1.310(5) ?
    N6 C37 . 1.322(5) ?
    C35 C36 . 1.405(5) ?
    C35 C39 . 1.420(4) ?
    C36 C37 . 1.371(5) ?
    C36 H36 . 0.9500 ?
    C38 C39 . 1.389(5) ?
    C39 C40 . 1.456(5) ?
    C40 C41 . 1.400(5) ?
    C41 C42 . 1.372(5) ?
    C41 H41 . 0.9500 ?
    C42 C43 . 1.401(5) ?
    C42 H42 . 0.9500 ?
    C43 C44 . 1.384(5) ?
    C43 C45 . 1.483(5) ?
    C44 H44 . 0.9500 ?
    C45 C46 . 1.396(5) ?
    C45 C50 . 1.413(5) ?
    C46 C47 . 1.384(6) ?
    C46 H46 . 0.9500 ?
    C47 C48 . 1.367(6) ?
    C47 H47 . 0.9500 ?
    C48 C49 . 1.385(6) ?
    C48 H48 . 0.9500 ?
    C49 C50 . 1.386(5) ?
    C49 H49 . 0.9500 ?
    C50 C51 . 1.513(5) ?
    C51 H51A . 0.9800 ?
    C51 H51B . 0.9800 ?
    C51 H51C . 0.9800 ?
    C52 C53 . 1.562(14) ?
    C52 H52A . 0.9800 ?
    C52 H52B . 0.9800 ?
    C52 H52C . 0.9800 ?
    C53 C54 . 1.400(13) ?
    C53 H53A . 0.9900 ?
    C53 H53B . 0.9900 ?
    C54 C54 2_665 1.358(18) ?
    C54 H54A . 0.9900 ?
    C54 H54C . 0.9900 ?
    C55 Cl1 2_676 1.727(3) ?
    C55 Cl1 . 1.741(3) ?
    C55 H55A . 0.9900 ?
    C55 H55B . 0.9900 ?
    Cl1 C55 2_676 1.727(4) ?
loop_
    _geom_angle_atom_site_label_1
    _geom_angle_atom_site_label_2
    _geom_angle_atom_site_label_3
    _geom_angle_site_symmetry_1
    _geom_angle_site_symmetry_3
    _geom_angle
    _geom_angle_publ_flag
    C35 Ir1 N5 . . 80.32(12) y
    C35 Ir1 N1 . . 98.62(12) y
    N5 Ir1 N1 . . 174.15(10) y
    C35 Ir1 C1 . . 92.12(12) y
    N5 Ir1 C1 . . 94.75(12) y
    N1 Ir1 C1 . . 79.51(12) y
    C35 Ir1 C18 . . 94.00(13) y
    N5 Ir1 C18 . . 88.72(11) y
    N1 Ir1 C18 . . 97.10(12) y
    C1 Ir1 C18 . . 173.39(11) y
    C35 Ir1 N3 . . 170.98(11) y
    N5 Ir1 N3 . . 94.39(10) y
    N1 Ir1 N3 . . 87.37(10) y
    C1 Ir1 N3 . . 95.61(11) y
    C18 Ir1 N3 . . 78.49(12) y
    C10 N1 C6 . . 119.6(3) ?
    C10 N1 Ir1 . . 123.6(2) ?
    C6 N1 Ir1 . . 116.6(2) ?
    C4 N2 C3 . . 114.9(3) ?
    C2 C1 C5 . . 117.7(3) ?
    C2 C1 Ir1 . . 129.4(2) ?
    C5 C1 Ir1 . . 112.8(2) ?
    C3 C2 C1 . . 117.8(3) ?
    C3 C2 H2 . . 121.1 ?
    C1 C2 H2 . . 121.1 ?
    N2 C3 F1 . . 113.6(3) ?
    N2 C3 C2 . . 126.4(4) ?
    F1 C3 C2 . . 120.0(4) ?
    N2 C4 F2 . . 113.9(3) ?
    N2 C4 C5 . . 126.7(3) ?
    F2 C4 C5 . . 119.4(3) ?
    C4 C5 C1 . . 116.4(3) ?
    C4 C5 C6 . . 126.8(3) ?
    C1 C5 C6 . . 116.8(3) ?
    N1 C6 C7 . . 118.6(3) ?
    N1 C6 C5 . . 112.9(3) ?
    C7 C6 C5 . . 128.5(3) ?
    C8 C7 C6 . . 120.9(3) ?
    C8 C7 H7 . . 119.6 ?
    C6 C7 H7 . . 119.6 ?
    C7 C8 C9 . . 120.5(3) ?
    C7 C8 H8 . . 119.8 ?
    C9 C8 H8 . . 119.8 ?
    C10 C9 C8 . . 116.5(3) ?
    C10 C9 C11 . . 119.3(3) ?
    C8 C9 C11 . . 124.1(3) ?
    N1 C10 C9 . . 123.8(3) ?
    N1 C10 H10 . . 118.1 ?
    C9 C10 H10 . . 118.1 ?
    C12 C11 C16 . . 119.2(4) ?
    C12 C11 C9 . . 119.0(4) ?
    C16 C11 C9 . . 121.7(3) ?
    C13 C12 C11 . . 121.1(5) ?
    C13 C12 H12 . . 119.5 ?
    C11 C12 H12 . . 119.5 ?
    C14 C13 C12 . . 119.4(4) ?
    C14 C13 H13 . . 120.3 ?
    C12 C13 H13 . . 120.3 ?
    C15 C14 C13 . . 120.3(5) ?
    C15 C14 H14 . . 119.9 ?
    C13 C14 H14 . . 119.9 ?
    C14 C15 C16 . . 121.4(5) ?
    C14 C15 H15 . . 119.3 ?
    C16 C15 H15 . . 119.3 ?
    C15 C16 C11 . . 118.7(4) ?
    C15 C16 C17 . . 117.6(4) ?
    C11 C16 C17 . . 123.6(4) ?
    C16 C17 H17A . . 109.5 ?
    C16 C17 H17B . . 109.5 ?
    H17A C17 H17B . . 109.5 ?
    C16 C17 H17C . . 109.5 ?
    H17A C17 H17C . . 109.5 ?
    H17B C17 H17C . . 109.5 ?
    C27 N3 C23 . . 119.4(3) ?
    C27 N3 Ir1 . . 124.7(2) ?
    C23 N3 Ir1 . . 115.9(2) ?
    C21 N4 C20 . . 114.6(3) ?
    C19 C18 C22 . . 116.7(3) ?
    C19 C18 Ir1 . . 129.1(3) ?
    C22 C18 Ir1 . . 114.1(2) ?
    C20 C19 C18 . . 118.2(3) ?
    C20 C19 H19 . . 120.9 ?
    C18 C19 H19 . . 120.9 ?
    N4 C20 F3 . . 114.1(3) ?
    N4 C20 C19 . . 127.1(4) ?
    F3 C20 C19 . . 118.8(4) ?
    N4 C21 F4 . . 113.4(3) ?
    N4 C21 C22 . . 126.5(3) ?
    F4 C21 C22 . . 120.1(3) ?
    C21 C22 C18 . . 116.9(3) ?
    C21 C22 C23 . . 126.1(3) ?
    C18 C22 C23 . . 117.0(3) ?
    N3 C23 C24 . . 119.5(3) ?
    N3 C23 C22 . . 114.0(3) ?
    C24 C23 C22 . . 126.4(3) ?
    C25 C24 C23 . . 119.9(3) ?
    C25 C24 H24 . . 120.0 ?
    C23 C24 H24 . . 120.0 ?
    C24 C25 C26 . . 121.1(3) ?
    C24 C25 H25 . . 119.5 ?
    C26 C25 H25 . . 119.5 ?
    C27 C26 C25 . . 115.9(3) ?
    C27 C26 C28 . . 122.8(3) ?
    C25 C26 C28 . . 121.4(3) ?
    N3 C27 C26 . . 124.1(3) ?
    N3 C27 H27 . . 117.9 ?
    C26 C27 H27 . . 117.9 ?
    C29 C28 C33 . . 119.4(3) ?
    C29 C28 C26 . . 118.1(3) ?
    C33 C28 C26 . . 122.4(3) ?
    C30 C29 C28 . . 121.3(4) ?
    C30 C29 H29 . . 119.4 ?
    C28 C29 H29 . . 119.4 ?
    C31 C30 C29 . . 119.3(4) ?
    C31 C30 H30 . . 120.3 ?
    C29 C30 H30 . . 120.3 ?
    C30 C31 C32 . . 120.2(4) ?
    C30 C31 H31 . . 119.9 ?
    C32 C31 H31 . . 119.9 ?
    C31 C32 C33 . . 122.0(4) ?
    C31 C32 H32 . . 119.0 ?
    C33 C32 H32 . . 119.0 ?
    C32 C33 C28 . . 117.7(3) ?
    C32 C33 C34 . . 118.6(3) ?
    C28 C33 C34 . . 123.6(3) ?
    C33 C34 H34A . . 109.5 ?
    C33 C34 H34B . . 109.5 ?
    H34A C34 H34B . . 109.5 ?
    C33 C34 H34C . . 109.5 ?
    H34A C34 H34C . . 109.5 ?
    H34B C34 H34C . . 109.5 ?
    C44 N5 C40 . . 120.0(3) ?
    C44 N5 Ir1 . . 122.9(2) ?
    C40 N5 Ir1 . . 117.0(2) ?
    C38 N6 C37 . . 114.1(3) ?
    C36 C35 C39 . . 116.7(3) ?
    C36 C35 Ir1 . . 128.7(2) ?
    C39 C35 Ir1 . . 114.4(2) ?
    C37 C36 C35 . . 117.6(3) ?
    C37 C36 H36 . . 121.2 ?
    C35 C36 H36 . . 121.2 ?
    N6 C37 F5 . . 113.9(3) ?
    N6 C37 C36 . . 127.4(4) ?
    F5 C37 C36 . . 118.6(3) ?
    N6 C38 F6 . . 113.8(3) ?
    N6 C38 C39 . . 126.6(3) ?
    F6 C38 C39 . . 119.5(3) ?
    C38 C39 C35 . . 117.4(3) ?
    C38 C39 C40 . . 127.0(3) ?
    C35 C39 C40 . . 115.6(3) ?
    N5 C40 C41 . . 118.9(3) ?
    N5 C40 C39 . . 112.5(3) ?
    C41 C40 C39 . . 128.6(3) ?
    C42 C41 C40 . . 120.1(3) ?
    C42 C41 H41 . . 120.0 ?
    C40 C41 H41 . . 120.0 ?
    C41 C42 C43 . . 121.2(3) ?
    C41 C42 H42 . . 119.4 ?
    C43 C42 H42 . . 119.4 ?
    C44 C43 C42 . . 115.9(3) ?
    C44 C43 C45 . . 121.8(3) ?
    C42 C43 C45 . . 122.3(3) ?
    N5 C44 C43 . . 123.7(3) ?
    N5 C44 H44 . . 118.1 ?
    C43 C44 H44 . . 118.1 ?
    C46 C45 C50 . . 119.1(3) ?
    C46 C45 C43 . . 118.1(3) ?
    C50 C45 C43 . . 122.7(3) ?
    C47 C46 C45 . . 121.4(4) ?
    C47 C46 H46 . . 119.3 ?
    C45 C46 H46 . . 119.3 ?
    C48 C47 C46 . . 119.7(4) ?
    C48 C47 H47 . . 120.2 ?
    C46 C47 H47 . . 120.2 ?
    C47 C48 C49 . . 119.6(4) ?
    C47 C48 H48 . . 120.2 ?
    C49 C48 H48 . . 120.2 ?
    C48 C49 C50 . . 122.5(4) ?
    C48 C49 H49 . . 118.8 ?
    C50 C49 H49 . . 118.8 ?
    C49 C50 C45 . . 117.7(3) ?
    C49 C50 C51 . . 118.0(3) ?
    C45 C50 C51 . . 124.3(3) ?
    C50 C51 H51A . . 109.5 ?
    C50 C51 H51B . . 109.5 ?
    H51A C51 H51B . . 109.5 ?
    C50 C51 H51C . . 109.5 ?
    H51A C51 H51C . . 109.5 ?
    H51B C51 H51C . . 109.5 ?
    C53 C52 H52A . . 109.5 ?
    C53 C52 H52B . . 109.5 ?
    H52A C52 H52B . . 109.5 ?
    C53 C52 H52C . . 109.5 ?
    H52A C52 H52C . . 109.5 ?
    H52B C52 H52C . . 109.5 ?
    C54 C53 C52 . . 114.3(9) ?
    C54 C53 H53A . . 108.7 ?
    C52 C53 H53A . . 108.7 ?
    C54 C53 H53B . . 108.7 ?
    C52 C53 H53B . . 108.7 ?
    H53A C53 H53B . . 107.6 ?
    C54 C54 C53 2_665 . 120.0(12) ?
    C54 C54 H54A 2_665 . 107.3 ?
    C53 C54 H54A . . 107.3 ?
    C54 C54 H54C 2_665 . 107.3 ?
    C53 C54 H54C . . 107.3 ?
    H54A C54 H54C . . 106.9 ?
    Cl1 C55 Cl1 2_676 . 113.6(6) ?
    Cl1 C55 H55A 2_676 . 108.8 ?
    Cl1 C55 H55A . . 108.8 ?
    Cl1 C55 H55B 2_676 . 108.8 ?
    Cl1 C55 H55B . . 108.8 ?
    H55A C55 H55B . . 107.7 ?
    C55 Cl1 C55 2_676 . 66.4(6) ?
loop_
    _geom_torsion_atom_site_label_1
    _geom_torsion_atom_site_label_2
    _geom_torsion_atom_site_label_3
    _geom_torsion_atom_site_label_4
    _geom_torsion_site_symmetry_1
    _geom_torsion_site_symmetry_2
    _geom_torsion_site_symmetry_3
    _geom_torsion_site_symmetry_4
    _geom_torsion
    _geom_torsion_publ_flag
    C5 C1 C2 C3 . . . . 1.5(5) ?
    Ir1 C1 C2 C3 . . . . -176.6(3) ?
    C4 N2 C3 F1 . . . . 178.4(3) ?
    C4 N2 C3 C2 . . . . -1.9(6) ?
    C1 C2 C3 N2 . . . . 0.9(6) ?
    C1 C2 C3 F1 . . . . -179.5(3) ?
    C3 N2 C4 F2 . . . . -179.5(3) ?
    C3 N2 C4 C5 . . . . 0.4(5) ?
    N2 C4 C5 C1 . . . . 1.9(5) ?
    F2 C4 C5 C1 . . . . -178.2(3) ?
    N2 C4 C5 C6 . . . . -176.6(3) ?
    F2 C4 C5 C6 . . . . 3.4(5) ?
    C2 C1 C5 C4 . . . . -2.7(4) ?
    Ir1 C1 C5 C4 . . . . 175.7(2) ?
    C2 C1 C5 C6 . . . . 175.8(3) ?
    Ir1 C1 C5 C6 . . . . -5.7(3) ?
    C10 N1 C6 C7 . . . . 4.3(4) ?
    Ir1 N1 C6 C7 . . . . -170.7(2) ?
    C10 N1 C6 C5 . . . . -175.1(3) ?
    Ir1 N1 C6 C5 . . . . 9.9(3) ?
    C4 C5 C6 N1 . . . . 175.8(3) ?
    C1 C5 C6 N1 . . . . -2.6(4) ?
    C4 C5 C6 C7 . . . . -3.5(5) ?
    C1 C5 C6 C7 . . . . 178.1(3) ?
    N1 C6 C7 C8 . . . . -2.5(5) ?
    C5 C6 C7 C8 . . . . 176.8(3) ?
    C6 C7 C8 C9 . . . . -1.4(5) ?
    C7 C8 C9 C10 . . . . 3.5(5) ?
    C7 C8 C9 C11 . . . . -179.8(3) ?
    C6 N1 C10 C9 . . . . -2.2(5) ?
    Ir1 N1 C10 C9 . . . . 172.4(2) ?
    C8 C9 C10 N1 . . . . -1.7(5) ?
    C11 C9 C10 N1 . . . . -178.6(3) ?
    C10 C9 C11 C12 . . . . 126.0(4) ?
    C8 C9 C11 C12 . . . . -50.7(5) ?
    C10 C9 C11 C16 . . . . -51.4(5) ?
    C8 C9 C11 C16 . . . . 131.9(4) ?
    C16 C11 C12 C13 . . . . 1.8(6) ?
    C9 C11 C12 C13 . . . . -175.6(4) ?
    C11 C12 C13 C14 . . . . -0.2(7) ?
    C12 C13 C14 C15 . . . . -1.5(7) ?
    C13 C14 C15 C16 . . . . 1.5(7) ?
    C14 C15 C16 C11 . . . . 0.2(6) ?
    C14 C15 C16 C17 . . . . -177.5(4) ?
    C12 C11 C16 C15 . . . . -1.8(5) ?
    C9 C11 C16 C15 . . . . 175.5(3) ?
    C12 C11 C16 C17 . . . . 175.8(4) ?
    C9 C11 C16 C17 . . . . -6.9(6) ?
    C22 C18 C19 C20 . . . . -1.9(5) ?
    Ir1 C18 C19 C20 . . . . 176.1(3) ?
    C21 N4 C20 F3 . . . . -177.2(4) ?
    C21 N4 C20 C19 . . . . 1.7(7) ?
    C18 C19 C20 N4 . . . . -0.6(7) ?
    C18 C19 C20 F3 . . . . 178.3(4) ?
    C20 N4 C21 F4 . . . . 179.1(4) ?
    C20 N4 C21 C22 . . . . -0.2(6) ?
    N4 C21 C22 C18 . . . . -2.2(6) ?
    F4 C21 C22 C18 . . . . 178.5(3) ?
    N4 C21 C22 C23 . . . . 175.5(4) ?
    F4 C21 C22 C23 . . . . -3.7(6) ?
    C19 C18 C22 C21 . . . . 3.2(5) ?
    Ir1 C18 C22 C21 . . . . -175.2(3) ?
    C19 C18 C22 C23 . . . . -174.8(3) ?
    Ir1 C18 C22 C23 . . . . 6.8(4) ?
    C27 N3 C23 C24 . . . . -1.6(5) ?
    Ir1 N3 C23 C24 . . . . 178.2(2) ?
    C27 N3 C23 C22 . . . . 177.4(3) ?
    Ir1 N3 C23 C22 . . . . -2.9(3) ?
    C21 C22 C23 N3 . . . . 179.7(3) ?
    C18 C22 C23 N3 . . . . -2.5(4) ?
    C21 C22 C23 C24 . . . . -1.5(6) ?
    C18 C22 C23 C24 . . . . 176.3(3) ?
    N3 C23 C24 C25 . . . . 1.8(5) ?
    C22 C23 C24 C25 . . . . -177.0(3) ?
    C23 C24 C25 C26 . . . . 0.1(5) ?
    C24 C25 C26 C27 . . . . -2.0(5) ?
    C24 C25 C26 C28 . . . . 178.1(3) ?
    C23 N3 C27 C26 . . . . -0.5(5) ?
    Ir1 N3 C27 C26 . . . . 179.8(2) ?
    C25 C26 C27 N3 . . . . 2.2(5) ?
    C28 C26 C27 N3 . . . . -177.8(3) ?
    C27 C26 C28 C29 . . . . -134.7(4) ?
    C25 C26 C28 C29 . . . . 45.2(5) ?
    C27 C26 C28 C33 . . . . 47.1(5) ?
    C25 C26 C28 C33 . . . . -133.0(4) ?
    C33 C28 C29 C30 . . . . 1.2(6) ?
    C26 C28 C29 C30 . . . . -177.0(3) ?
    C28 C29 C30 C31 . . . . -0.2(6) ?
    C29 C30 C31 C32 . . . . -0.8(6) ?
    C30 C31 C32 C33 . . . . 0.8(6) ?
    C31 C32 C33 C28 . . . . 0.2(6) ?
    C31 C32 C33 C34 . . . . 178.2(4) ?
    C29 C28 C33 C32 . . . . -1.2(5) ?
    C26 C28 C33 C32 . . . . 176.9(3) ?
    C29 C28 C33 C34 . . . . -179.0(3) ?
    C26 C28 C33 C34 . . . . -0.9(5) ?
    C39 C35 C36 C37 . . . . -0.2(5) ?
    Ir1 C35 C36 C37 . . . . -176.3(3) ?
    C38 N6 C37 F5 . . . . 179.3(3) ?
    C38 N6 C37 C36 . . . . -0.3(6) ?
    C35 C36 C37 N6 . . . . 1.1(6) ?
    C35 C36 C37 F5 . . . . -178.5(3) ?
    C37 N6 C38 F6 . . . . 178.9(3) ?
    C37 N6 C38 C39 . . . . -1.6(6) ?
    N6 C38 C39 C35 . . . . 2.4(6) ?
    F6 C38 C39 C35 . . . . -178.1(3) ?
    N6 C38 C39 C40 . . . . -177.8(4) ?
    F6 C38 C39 C40 . . . . 1.8(6) ?
    C36 C35 C39 C38 . . . . -1.3(5) ?
    Ir1 C35 C39 C38 . . . . 175.4(3) ?
    C36 C35 C39 C40 . . . . 178.8(3) ?
    Ir1 C35 C39 C40 . . . . -4.5(4) ?
    C44 N5 C40 C41 . . . . 1.0(5) ?
    Ir1 N5 C40 C41 . . . . 177.7(3) ?
    C44 N5 C40 C39 . . . . -177.0(3) ?
    Ir1 N5 C40 C39 . . . . -0.3(4) ?
    C38 C39 C40 N5 . . . . -176.8(3) ?
    C35 C39 C40 N5 . . . . 3.1(4) ?
    C38 C39 C40 C41 . . . . 5.5(6) ?
    C35 C39 C40 C41 . . . . -174.6(3) ?
    N5 C40 C41 C42 . . . . -2.6(5) ?
    C39 C40 C41 C42 . . . . 175.0(4) ?
    C40 C41 C42 C43 . . . . 1.0(6) ?
    C41 C42 C43 C44 . . . . 2.1(5) ?
    C41 C42 C43 C45 . . . . -179.7(3) ?
    C40 N5 C44 C43 . . . . 2.3(5) ?
    Ir1 N5 C44 C43 . . . . -174.2(2) ?
    C42 C43 C44 N5 . . . . -3.8(5) ?
    C45 C43 C44 N5 . . . . 178.0(3) ?
    C44 C43 C45 C46 . . . . 139.1(4) ?
    C42 C43 C45 C46 . . . . -39.0(5) ?
    C44 C43 C45 C50 . . . . -43.0(5) ?
    C42 C43 C45 C50 . . . . 138.8(4) ?
    C50 C45 C46 C47 . . . . 0.2(6) ?
    C43 C45 C46 C47 . . . . 178.2(4) ?
    C45 C46 C47 C48 . . . . 0.4(6) ?
    C46 C47 C48 C49 . . . . -0.6(6) ?
    C47 C48 C49 C50 . . . . 0.2(6) ?
    C48 C49 C50 C45 . . . . 0.5(6) ?
    C48 C49 C50 C51 . . . . -176.9(4) ?
    C46 C45 C50 C49 . . . . -0.7(5) ?
    C43 C45 C50 C49 . . . . -178.5(3) ?
    C46 C45 C50 C51 . . . . 176.5(4) ?
    C43 C45 C50 C51 . . . . -1.3(6) ?
    C52 C53 C54 C54 . . . 2_665 -176.7(15) ?
    Cl1 C55 Cl1 C55 2_676 . . 2_676 0.0000(10)
                                             ?
loop_
    _geom_hbond_atom_site_label_D
    _geom_hbond_atom_site_label_H
    _geom_hbond_atom_site_label_A
    _geom_hbond_site_symmetry_A
    _geom_hbond_distance_DH
    _geom_hbond_distance_HA
    _geom_hbond_distance_DA
    _geom_hbond_angle_DHA
    _geom_hbond_publ_flag
    C7 H7 F2 . 0.95 2.29 2.895(5) 121.3 y
    C24 H24 F4 . 0.95 2.22 2.851(4) 122.9 y
    C36 H36 F2 2_766 0.95 2.41 3.245(4) 146.1 y
    C41 H41 F6 . 0.95 2.32 2.917(4) 120.5 y
    C44 H44 N3 . 0.95 2.50 3.112(4) 122.2 y
    C46 H46 F3 2_676 0.95 2.50 3.067(5) 118.7 y
    C13 H13 <i>Cg</i>6 2_776 0.95 2.98 3.777(7) 142 y
    C55 H55A <i>Cg</i>4 2_676 0.99 2.96 3.326(9) 103 y
    C55 H55B <i>Cg</i>3 2_676 0.99 3.00 3.718(10) 131 y
    C55 H55B <i>Cg</i>4 2_676 0.99 2.78 3.326(10) 116 y
_shelx_hkl_file
;
  -1   0   0   89.11    2.54
  -1   0   0   86.60    2.48
  -1   0   0   86.11    2.47
  -1   0   0   87.04    2.52
   1   0   0   86.38    2.53
   1   0   0   86.96    2.51
   1   0   0   87.20    2.47
  -2   0   0    8.79    0.34
  -2   0   0    8.89    0.40
  -2   0   0    7.18    0.38
   2   0   0    7.81    0.33
   2   0   0    8.48    0.35
   2   0   0    7.94    0.38
   2   0   0    7.38    0.35
  -3   0   0  109.33    3.42
  -3   0   0  114.88    3.31
  -3   0   0  111.52    3.41
  -3   0   0  109.55    3.38
   3   0   0  111.51    3.36
   3   0   0  108.65    3.30
   3   0   0  109.67    3.25
  -4   0   0    4.57    0.31
  -4   0   0    4.77    0.41
  -4   0   0    4.46    0.40
  -4   0   0    5.15    0.36
  -4   0   0    4.78    0.40
   4   0   0    5.22    0.39
   4   0   0    4.30    0.34
   4   0   0    4.60    0.31
  -5   0   0  141.38    4.35
  -5   0   0  142.88    4.64
  -5   0   0  154.80    4.64
  -5   0   0  145.17    4.44
   5   0   0  149.97    4.38
   5   0   0  149.69    4.47
   5   0   0  142.27    4.52
  -6   0   0   34.40    1.53
  -6   0   0   33.77    1.55
  -6   0   0   35.99    1.39
  -6   0   0   34.64    1.28
   6   0   0   34.12    1.31
   6   0   0   35.34    1.46
   6   0   0   33.70    1.39
  -7   0   0   19.57    1.15
  -7   0   0   20.42    0.91
  -7   0   0   20.13    1.00
  -7   0   0   21.69    1.24
   7   0   0   19.01    1.06
   7   0   0   19.05    1.01
   7   0   0   21.28    0.95
  -8   0   0   78.72    3.10
  -8   0   0   80.30    3.02
  -8   0   0   78.79    2.78
  -8   0   0   80.51    2.64
   8   0   0   78.09    2.69
   8   0   0   78.97    2.82
   8   0   0   80.72    2.91
  -9   0   0    0.68    0.36
  -9   0   0    0.52    0.25
  -9   0   0    0.86    0.47
  -9   0   0    0.50    0.30
   9   0   0    0.58    0.33
   9   0   0    0.73    0.29
   9   0   0    0.41    0.30
 -10   0   0   65.74    2.32
 -10   0   0   61.35    2.86
 -10   0   0   60.49    2.73
  10   0   0   68.65    2.46
  10   0   0   67.32    2.62
  10   0   0   66.82    2.66
 -11   0   0   13.40    1.48
 -11   0   0   10.55    1.14
 -11   0   0   12.12    0.81
  11   0   0    9.59    0.90
  11   0   0   10.63    1.08
  11   0   0   11.35    0.99
 -12   0   0    1.95    0.65
 -12   0   0    2.38    0.45
 -12   0   0    1.22    0.72
  12   0   0    2.59    0.63
  12   0   0    0.89    0.40
  12   0   0    1.51    0.54
 -13   0   0   31.63    1.40
 -13   0   0   24.49    1.78
 -13   0   0   28.03    2.05
  13   0   0   26.35    1.69
  13   0   0   29.31    1.58
 -14   0   0    0.68    0.36
 -14   0   0    0.33    0.73
  14   0   0    0.98    0.51
 -15   0   0   13.72    0.93
 -15   0   0   12.70    1.84
  15   0   0   11.82    1.23
 -16   1   0    3.82    1.22
  15  -1   0    5.89    0.90
 -15   1   0    5.75    0.68
 -15   1   0    5.55    1.30
  14  -1   0   18.26    1.30
 -14   1   0   18.62    2.02
 -14   1   0   21.34    1.17
  13  -1   0    0.01    0.41
  13  -1   0    0.38    0.38
 -13   1   0    0.50    0.35
 -13   1   0    0.90    0.66
 -13   1   0   -0.21    0.47
  12  -1   0   29.58    1.72
  12  -1   0   30.47    1.54
  12  -1   0   29.84    1.69
 -12   1   0   29.88    2.03
 -12   1   0   31.69    1.43
 -12   1   0   29.21    1.83
  11  -1   0   30.15    1.47
  11  -1   0   30.36    1.61
  11  -1   0   32.42    1.68
 -11   1   0   29.15    1.89
 -11   1   0   28.01    1.73
 -11   1   0   31.31    1.40
  10  -1   0   15.04    0.92
  10  -1   0   13.56    1.03
  10  -1   0   13.15    1.15
 -10   1   0   13.29    0.83
 -10   1   0   13.79    1.14
 -10   1   0   14.69    1.27
   9  -1   0   98.42    3.47
   9  -1   0   92.53    3.36
   9  -1   0   96.46    3.24
  -9   1   0   96.60    3.70
  -9   1   0   97.23    3.60
  -9   1   0  100.01    3.36
  -9   1   0   95.98    3.17
   8  -1   0   36.43    1.45
   8  -1   0   33.32    1.56
   8  -1   0   33.90    1.52
  -8   1   0   36.85    1.73
  -8   1   0   36.98    1.53
  -8   1   0   33.71    1.73
  -8   1   0   34.50    1.39
   7  -1   0   53.85    1.97
   7  -1   0   52.44    1.86
   7  -1   0   52.05    2.02
  -7   1   0   50.76    1.82
  -7   1   0   51.10    2.16
  -7   1   0   53.88    1.95
  -7   1   0   51.48    2.12
   6  -1   0   53.57    1.96
   6  -1   0   54.71    1.88
   6  -1   0   54.07    2.03
  -6   1   0   56.71    2.18
  -6   1   0   53.04    1.86
  -6   1   0   57.28    1.97
  -6   1   0   56.70    2.13
   5  -1   0    2.90    0.32
   5  -1   0    3.08    0.39
   5  -1   0    3.10    0.36
  -5   1   0    3.30    0.44
  -5   1   0    2.14    0.36
  -5   1   0    2.76    0.30
  -5   1   0    3.27    0.37
   4  -1   0   24.96    0.94
   4  -1   0   23.27    0.87
   4  -1   0   22.54    0.96
  -4   1   0   24.50    0.93
  -4   1   0   22.57    0.87
  -4   1   0   22.37    1.01
  -4   1   0   22.82    1.03
   3  -1   0   36.73    1.25
   3  -1   0   35.17    1.20
   3  -1   0   38.24    1.35
   3  -1   0   36.69    1.29
  -3   1   0   37.75    1.21
  -3   1   0   38.42    1.26
  -3   1   0   36.22    1.33
  -3   1   0   37.59    1.34
   2  -1   0   33.62    1.07
   2  -1   0   32.07    1.03
   2  -1   0   33.23    1.13
   2  -1   0   30.53    1.09
  -2   1   0   33.06    1.06
  -2   1   0   33.85    1.13
  -2   1   0   32.63    1.03
  -2   1   0   32.46    1.11
   1  -1   0  291.19    8.28
   1  -1   0  301.61    8.23
   1  -1   0  285.61    8.23
   1  -1   0  300.37    8.32
   1  -1   0  294.76    8.30
   1  -1   0  298.79    8.26
  -1   1   0  295.75    8.27
  -1   1   0  297.69    8.28
  -1   1   0  280.36    8.25
   0  -1   0    8.17    0.32
   0  -1   0    8.09    0.29
   0  -1   0    8.21    0.28
   0  -1   0    8.62    0.32
   0  -1   0    7.97    0.28
   0   1   0    8.25    0.29
   0   1   0    7.88    0.32
   0   1   0    8.51    0.29
   0   1   0    8.29    0.32
   0   1   0    8.61    0.29
  -1  -1   0  372.86   11.74
  -1  -1   0  377.64   11.62
  -1  -1   0  430.68   11.27
  -1  -1   0  400.03   11.27
   1   1   0  366.19   11.79
   1   1   0  408.50   11.18
   1   1   0  428.47   11.20
  -2  -1   0  386.14   11.17
  -2  -1   0  387.77   11.17
  -2  -1   0  411.98   11.31
  -2  -1   0  425.29   11.30
   2   1   0  380.37   11.18
   2   1   0  399.09   11.22
  -3  -1   0   40.19    1.33
  -3  -1   0   40.28    1.43
  -3  -1   0   38.28    1.27
  -3  -1   0   37.35    1.42
   3   1   0   38.91    1.28
   3   1   0   38.47    1.33
  -4  -1   0   89.21    3.04
  -4  -1   0   93.99    3.04
  -4  -1   0   91.28    2.82
  -4  -1   0   94.64    2.90
   4   1   0   92.31    2.90
   4   1   0   91.23    2.83
   4   1   0   94.56    3.00
  -5  -1   0   18.71    0.95
  -5  -1   0   15.39    0.78
  -5  -1   0   16.88    0.73
  -5  -1   0   18.13    0.96
   5   1   0   18.12    0.90
   5   1   0   15.18    0.74
   5   1   0   16.89    0.83
  -6  -1   0   77.79    2.81
  -6  -1   0   75.10    2.51
  -6  -1   0   76.33    2.86
  -6  -1   0   76.73    2.81
  -6  -1   0   83.32    2.66
   6   1   0   78.99    2.68
   6   1   0   80.51    2.77
   6   1   0   79.97    2.57
  -7  -1   0  136.24    4.63
  -7  -1   0  142.09    4.74
  -7  -1   0  131.42    4.60
  -7  -1   0  143.54    4.43
  -7  -1   0  141.79    4.27
   7   1   0  139.25    4.56
   7   1   0  138.80    4.33
   7   1   0  144.43    4.48
  -8  -1   0    7.01    0.82
  -8  -1   0    6.64    0.83
  -8  -1   0    8.69    0.78
  -8  -1   0    7.21    0.55
  -8  -1   0    8.30    0.90
   8   1   0    9.77    0.79
   8   1   0    7.30    0.59
   8   1   0    6.49    0.73
  -9  -1   0   84.28    3.44
  -9  -1   0   86.82    3.35
  -9  -1   0   88.37    2.89
   9   1   0   87.70    3.24
   9   1   0   88.28    3.17
   9   1   0   86.47    3.00
 -10  -1   0   14.89    1.18
 -10  -1   0   12.08    1.28
 -10  -1   0   14.45    0.85
  10   1   0   15.35    0.96
  10   1   0   16.03    1.13
  10   1   0   15.16    1.07
 -11  -1   0    8.66    0.74
 -11  -1   0    7.09    0.97
 -11  -1   0    6.20    1.03
  11   1   0    6.42    0.77
  11   1   0    6.25    0.87
  11   1   0    8.46    0.95
 -12  -1   0    9.96    1.36
 -12  -1   0    9.74    1.19
 -12  -1   0   13.57    0.86
  12   1   0   11.85    1.19
  12   1   0   12.05    1.06
  12   1   0   11.53    1.21
 -13  -1   0    1.67    0.42
 -13  -1   0    0.34    0.60
  13   1   0    1.19    0.49
 -14  -1   0   33.89    2.44
 -14  -1   0   40.14    1.60
  14   1   0   33.33    1.85
 -15  -1   0    4.93    1.26
  15   1   0    5.21    0.88
  16  -2   0   15.45    1.70
  16  -2   0   18.98    2.00
 -16   2   0   15.04    1.98
 -16   2   0   18.80    1.11
  15  -2   0   13.57    1.27
  15  -2   0   14.50    1.37
 -15   2   0   17.83    1.09
 -15   2   0   15.99    2.00
  14  -2   0    1.30    0.54
  14  -2   0    1.86    0.69
  14  -2   0    1.45    0.54
 -14   2   0    0.81    0.72
 -14   2   0    1.31    0.45
  13  -2   0   26.80    1.69
  13  -2   0   25.42    1.45
 -13   2   0   26.24    1.81
 -13   2   0   25.02    1.32
 -13   2   0   25.23    1.93
  12  -2   0   21.29    1.42
  12  -2   0   19.65    1.39
  12  -2   0   19.98    1.22
 -12   2   0   21.97    1.68
 -12   2   0   18.88    1.49
 -12   2   0   23.68    1.19
  11  -2   0    3.85    0.71
  11  -2   0    3.70    0.57
  11  -2   0    3.52    0.64
 -11   2   0    3.65    0.77
 -11   2   0    3.09    0.50
 -11   2   0    3.85    0.77
  10  -2   0   83.89    3.09
  10  -2   0   77.03    2.96
  10  -2   0   79.90    2.82
 -10   2   0   80.74    3.35
 -10   2   0   75.08    3.16
 -10   2   0   79.13    2.75
   9  -2   0   -0.16    0.22
   9  -2   0    0.59    0.32
   9  -2   0    0.55    0.27
  -9   2   0    0.15    0.32
  -9   2   0   -0.04    0.22
  -9   2   0    0.11    0.32
  -9   2   0    0.01    0.18
   8  -2   0   60.16    2.33
   8  -2   0   60.46    2.14
   8  -2   0   59.76    2.26
  -8   2   0   59.64    2.50
  -8   2   0   61.15    2.24
  -8   2   0   59.37    2.10
  -8   2   0   57.25    2.41
   7  -2   0   11.00    0.73
   7  -2   0   11.45    0.77
   7  -2   0   12.82    0.69
  -7   2   0   10.98    0.71
  -7   2   0   10.53    0.84
  -7   2   0   11.11    0.83
  -7   2   0   11.80    0.65
   6  -2   0   28.27    1.26
   6  -2   0   29.50    1.22
   6  -2   0   28.19    1.13
  -6   2   0   26.60    1.10
  -6   2   0   28.58    1.19
  -6   2   0   28.86    1.34
  -6   2   0   28.59    1.36
   5  -2   0  141.23    4.27
   5  -2   0  137.37    4.17
   5  -2   0  134.52    4.32
   5  -2   0  145.92    4.45
  -5   2   0  140.31    4.25
  -5   2   0  137.31    4.41
  -5   2   0  137.58    4.40
   4  -2   0    1.80    0.32
   4  -2   0    2.11    0.31
   4  -2   0    1.70    0.24
   4  -2   0    1.73    0.25
   4  -2   0    1.57    0.21
  -4   2   0    1.28    0.26
  -4   2   0    1.06    0.19
  -4   2   0    1.91    0.26
  -4   2   0    1.50    0.29
   3  -2   0  147.75    4.36
   3  -2   0  145.02    4.43
   3  -2   0  154.24    4.47
   3  -2   0  145.11    4.43
  -3   2   0  150.46    4.35
  -3   2   0  153.62    4.47
  -3   2   0  138.40    4.29
  -3   2   0  147.06    4.42
   2  -2   0   75.51    2.43
   2  -2   0   79.82    2.33
   2  -2   0   75.89    2.42
   2  -2   0   76.39    2.43
   2  -2   0   78.15    2.32
   2  -2   0   79.77    2.38
  -2   2   0   81.70    2.36
  -2   2   0   78.64    2.43
  -2   2   0   76.79    2.44
  -2   2   0   79.93    2.38
   1  -2   0   26.67    0.92
   1  -2   0   24.48    0.89
   1  -2   0   24.82    0.82
   1  -2   0   25.75    0.82
   1  -2   0   26.10    0.93
   1  -2   0   25.80    0.83
  -1   2   0   25.51    0.90
  -1   2   0   26.12    0.83
  -1   2   0   24.02    0.89
  -1   2   0   22.99    0.81
  -1   2   0   25.35    0.84
  -1   2   0   26.25    0.83
   0  -2   0   83.69    2.46
   0  -2   0   84.74    2.37
   0  -2   0   82.79    2.38
   0  -2   0   79.89    2.47
   0  -2   0   79.39    2.37
   0  -2   0   82.04    2.49
   0   2   0   83.79    2.47
   0   2   0   82.18    2.39
   0   2   0   80.13    2.40
   0   2   0   81.57    2.47
   0   2   0   79.32    2.38
  -1  -2   0  132.63    3.70
  -1  -2   0  133.66    3.86
  -1  -2   0  128.11    3.70
  -1  -2   0  127.36    3.76
   1   2   0  125.72    3.74
   1   2   0  128.98    3.74
   1   2   0  122.57    3.71
  -2  -2   0  162.78    4.78
  -2  -2   0  168.08    4.78
  -2  -2   0  171.63    4.97
  -2  -2   0  168.12    4.85
  -2  -2   0  166.03    4.91
   2   2   0  166.84    4.80
   2   2   0  162.11    4.84
  -3  -2   0   66.12    2.28
  -3  -2   0   71.22    2.33
  -3  -2   0   65.90    2.11
  -3  -2   0   70.09    2.19
   3   2   0   69.83    2.20
   3   2   0   67.63    2.13
  -4  -2   0   22.16    1.07
  -4  -2   0   23.80    0.90
  -4  -2   0   23.42    0.97
  -4  -2   0   23.86    1.10
   4   2   0   22.49    0.91
   4   2   0   24.06    0.99
  -5  -2   0   97.74    3.02
  -5  -2   0  100.18    3.13
  -5  -2   0  101.06    3.34
  -5  -2   0   92.71    3.31
   5   2   0   95.24    3.15
   5   2   0   97.98    3.07
  -6  -2   0   12.05    0.73
  -6  -2   0   12.96    0.66
  -6  -2   0   13.95    0.91
  -6  -2   0   12.32    0.88
   6   2   0   12.51    0.69
   6   2   0   13.69    0.86
   6   2   0   12.57    0.77
  -7  -2   0   17.97    1.14
  -7  -2   0   16.87    0.92
  -7  -2   0   16.06    0.79
  -7  -2   0   16.76    1.08
   7   2   0   15.41    0.99
   7   2   0   15.45    0.93
   7   2   0   15.22    0.84
  -8  -2   0  123.87    4.36
  -8  -2   0  128.17    4.46
  -8  -2   0  119.86    4.30
  -8  -2   0  125.83    4.08
  -8  -2   0  123.17    3.87
   8   2   0  123.39    4.15
   8   2   0  127.36    4.01
   8   2   0  120.57    4.24
  -9  -2   0    1.10    0.44
  -9  -2   0    1.05    0.48
  -9  -2   0    0.93    0.29
  -9  -2   0    1.05    0.52
   9   2   0    1.16    0.45
   9   2   0    0.54    0.34
   9   2   0    1.24    0.36
 -10  -2   0   23.19    1.59
 -10  -2   0   21.31    1.45
 -10  -2   0   22.12    1.07
  10   2   0   21.55    1.33
  10   2   0   19.43    1.31
  10   2   0   21.93    1.21
 -11  -2   0   13.63    1.49
 -11  -2   0   13.57    1.23
 -11  -2   0   16.05    0.91
  11   2   0   15.42    1.08
  11   2   0   16.42    1.22
  11   2   0   16.47    1.24
 -12  -2   0    5.60    0.94
 -12  -2   0    4.73    1.05
 -12  -2   0    4.53    0.56
  12   2   0    4.19    0.79
  12   2   0    4.41    0.82
  12   2   0    4.09    0.68
 -13  -2   0   41.16    1.63
 -13  -2   0   38.57    2.56
  13   2   0   37.47    1.92
 -14  -2   0    0.41    0.32
 -14  -2   0    0.40    0.77
  14   2   0    0.32    0.47
 -15  -2   0    9.75    1.70
  15   2   0    8.41    1.07
  16  -3   0    4.90    0.88
 -16   3   0    6.54    0.76
 -16   3   0    2.84    1.02
  15  -3   0    5.15    0.98
  15  -3   0    7.37    0.95
 -15   3   0    5.26    1.26
 -15   3   0    5.72    0.73
  14  -3   0   29.53    1.62
  14  -3   0   29.16    1.86
  14  -3   0   28.55    1.86
  14  -3   0   31.47    1.65
 -14   3   0   25.00    2.11
 -14   3   0   27.96    1.45
  13  -3   0    3.36    0.64
  13  -3   0    4.51    0.85
  13  -3   0    3.33    0.64
 -13   3   0    2.89    0.55
 -13   3   0    3.08    0.85
 -13   3   0    3.39    0.89
  12  -3   0   25.41    1.39
  12  -3   0   26.47    1.42
  12  -3   0   28.57    1.66
 -12   3   0   25.99    1.89
 -12   3   0   25.43    1.74
 -12   3   0   26.92    1.35
  11  -3   0   25.11    1.46
  11  -3   0   24.90    1.50
  11  -3   0   25.23    1.32
  11  -3   0   24.51    1.30
 -11   3   0   25.80    1.26
 -11   3   0   26.24    1.66
 -11   3   0   23.75    1.67
  10  -3   0    1.05    0.37
  10  -3   0    0.85    0.31
  10  -3   0    1.03    0.44
  10  -3   0    0.93    0.41
 -10   3   0    1.22    0.50
 -10   3   0    0.94    0.47
 -10   3   0    1.54    0.45
 -10   3   0    1.53    0.38
   9  -3   0   77.98    2.66
   9  -3   0   79.83    2.68
   9  -3   0   76.32    2.89
   9  -3   0   73.55    2.78
  -9   3   0   68.76    2.94
  -9   3   0   77.22    2.77
  -9   3   0   72.84    2.60
  -9   3   0   76.24    3.09
   8  -3   0    5.32    0.56
   8  -3   0    4.87    0.53
   8  -3   0    4.06    0.53
   8  -3   0    4.93    0.65
  -8   3   0    3.49    0.48
  -8   3   0    5.42    0.75
  -8   3   0    5.56    0.77
  -8   3   0    4.75    0.50
   7  -3   0   11.18    0.66
   7  -3   0   10.99    0.78
   7  -3   0   11.27    0.67
   7  -3   0   10.42    0.72
  -7   3   0   11.47    0.73
  -7   3   0   11.25    0.84
  -7   3   0   10.82    0.64
  -7   3   0   12.04    0.87
   6  -3   0   94.66    3.26
   6  -3   0   89.81    3.07
   6  -3   0   91.81    2.97
   6  -3   0   94.15    2.98
   6  -3   0   94.66    3.19
  -6   3   0   96.64    3.27
  -6   3   0   95.23    3.07
  -6   3   0   92.44    3.24
  -6   3   0   92.13    2.97
   5  -3   0   -0.08    0.10
   5  -3   0   -0.07    0.12
   5  -3   0    0.06    0.15
   5  -3   0    0.18    0.18
   5  -3   0    0.26    0.21
  -5   3   0   -0.04    0.12
  -5   3   0    0.74    0.26
  -5   3   0    0.11    0.17
  -5   3   0    0.00    0.11
   4  -3   0  200.31    5.97
   4  -3   0  205.33    6.00
   4  -3   0  194.70    5.86
   4  -3   0  200.02    5.98
   4  -3   0  196.49    5.78
  -4   3   0  198.87    5.93
  -4   3   0  199.92    6.00
  -4   3   0  196.89    5.83
  -4   3   0  190.12    5.77
   3  -3   0   24.08    1.03
   3  -3   0   25.28    0.97
   3  -3   0   24.71    1.04
   3  -3   0   24.62    0.90
   3  -3   0   23.89    1.01
  -3   3   0   24.82    0.96
  -3   3   0   24.03    0.89
  -3   3   0   23.42    1.02
   2  -3   0    7.25    0.44
   2  -3   0    7.40    0.41
   2  -3   0    7.86    0.37
  -2   3   0    8.31    0.46
  -2   3   0    7.00    0.44
  -2   3   0    7.62    0.39
  -2   3   0    7.36    0.37
   1  -3   0   45.01    1.51
   1  -3   0   46.94    1.62
   1  -3   0   45.90    1.45
   1  -3   0   45.48    1.58
   1  -3   0   46.57    1.55
   1  -3   0   50.34    1.45
   1  -3   0   45.16    1.44
  -1   3   0   44.32    1.48
  -1   3   0   47.28    1.59
  -1   3   0   48.30    1.58
  -1   3   0   46.39    1.46
   0  -3   0   66.69    2.17
   0  -3   0   66.63    2.00
   0  -3   0   65.14    1.99
   0  -3   0   68.28    1.99
   0  -3   0   67.00    2.12
   0  -3   0   67.20    2.07
   0   3   0   65.26    2.14
   0   3   0   64.07    2.00
   0   3   0   66.04    2.12
   0   3   0   63.97    2.03
  -1  -3   0  821.48   27.66
  -1  -3   0  957.32   25.70
  -1  -3   0  869.55   26.70
  -1  -3   0  806.98   26.50
  -1  -3   0  966.73   25.56
  -1  -3   0  956.93   25.63
   1   3   0  894.29   25.50
   1   3   0  945.96   25.52
   1   3   0  953.20   25.56
  -2  -3   0  137.27    4.14
  -2  -3   0  137.10    4.00
  -2  -3   0  135.94    4.01
  -2  -3   0  140.92    4.26
  -2  -3   0  136.60    4.09
   2   3   0  133.65    4.03
   2   3   0  138.86    4.10
  -3  -3   0    3.31    0.34
  -3  -3   0    2.65    0.38
  -3  -3   0    3.58    0.41
  -3  -3   0    3.64    0.28
   3   3   0    3.80    0.30
   3   3   0    2.90    0.34
  -4  -3   0  275.82    7.95
  -4  -3   0  272.73    8.12
  -4  -3   0  273.94    7.84
  -4  -3   0  276.88    8.18
   4   3   0  267.79    7.97
   4   3   0  265.69    7.88
  -5  -3   0    3.21    0.48
  -5  -3   0    4.17    0.58
  -5  -3   0    4.32    0.35
  -5  -3   0    3.91    0.44
   5   3   0    4.72    0.47
   5   3   0    4.25    0.51
  -6  -3   0   49.79    1.73
  -6  -3   0   49.72    2.08
  -6  -3   0   48.76    1.85
  -6  -3   0   51.52    2.11
   6   3   0   48.67    1.80
   6   3   0   47.51    1.90
  -7  -3   0   49.42    1.77
  -7  -3   0   51.01    2.20
  -7  -3   0   53.49    1.97
  -7  -3   0   52.18    2.23
   7   3   0   48.99    2.11
   7   3   0   46.21    1.97
   7   3   0   48.17    1.86
  -8  -3   0    0.81    0.25
  -8  -3   0    1.09    0.44
  -8  -3   0    0.40    0.37
  -8  -3   0    0.31    0.32
   8   3   0    0.36    0.29
   8   3   0    0.62    0.29
   8   3   0    0.69    0.37
  -9  -3   0   31.45    1.72
  -9  -3   0   32.80    1.86
  -9  -3   0   33.43    1.81
  -9  -3   0   32.06    1.33
   9   3   0   31.15    1.62
   9   3   0   30.89    1.66
   9   3   0   29.86    1.45
 -10  -3   0    0.82    0.31
 -10  -3   0    1.01    0.52
 -10  -3   0    0.53    0.55
 -10  -3   0    0.29    0.45
  10   3   0    1.13    0.48
  10   3   0    0.52    0.36
  10   3   0    0.48    0.41
 -11  -3   0   28.35    1.24
 -11  -3   0   26.53    1.71
 -11  -3   0   28.03    1.93
  11   3   0   27.41    1.48
  11   3   0   27.61    1.66
  11   3   0   23.63    1.58
 -12  -3   0   26.14    1.99
 -12  -3   0   24.88    1.94
 -12  -3   0   31.76    1.32
  12   3   0   30.49    2.01
  12   3   0   25.18    1.53
 -13  -3   0   -0.20    0.67
 -13  -3   0    0.12    0.31
  13   3   0    0.10    0.43
 -14  -3   0   13.41    1.89
  14   3   0   16.27    1.31
  16  -4   0   10.21    1.44
  16  -4   0    9.58    1.10
 -16   4   0    8.39    1.57
 -16   4   0   10.51    0.96
  15  -4   0   18.57    1.80
  15  -4   0   19.12    1.39
 -15   4   0   19.41    2.11
 -15   4   0   20.68    1.23
  14  -4   0    2.42    0.72
  14  -4   0    2.00    0.55
  14  -4   0    1.02    0.59
 -14   4   0    1.00    0.44
 -14   4   0    1.61    0.76
  13  -4   0   43.87    2.31
  13  -4   0   45.22    2.31
  13  -4   0   41.80    1.99
 -13   4   0   49.26    2.71
 -13   4   0   44.88    2.45
 -13   4   0   45.24    1.94
  12  -4   0    2.26    0.51
  12  -4   0    3.33    0.73
  12  -4   0    3.07    0.72
 -12   4   0    2.49    0.80
 -12   4   0    2.76    0.74
 -12   4   0    3.71    0.57
  11  -4   0   23.38    1.39
  11  -4   0   21.65    1.22
  11  -4   0   25.13    1.52
  11  -4   0   22.87    1.45
 -11   4   0   22.84    1.58
 -11   4   0   22.45    1.20
 -11   4   0   23.96    1.66
  10  -4   0   15.18    0.94
  10  -4   0   15.41    1.07
  10  -4   0   15.31    1.15
  10  -4   0   16.42    1.15
 -10   4   0   15.30    0.93
 -10   4   0   15.78    1.24
 -10   4   0   14.10    1.01
 -10   4   0   16.01    1.29
   9  -4   0   10.16    0.88
   9  -4   0    8.69    0.84
   9  -4   0    9.03    0.69
   9  -4   0    8.20    0.89
  -9   4   0    9.53    1.06
  -9   4   0   10.83    1.12
  -9   4   0    9.67    0.69
  -9   4   0    9.59    0.90
   8  -4   0   91.24    3.12
   8  -4   0   86.99    2.95
   8  -4   0   89.92    3.23
   8  -4   0   85.62    3.21
  -8   4   0   81.59    2.91
  -8   4   0   86.69    3.31
  -8   4   0   93.99    3.10
  -8   4   0   89.36    3.33
   7  -4   0  114.13    3.90
   7  -4   0  115.27    3.92
   7  -4   0  118.64    3.66
   7  -4   0  113.19    3.77
   7  -4   0  119.02    4.00
  -7   4   0  111.80    3.63
  -7   4   0  112.85    3.98
  -7   4   0  113.03    3.96
   6  -4   0   61.66    2.11
   6  -4   0   61.30    2.36
   6  -4   0   62.57    2.34
   6  -4   0   59.78    2.32
   6  -4   0   62.83    2.22
  -6   4   0   62.54    2.38
  -6   4   0   60.07    2.10
  -6   4   0   61.53    2.19
  -6   4   0   62.01    2.33
   5  -4   0   28.68    1.32
   5  -4   0   30.31    1.34
   5  -4   0   28.82    1.22
   5  -4   0   29.02    1.13
   5  -4   0   28.76    1.32
  -5   4   0   28.50    1.26
  -5   4   0   28.83    1.13
  -5   4   0   28.36    1.18
  -5   4   0   28.38    1.34
   4  -4   0    4.85    0.53
   4  -4   0    3.83    0.47
   4  -4   0    4.64    0.53
   4  -4   0    3.97    0.33
   4  -4   0    3.72    0.41
  -4   4   0    4.35    0.41
  -4   4   0    3.30    0.44
  -4   4   0    4.97    0.49
  -4   4   0    4.40    0.34
   3  -4   0  115.72    3.84
   3  -4   0  117.51    3.82
   3  -4   0  117.02    3.70
   3  -4   0  127.44    3.81
   3  -4   0  123.43    3.62
  -3   4   0  121.04    3.67
  -3   4   0  119.84    3.62
  -3   4   0  119.27    3.81
  -3   4   0  122.87    3.67
   2  -4   0  176.66    5.11
   2  -4   0  176.48    5.21
   2  -4   0  174.24    5.35
   2  -4   0  175.78    5.26
   2  -4   0  178.01    5.33
  -2   4   0  170.99    5.30
  -2   4   0  172.54    5.12
  -2   4   0  182.05    5.13
  -2   4   0  175.72    5.16
   1  -4   0   23.82    0.94
   1  -4   0   22.75    1.01
   1  -4   0   23.37    0.98
   1  -4   0   24.28    0.87
   1  -4   0   25.13    1.07
  -1   4   0   23.91    0.88
  -1   4   0   24.64    1.03
  -1   4   0   23.37    0.91
   0  -4   0   27.91    0.96
   0  -4   0   24.67    0.98
   0  -4   0   27.19    0.93
   0  -4   0   26.07    1.06
   0  -4   0   25.92    0.92
   0  -4   0   26.15    1.12
   0   4   0   25.51    0.97
   0   4   0   24.36    0.93
   0   4   0   25.30    1.08
  -1  -4   0   26.22    1.18
  -1  -4   0   29.93    1.16
  -1  -4   0   30.66    1.12
  -1  -4   0   27.37    1.06
  -1  -4   0   26.37    1.02
  -1  -4   0   27.91    0.98
   1   4   0   28.03    1.06
   1   4   0   26.20    1.00
  -2  -4   0  321.50    9.65
  -2  -4   0  348.62    9.88
  -2  -4   0  346.00    9.65
  -2  -4   0  337.23    9.53
   2   4   0  325.02    9.57
   2   4   0  331.61    9.64
  -3  -4   0  217.82    6.29
  -3  -4   0  216.14    6.63
  -3  -4   0  216.93    6.50
  -3  -4   0  219.35    6.41
   3   4   0  213.42    6.42
   3   4   0  215.97    6.34
  -4  -4   0    0.11    0.13
  -4  -4   0    0.03    0.15
  -4  -4   0    0.13    0.21
  -4  -4   0    0.03    0.17
   4   4   0    0.06    0.12
   4   4   0    0.17    0.16
  -5  -4   0   69.64    2.78
  -5  -4   0   75.74    2.57
  -5  -4   0   74.82    2.75
  -5  -4   0   75.39    2.42
   5   4   0   76.02    2.62
   5   4   0   75.30    2.50
  -6  -4   0   24.83    1.02
  -6  -4   0   22.15    1.34
  -6  -4   0   22.93    1.13
  -6  -4   0   24.17    1.33
   6   4   0   25.22    1.12
   6   4   0   22.61    1.19
  -7  -4   0   13.79    1.06
  -7  -4   0   14.66    0.76
  -7  -4   0   14.88    1.10
   7   4   0   15.78    0.98
   7   4   0   13.39    0.84
  -8  -4   0   38.53    1.51
  -8  -4   0   37.59    1.98
  -8  -4   0   38.83    2.00
   8   4   0   41.34    1.69
   8   4   0   41.72    1.85
   8   4   0   38.10    1.93
  -9  -4   0    0.51    0.40
  -9  -4   0    0.51    0.26
  -9  -4   0    0.79    0.50
  -9  -4   0    0.30    0.42
   9   4   0   -0.12    0.32
   9   4   0   -0.03    0.28
   9   4   0    0.07    0.33
 -10  -4   0   70.70    3.14
 -10  -4   0   69.08    3.02
 -10  -4   0   73.68    3.27
 -10  -4   0   76.12    2.48
  10   4   0   68.15    2.91
  10   4   0   69.22    2.71
  10   4   0   67.60    2.98
 -11  -4   0   10.16    0.71
 -11  -4   0   10.57    1.37
 -11  -4   0    8.30    1.10
 -11  -4   0    8.67    1.23
  11   4   0   10.07    1.01
  11   4   0    9.92    1.14
  11   4   0    8.85    1.17
 -12  -4   0    6.05    0.59
 -12  -4   0    5.76    1.18
  12   4   0    4.50    0.76
 -13  -4   0   14.98    1.82
  13   4   0   13.88    1.28
 -14  -4   0    0.28    0.81
  14   4   0   -0.54    0.47
  16  -5   0    4.21    0.78
 -16   5   0    4.09    0.69
 -16   5   0    4.91    1.27
  15  -5   0    8.40    0.98
  15  -5   0    7.46    1.18
  15  -5   0   10.15    1.32
 -15   5   0   10.60    0.98
 -15   5   0    9.27    1.54
  14  -5   0   35.91    1.81
  14  -5   0   32.98    2.06
  14  -5   0   31.33    2.03
 -14   5   0   38.07    1.74
 -14   5   0   32.67    2.32
  13  -5   0    1.22    0.46
  13  -5   0    1.08    0.58
  13  -5   0    1.31    0.61
 -13   5   0    1.25    0.46
 -13   5   0    1.20    0.59
 -13   5   0    1.23    0.71
  12  -5   0   35.10    1.68
  12  -5   0   35.37    1.96
  12  -5   0   34.81    1.98
 -12   5   0   38.95    1.69
 -12   5   0   36.87    2.12
 -12   5   0   31.62    2.09
  11  -5   0   16.68    1.26
  11  -5   0   15.96    1.03
  11  -5   0   14.83    1.15
  11  -5   0   16.55    1.26
 -11   5   0   17.44    1.04
 -11   5   0   15.49    1.32
 -11   5   0   16.52    1.38
  10  -5   0    3.52    0.53
  10  -5   0    3.80    0.70
  10  -5   0    3.96    0.72
  10  -5   0    4.78    0.71
 -10   5   0    3.07    0.54
 -10   5   0    3.86    0.74
 -10   5   0    3.50    0.52
 -10   5   0    2.78    0.66
   9  -5   0   60.20    2.32
   9  -5   0   56.83    2.44
   9  -5   0   58.03    2.46
   9  -5   0   57.77    2.15
  -9   5   0   54.56    2.48
  -9   5   0   55.38    2.13
  -9   5   0   57.89    2.27
  -9   5   0   55.45    2.51
   8  -5   0    4.59    0.67
   8  -5   0    3.95    0.55
   8  -5   0    3.87    0.63
   8  -5   0    3.66    0.47
  -8   5   0    4.37    0.68
  -8   5   0    3.96    0.52
  -8   5   0    4.57    0.69
  -8   5   0    4.29    0.53
   7  -5   0   77.43    2.88
   7  -5   0   74.46    2.55
   7  -5   0   72.73    2.67
   7  -5   0   74.50    2.84
   7  -5   0   78.15    2.87
  -7   5   0   75.87    2.90
  -7   5   0   74.79    2.65
  -7   5   0   72.25    2.79
  -7   5   0   72.39    2.54
   6  -5   0   80.42    2.91
   6  -5   0   80.41    2.94
   6  -5   0   79.62    2.65
   6  -5   0   75.09    2.90
   6  -5   0   80.60    2.78
  -6   5   0   80.83    2.66
  -6   5   0   84.89    2.88
  -6   5   0   79.65    2.95
  -6   5   0   78.58    2.73
   5  -5   0    5.17    0.62
   5  -5   0    4.17    0.53
   5  -5   0    4.11    0.43
   5  -5   0    4.11    0.55
   5  -5   0    3.97    0.48
  -5   5   0    4.91    0.50
  -5   5   0    4.03    0.50
  -5   5   0    3.89    0.54
  -5   5   0    4.66    0.46
   4  -5   0  105.13    3.58
   4  -5   0  109.98    3.44
   4  -5   0  104.70    3.29
   4  -5   0  107.21    3.61
   4  -5   0  112.30    3.53
  -4   5   0  103.52    3.37
  -4   5   0  108.00    3.37
  -4   5   0  103.36    3.30
  -4   5   0  103.12    3.54
   3  -5   0   14.62    0.87
   3  -5   0   15.41    0.70
   3  -5   0   16.02    0.84
   3  -5   0   15.23    0.78
   3  -5   0   16.46    0.90
  -3   5   0   16.63    0.75
  -3   5   0   15.59    0.86
  -3   5   0   15.70    0.71
  -3   5   0   14.58    0.73
   2  -5   0   42.27    1.58
   2  -5   0   43.90    1.54
   2  -5   0   40.68    1.67
   2  -5   0   42.39    1.43
   2  -5   0   43.96    1.67
  -2   5   0   38.85    1.46
  -2   5   0   40.63    1.43
  -2   5   0   39.93    1.61
   1  -5   0   73.61    2.56
   1  -5   0   73.74    2.27
   1  -5   0   73.66    2.24
   1  -5   0   73.96    2.44
   1  -5   0   72.91    2.51
   1  -5   0   76.27    2.39
  -1   5   0   68.40    2.47
  -1   5   0   69.47    2.28
  -1   5   0   67.17    2.31
   0  -5   0    1.27    0.21
   0  -5   0    0.98    0.22
   0  -5   0    1.14    0.20
   0  -5   0    1.09    0.25
   0  -5   0    1.03    0.29
   0   5   0    1.23    0.25
   0   5   0    1.03    0.21
   0   5   0    0.70    0.22
  -1  -5   0  134.71    4.41
  -1  -5   0  136.48    4.15
  -1  -5   0  142.34    4.09
  -1  -5   0  142.96    4.33
  -1  -5   0  142.47    4.22
   1   5   0  132.78    4.12
   1   5   0  130.18    4.18
  -2  -5   0  102.48    3.15
  -2  -5   0  105.02    3.30
  -2  -5   0   95.36    3.35
  -2  -5   0   96.75    3.14
  -2  -5   0   96.20    3.00
   2   5   0   96.27    3.07
   2   5   0   94.70    3.13
  -3  -5   0   58.98    2.31
  -3  -5   0   60.76    1.95
  -3  -5   0   55.01    2.11
  -3  -5   0   62.35    2.09
   3   5   0   58.95    2.11
   3   5   0   57.62    2.00
  -4  -5   0   90.51    3.30
  -4  -5   0   92.00    3.02
  -4  -5   0   90.70    2.86
  -4  -5   0   90.84    3.15
   4   5   0   89.47    2.95
   4   5   0   92.05    3.06
  -5  -5   0    0.42    0.17
  -5  -5   0    0.81    0.33
  -5  -5   0    0.79    0.27
  -5  -5   0    0.34    0.29
   5   5   0    0.92    0.31
   5   5   0    0.48    0.22
  -6  -5   0   52.57    2.33
  -6  -5   0   51.32    2.25
  -6  -5   0   57.27    2.58
  -6  -5   0   52.01    1.85
   6   5   0   52.08    2.12
   6   5   0   53.42    2.00
  -7  -5   0   47.97    1.74
  -7  -5   0   48.67    2.22
  -7  -5   0   44.89    2.23
   7   5   0   50.79    2.09
   7   5   0   48.09    1.91
  -8  -5   0   13.65    1.19
  -8  -5   0   12.35    0.73
  -8  -5   0   12.83    1.31
   8   5   0   14.26    1.06
   8   5   0   12.61    0.89
  -9  -5   0  105.99    4.07
  -9  -5   0  104.17    3.23
  -9  -5   0   97.91    3.96
   9   5   0   94.25    3.66
   9   5   0   97.47    3.85
   9   5   0   95.03    3.47
 -10  -5   0   13.29    0.78
 -10  -5   0   13.23    1.52
 -10  -5   0   11.44    1.25
 -10  -5   0   11.24    1.35
  10   5   0   10.63    1.02
  10   5   0   14.62    1.46
  10   5   0   10.59    1.14
 -11  -5   0   19.00    1.64
 -11  -5   0   20.20    0.96
 -11  -5   0   17.35    1.95
  11   5   0   18.87    1.48
  11   5   0   17.32    1.25
  11   5   0   17.40    1.56
 -12  -5   0   37.02    2.41
  12   5   0   28.85    1.72
 -13  -5   0   -0.57    0.57
  13   5   0   -0.43    0.41
  16  -6   0   18.07    1.46
 -16   6   0   17.43    1.25
 -16   6   0   21.15    2.37
  15  -6   0   17.72    1.82
  15  -6   0   13.76    1.25
  15  -6   0   14.18    1.59
 -15   6   0   14.85    1.14
 -15   6   0   12.61    1.75
  14  -6   0    0.51    0.59
  14  -6   0    1.73    0.54
  14  -6   0    1.47    0.68
 -14   6   0    1.05    0.47
 -14   6   0    1.44    0.82
  13  -6   0   33.69    1.70
  13  -6   0   31.82    2.01
  13  -6   0   33.66    2.04
 -13   6   0   33.48    2.23
 -13   6   0   35.77    2.19
 -13   6   0   34.92    1.69
  12  -6   0    4.26    0.82
  12  -6   0    4.90    0.68
  12  -6   0    4.29    0.85
 -12   6   0    5.34    0.71
 -12   6   0    4.96    0.97
 -12   6   0    5.91    1.05
  11  -6   0   26.71    1.38
  11  -6   0   28.25    1.71
  11  -6   0   25.81    1.64
 -11   6   0   25.34    1.72
 -11   6   0   26.93    1.37
 -11   6   0   27.88    1.78
  10  -6   0   57.31    2.57
  10  -6   0   57.43    2.57
  10  -6   0   58.51    2.21
  10  -6   0   55.45    2.37
 -10   6   0   56.12    2.35
 -10   6   0   57.13    2.20
 -10   6   0   53.78    2.57
 -10   6   0   54.74    2.60
   9  -6   0    0.89    0.39
   9  -6   0    0.94    0.40
   9  -6   0    1.14    0.39
   9  -6   0    0.98    0.31
  -9   6   0    1.03    0.44
  -9   6   0    1.33    0.36
  -9   6   0    0.62    0.31
  -9   6   0    0.53    0.42
   8  -6   0   72.74    2.87
   8  -6   0   70.44    2.85
   8  -6   0   70.29    2.51
   8  -6   0   72.70    2.69
  -8   6   0   72.62    2.65
  -8   6   0   71.64    2.82
  -8   6   0   68.53    2.50
  -8   6   0   66.91    2.85
   7  -6   0   23.43    1.24
   7  -6   0   24.06    1.34
   7  -6   0   23.35    1.37
   7  -6   0   25.28    1.41
   7  -6   0   23.91    1.12
  -7   6   0   24.27    1.39
  -7   6   0   23.75    1.13
  -7   6   0   22.77    1.18
  -7   6   0   27.31    1.36
   6  -6   0   40.27    1.79
   6  -6   0   38.46    1.71
   6  -6   0   36.92    1.59
   6  -6   0   35.92    1.75
   6  -6   0   36.05    1.45
  -6   6   0   36.57    1.47
  -6   6   0   36.77    1.54
  -6   6   0   36.41    1.73
  -6   6   0   35.60    1.58
   5  -6   0  117.19    3.98
   5  -6   0  120.63    3.91
   5  -6   0  119.21    4.12
   5  -6   0  120.29    3.74
  -5   6   0  118.54    4.06
  -5   6   0  120.77    3.87
  -5   6   0  118.83    3.75
   4  -6   0    5.04    0.64
   4  -6   0    4.49    0.61
   4  -6   0    5.21    0.55
   4  -6   0    5.64    0.61
   4  -6   0    5.52    0.42
  -4   6   0    5.09    0.62
  -4   6   0    5.41    0.44
  -4   6   0    4.89    0.44
  -4   6   0    4.54    0.48
   3  -6   0   85.49    2.77
   3  -6   0   80.63    2.96
   3  -6   0   86.02    2.84
   3  -6   0   79.49    2.60
   3  -6   0   83.19    2.94
  -3   6   0   81.36    2.65
  -3   6   0   80.06    2.89
  -3   6   0   77.59    2.67
   2  -6   0   37.45    1.50
   2  -6   0   40.02    1.40
   2  -6   0   40.16    1.67
   2  -6   0   39.70    1.72
   2  -6   0   42.23    1.60
  -2   6   0   36.47    1.62
  -2   6   0   38.67    1.47
  -2   6   0   37.77    1.41
   1  -6   0    2.43    0.41
   1  -6   0    2.94    0.40
   1  -6   0    3.25    0.43
   1  -6   0    2.70    0.31
   1  -6   0    3.28    0.32
   1  -6   0    1.76    0.37
  -1   6   0    3.42    0.40
  -1   6   0    3.23    0.48
  -1   6   0    2.30    0.31
   0  -6   0  107.87    3.28
   0  -6   0  109.52    3.42
   0  -6   0  103.87    3.64
   0  -6   0  107.56    3.29
   0  -6   0  112.53    3.54
   0   6   0  108.68    3.42
   0   6   0  100.66    3.32
  -1  -6   0   19.79    0.83
  -1  -6   0   20.94    1.05
  -1  -6   0   21.00    0.97
  -1  -6   0   20.96    1.15
  -1  -6   0   20.11    0.89
   1   6   0   19.27    0.89
   1   6   0   20.58    0.97
  -2  -6   0  123.29    3.87
  -2  -6   0  120.51    3.85
  -2  -6   0  118.61    4.14
  -2  -6   0  132.48    4.06
  -2  -6   0  122.80    3.71
   2   6   0  117.16    3.78
   2   6   0  117.47    3.87
  -3  -6   0  110.95    3.67
  -3  -6   0  105.70    3.79
  -3  -6   0  108.97    3.55
  -3  -6   0  108.24    3.31
  -3  -6   0  105.54    3.46
   3   6   0  103.92    3.41
   3   6   0  104.60    3.51
  -4  -6   0   -0.02    0.20
  -4  -6   0    0.20    0.16
  -4  -6   0   -0.02    0.18
  -4  -6   0    0.10    0.27
   4   6   0    0.17    0.19
   4   6   0    0.44    0.26
  -5  -6   0   70.86    2.66
  -5  -6   0   66.93    2.25
  -5  -6   0   62.43    2.73
   5   6   0   66.81    2.40
   5   6   0   70.29    2.55
  -6  -6   0   23.24    1.48
  -6  -6   0   25.07    1.06
  -6  -6   0   24.59    1.42
   6   6   0   23.68    1.19
   6   6   0   25.26    1.34
  -7  -6   0   14.38    1.23
  -7  -6   0   15.76    0.81
  -7  -6   0   16.67    1.22
   7   6   0   14.54    0.95
   7   6   0   16.14    1.11
  -8  -6   0   45.05    2.26
  -8  -6   0   44.26    2.33
  -8  -6   0   44.41    1.63
   8   6   0   40.68    2.01
   8   6   0   42.10    1.87
  -9  -6   0    6.29    1.05
  -9  -6   0    6.94    0.61
  -9  -6   0    7.55    1.11
   9   6   0    5.78    0.96
   9   6   0    7.87    0.98
   9   6   0    6.55    0.79
 -10  -6   0   45.68    2.48
 -10  -6   0   41.66    2.25
 -10  -6   0   45.90    1.66
 -10  -6   0   46.43    2.55
  10   6   0   45.80    2.40
  10   6   0   39.50    1.99
  10   6   0   46.64    2.30
 -11  -6   0   14.13    1.68
  11   6   0   13.13    1.25
 -12  -6   0    3.87    1.02
  12   6   0    3.90    0.76
 -13  -6   0   16.35    2.04
  13   6   0   17.54    1.42
  16  -7   0   11.59    2.21
 -16   7   0    8.49    0.94
 -16   7   0    9.26    1.55
  15  -7   0    9.47    1.35
  15  -7   0   10.24    1.09
  15  -7   0   13.82    1.58
 -15   7   0   10.78    1.04
 -15   7   0   10.59    1.59
  14  -7   0   37.33    1.90
  14  -7   0   38.31    2.29
  14  -7   0   38.89    2.31
 -14   7   0   38.86    1.88
 -14   7   0   39.73    2.59
  13  -7   0    2.89    0.79
  13  -7   0    3.77    0.88
  13  -7   0    1.83    0.54
 -13   7   0    2.49    0.83
 -13   7   0    2.94    0.83
 -13   7   0    3.13    0.61
  12  -7   0   34.65    2.03
  12  -7   0   34.20    1.67
  12  -7   0   32.64    1.98
 -12   7   0   30.59    2.02
 -12   7   0   33.93    2.14
 -12   7   0   34.26    1.65
  11  -7   0   28.26    1.76
  11  -7   0   26.98    1.42
  11  -7   0   28.94    1.78
 -11   7   0   27.15    1.78
 -11   7   0   29.15    1.45
 -11   7   0   25.67    1.76
  10  -7   0    1.49    0.40
  10  -7   0    1.85    0.61
  10  -7   0    1.84    0.59
 -10   7   0    2.16    0.46
 -10   7   0    1.49    0.45
 -10   7   0    1.78    0.58
 -10   7   0    2.33    0.63
   9  -7   0   48.56    2.33
   9  -7   0   47.02    1.93
   9  -7   0   46.63    2.30
   9  -7   0   48.58    2.14
  -9   7   0   46.27    2.31
  -9   7   0   50.70    2.29
  -9   7   0   50.69    1.99
  -9   7   0   51.51    2.11
   8  -7   0    9.70    1.07
   8  -7   0   12.23    1.02
   8  -7   0   10.16    0.95
   8  -7   0   10.67    0.75
  -8   7   0   11.07    1.01
  -8   7   0   11.88    1.01
  -8   7   0   11.16    0.93
  -8   7   0   10.45    0.77
   7  -7   0  113.11    3.87
   7  -7   0  105.83    3.95
   7  -7   0  105.01    3.92
   7  -7   0  106.16    3.70
   7  -7   0  107.09    3.51
  -7   7   0  104.13    3.90
  -7   7   0  109.98    3.65
  -7   7   0  102.30    3.70
  -7   7   0  106.57    3.52
   6  -7   0  142.06    4.72
   6  -7   0  141.89    4.61
   6  -7   0  136.53    4.82
   6  -7   0  146.59    4.91
   6  -7   0  139.73    4.41
  -6   7   0  139.26    4.52
  -6   7   0  137.91    4.57
  -6   7   0  139.00    4.79
  -6   7   0  143.05    4.45
   5  -7   0    1.54    0.43
   5  -7   0    1.92    0.40
   5  -7   0    1.51    0.39
   5  -7   0    1.46    0.31
   5  -7   0    2.32    0.53
  -5   7   0    1.70    0.32
  -5   7   0    1.33    0.38
  -5   7   0    1.72    0.35
  -5   7   0    2.40    0.37
   4  -7   0   48.92    2.10
   4  -7   0   49.18    2.16
   4  -7   0   46.93    1.75
   4  -7   0   50.19    1.94
   4  -7   0   52.54    2.03
  -4   7   0   47.33    1.80
  -4   7   0   49.07    1.85
  -4   7   0   48.01    1.80
  -4   7   0   49.40    2.08
   3  -7   0    0.47    0.29
   3  -7   0    1.43    0.34
   3  -7   0    0.58    0.24
   3  -7   0    0.90    0.33
   3  -7   0    1.02    0.23
  -3   7   0    0.62    0.28
  -3   7   0    0.52    0.20
  -3   7   0    0.53    0.21
   2  -7   0   26.37    1.18
   2  -7   0   27.66    1.25
   2  -7   0   25.93    1.00
   2  -7   0   25.31    1.04
   2  -7   0   25.80    1.34
  -2   7   0   24.51    1.29
  -2   7   0   22.96    1.06
   1  -7   0   65.52    2.31
   1  -7   0   64.38    2.50
   1  -7   0   64.89    2.58
   1  -7   0   65.91    2.16
   1  -7   0   64.73    2.11
   1  -7   0   70.38    2.42
  -1   7   0   62.70    2.21
  -1   7   0   63.28    2.27
  -1   7   0   62.59    2.48
   0  -7   0   55.02    2.26
   0  -7   0   54.09    1.82
   0  -7   0   57.09    2.10
   0  -7   0   52.28    1.96
   0  -7   0   53.05    1.83
   0   7   0   50.05    1.95
   0   7   0   51.87    1.88
  -1  -7   0   13.53    0.85
  -1  -7   0   12.14    0.63
  -1  -7   0   12.26    0.94
  -1  -7   0   11.68    0.67
  -1  -7   0   12.73    0.76
   1   7   0   12.88    0.71
   1   7   0   12.72    0.78
  -2  -7   0    4.14    0.50
  -2  -7   0    4.08    0.41
  -2  -7   0    3.93    0.57
  -2  -7   0    4.99    0.55
  -2  -7   0    4.75    0.72
   2   7   0    4.01    0.46
   2   7   0    3.61    0.48
  -3  -7   0   37.87    1.62
  -3  -7   0   39.47    1.75
  -3  -7   0   39.13    1.58
  -3  -7   0   36.54    1.85
  -3  -7   0   36.23    1.39
   3   7   0   38.31    1.54
   3   7   0   37.69    1.63
  -4  -7   0   94.94    3.33
  -4  -7   0   87.49    3.44
  -4  -7   0   86.94    2.86
  -4  -7   0   89.98    3.21
   4   7   0   89.17    3.17
   4   7   0   88.80    3.03
  -5  -7   0    3.26    0.59
  -5  -7   0    3.03    0.39
  -5  -7   0    3.26    0.69
   5   7   0    3.07    0.49
   5   7   0    2.94    0.51
  -6  -7   0   33.26    1.33
  -6  -7   0   34.28    1.92
  -6  -7   0   35.93    1.81
   6   7   0   34.87    1.56
   6   7   0   31.25    1.64
  -7  -7   0   16.73    0.85
  -7  -7   0   15.56    1.36
  -7  -7   0   20.23    1.38
   7   7   0   17.05    1.06
   7   7   0   17.92    1.22
  -8  -7   0    0.36    0.48
  -8  -7   0    0.26    0.47
  -8  -7   0    0.04    0.21
   8   7   0    0.02    0.37
   8   7   0    0.04    0.32
  -9  -7   0   43.97    2.45
  -9  -7   0   47.49    1.64
  -9  -7   0   42.52    2.43
   9   7   0   44.12    2.04
   9   7   0   43.81    2.24
 -10  -7   0   15.50    1.70
 -10  -7   0   14.12    1.63
  10   7   0   13.98    1.40
  10   7   0   12.48    1.17
  10   7   0   13.00    1.51
 -11  -7   0   13.00    1.68
  11   7   0   12.76    1.22
 -12  -7   0    7.93    1.38
  12   7   0    9.55    1.14
  15  -8   0   16.79    1.85
  15  -8   0   15.21    1.25
 -15   8   0   17.32    1.29
 -15   8   0   15.57    1.92
  14  -8   0    0.44    0.60
  14  -8   0    0.56    0.57
  14  -8   0    1.61    0.54
 -14   8   0    1.60    0.54
 -14   8   0    0.63    0.70
  13  -8   0   27.22    1.99
  13  -8   0   31.17    1.61
  13  -8   0   31.51    2.01
 -13   8   0   30.52    1.62
 -13   8   0   30.89    2.12
 -13   8   0   26.94    2.02
  12  -8   0    3.65    0.89
  12  -8   0    2.95    0.61
  12  -8   0    4.15    0.90
 -12   8   0    4.29    0.69
 -12   8   0    2.85    0.81
 -12   8   0    4.54    0.96
  11  -8   0   14.99    1.49
  11  -8   0   14.26    1.03
  11  -8   0   14.11    1.47
 -11   8   0   15.71    1.42
 -11   8   0   14.21    1.04
 -11   8   0   15.36    1.31
  10  -8   0   36.31    2.10
  10  -8   0   39.99    1.73
  10  -8   0   37.52    2.12
 -10   8   0   37.97    2.03
 -10   8   0   38.74    2.15
 -10   8   0   36.58    1.72
   9  -8   0    2.54    0.69
   9  -8   0    4.09    0.82
   9  -8   0    2.69    0.48
  -9   8   0    2.60    0.60
  -9   8   0    2.46    0.48
  -9   8   0    2.55    0.69
  -9   8   0    2.79    0.54
   8  -8   0   50.46    2.42
   8  -8   0   47.54    2.35
   8  -8   0   48.60    2.15
   8  -8   0   47.45    1.92
  -8   8   0   50.95    2.18
  -8   8   0   46.11    2.29
  -8   8   0   51.87    2.10
  -8   8   0   46.35    1.95
   7  -8   0   17.68    0.97
   7  -8   0   17.31    1.18
   7  -8   0   16.67    1.27
   7  -8   0   16.62    1.09
   7  -8   0   16.71    1.23
  -7   8   0   15.63    1.05
  -7   8   0   17.72    1.00
  -7   8   0   17.80    1.07
  -7   8   0   16.25    1.22
   6  -8   0   42.92    1.95
   6  -8   0   41.28    1.87
   6  -8   0   43.44    2.11
   6  -8   0   41.65    2.10
   6  -8   0   45.26    1.73
  -6   8   0   43.56    2.07
  -6   8   0   41.88    1.81
  -6   8   0   45.78    1.77
  -6   8   0   43.78    1.83
   5  -8   0  109.55    3.86
   5  -8   0  122.31    3.99
   5  -8   0  110.93    4.11
   5  -8   0  114.38    3.67
   5  -8   0  117.43    4.24
  -5   8   0  114.61    4.10
  -5   8   0  110.34    3.77
  -5   8   0  116.35    3.73
  -5   8   0  110.99    3.74
   4  -8   0    0.90    0.30
   4  -8   0    1.00    0.40
   4  -8   0    1.23    0.35
   4  -8   0    0.51    0.33
   4  -8   0    1.50    0.30
  -4   8   0    0.63    0.26
  -4   8   0    0.81    0.36
  -4   8   0    0.92    0.28
   3  -8   0   48.91    2.14
   3  -8   0   49.61    1.75
   3  -8   0   48.20    1.91
   3  -8   0   49.89    1.99
   3  -8   0   46.40    2.17
  -3   8   0   47.04    1.87
  -3   8   0   45.94    1.80
  -3   8   0   45.93    2.08
   2  -8   0   60.89    2.10
   2  -8   0   61.02    2.50
   2  -8   0   62.23    2.03
   2  -8   0   60.50    2.28
   2  -8   0   59.51    2.56
   2  -8   0   65.11    2.38
  -2   8   0   61.63    2.25
  -2   8   0   60.23    2.49
  -2   8   0   59.60    2.18
   1  -8   0   15.00    0.76
   1  -8   0   15.75    1.10
   1  -8   0   15.84    0.95
   1  -8   0   14.15    0.70
   1  -8   0   14.83    0.88
  -1   8   0   15.40    1.05
  -1   8   0   16.66    0.92
  -1   8   0   15.00    0.83
   0  -8   0   52.31    1.85
   0  -8   0   52.63    2.02
   0  -8   0   54.75    2.15
   0  -8   0   52.48    2.33
   0  -8   0   53.60    1.84
   0   8   0   51.28    2.02
   0   8   0   52.38    1.95
  -1  -8   0   12.82    0.79
  -1  -8   0   11.75    0.65
  -1  -8   0   12.19    0.71
  -1  -8   0   12.25    0.87
  -1  -8   0   10.98    0.97
   1   8   0   12.35    0.75
   1   8   0   10.96    0.78
   1   8   0   11.19    0.80
  -2  -8   0   17.07    1.23
  -2  -8   0   16.05    0.92
  -2  -8   0   16.80    0.81
  -2  -8   0   18.70    1.11
  -2  -8   0   18.45    1.06
   2   8   0   16.48    1.00
   2   8   0   17.70    0.95
  -3  -8   0   59.98    2.03
  -3  -8   0   60.48    2.30
  -3  -8   0   53.49    2.56
   3   8   0   60.72    2.22
   3   8   0   60.01    2.34
  -4  -8   0   11.26    1.23
  -4  -8   0    8.16    0.58
  -4  -8   0    9.33    0.80
   4   8   0   10.57    0.97
   4   8   0    9.91    0.74
  -5  -8   0   17.04    1.34
  -5  -8   0   17.34    0.85
  -5  -8   0   17.56    1.20
   5   8   0   17.75    1.16
   5   8   0   17.01    1.04
  -6  -8   0    1.50    0.53
  -6  -8   0    1.25    0.28
  -6  -8   0    0.88    0.54
   6   8   0    1.34    0.39
   6   8   0    1.46    0.48
  -7  -8   0    8.12    0.58
  -7  -8   0    6.52    1.08
  -7  -8   0    8.53    1.09
   7   8   0    6.87    0.83
   7   8   0    7.34    0.96
  -8  -8   0   22.58    1.76
  -8  -8   0   24.30    1.02
  -8  -8   0   23.59    1.66
   8   8   0   22.54    1.38
   8   8   0   23.53    1.57
  -9  -8   0   -0.25    0.52
  -9  -8   0    0.31    0.58
   9   8   0   -0.18    0.35
   9   8   0   -0.02    0.43
 -10  -8   0   16.79    1.80
  10   8   0   16.70    1.29
  11   8   0    6.35    0.92
 -12  -8   0    3.36    1.16
  12   8   0    2.44    0.76
  15  -9   0    3.36    0.71
  15  -9   0    3.22    0.98
 -15   9   0    4.59    0.78
  14  -9   0   20.99    2.02
  14  -9   0   18.87    1.94
  14  -9   0   18.41    1.32
 -14   9   0   17.20    1.93
 -14   9   0   21.45    1.42
  13  -9   0    0.84    0.62
  13  -9   0    0.90    0.71
  13  -9   0    0.57    0.45
 -13   9   0    0.44    0.46
 -13   9   0    0.19    0.53
 -13   9   0    0.99    0.71
  12  -9   0   26.35    1.46
  12  -9   0   26.88    1.93
  12  -9   0   25.98    1.85
 -12   9   0   27.04    1.51
 -12   9   0   24.70    1.77
 -12   9   0   23.40    1.81
  11  -9   0   22.12    1.67
  11  -9   0   21.39    1.69
  11  -9   0   22.03    1.29
 -11   9   0   22.15    1.68
 -11   9   0   20.85    1.56
 -11   9   0   22.54    1.33
  10  -9   0    3.82    0.88
  10  -9   0    3.53    0.58
  10  -9   0    4.65    0.94
 -10   9   0    3.62    0.82
 -10   9   0    3.73    0.61
 -10   9   0    4.49    0.81
   9  -9   0   65.01    2.99
   9  -9   0   68.76    2.51
   9  -9   0   66.68    3.05
  -9   9   0   66.18    2.54
  -9   9   0   59.89    2.71
  -9   9   0   63.56    2.97
  -9   9   0   64.64    2.64
   8  -9   0    9.84    0.80
   8  -9   0   11.78    1.32
   8  -9   0   11.29    1.29
  -8   9   0   11.01    1.20
  -8   9   0   10.74    1.00
  -8   9   0   12.31    0.90
  -8   9   0   10.88    0.93
   7  -9   0   23.41    1.54
   7  -9   0   22.50    1.17
   7  -9   0   23.70    1.62
  -7   9   0   24.76    1.33
  -7   9   0   22.83    1.29
  -7   9   0   21.88    1.51
  -7   9   0   22.82    1.23
   6  -9   0   28.04    1.69
   6  -9   0   28.92    1.76
   6  -9   0   26.07    1.26
   6  -9   0   28.18    1.49
  -6   9   0   27.97    1.37
  -6   9   0   28.63    1.35
  -6   9   0   28.31    1.66
  -6   9   0   27.41    1.39
   5  -9   0   13.05    0.80
   5  -9   0   13.77    1.00
   5  -9   0   13.46    0.95
   5  -9   0   12.84    1.12
   5  -9   0   14.01    1.14
  -5   9   0   12.12    1.04
  -5   9   0   12.46    0.89
  -5   9   0   13.22    0.85
   4  -9   0   91.06    3.29
   4  -9   0   85.31    3.46
   4  -9   0   87.57    3.20
   4  -9   0   89.13    2.98
   4  -9   0   87.14    3.56
  -4   9   0   91.86    3.09
  -4   9   0   90.97    3.17
  -4   9   0   91.00    3.46
   3  -9   0   17.33    1.26
   3  -9   0   17.24    0.81
   3  -9   0   19.41    1.12
   3  -9   0   16.95    0.88
   3  -9   0   17.13    1.04
   3  -9   0   16.87    1.22
  -3   9   0   17.79    1.02
  -3   9   0   16.71    1.18
  -3   9   0   16.23    0.94
   2  -9   0   55.94    2.54
   2  -9   0   53.77    2.42
   2  -9   0   57.72    2.28
   2  -9   0   56.10    1.90
   2  -9   0   56.52    2.00
   2  -9   0   54.57    2.19
  -2   9   0   53.14    2.08
  -2   9   0   58.65    2.21
  -2   9   0   56.96    2.46
   1  -9   0   45.56    1.63
   1  -9   0   46.05    1.88
   1  -9   0   45.32    1.67
   1  -9   0   46.04    1.96
   1  -9   0   45.03    2.20
  -1   9   0   43.83    1.88
  -1   9   0   46.45    1.81
   0  -9   0    2.34    0.47
   0  -9   0    3.58    0.70
   0  -9   0    3.08    0.40
   0  -9   0    3.06    0.39
   0   9   0    3.26    0.49
   0   9   0    2.46    0.47
  -1  -9   0   85.65    3.38
  -1  -9   0   83.95    2.72
  -1  -9   0   81.42    2.81
   1   9   0   82.79    3.02
   1   9   0   85.24    3.03
   1   9   0   80.80    2.88
  -2  -9   0    7.89    0.66
  -2  -9   0    8.18    1.08
  -2  -9   0    8.62    0.57
   2   9   0    8.07    0.76
   2   9   0    8.81    0.89
  -3  -9   0   11.26    1.23
  -3  -9   0   11.16    0.84
  -3  -9   0   11.17    0.66
   3   9   0   11.60    1.04
   3   9   0   11.63    0.83
  -4  -9   0   93.61    3.02
  -4  -9   0   93.34    3.83
  -4  -9   0   92.32    3.43
   4   9   0   97.17    3.49
   4   9   0   94.03    3.30
  -5  -9   0    2.43    0.59
  -5  -9   0    2.54    0.36
  -5  -9   0    1.62    0.63
   5   9   0    2.79    0.57
   5   9   0    3.04    0.55
  -6  -9   0   55.82    1.91
  -6  -9   0   50.30    2.71
  -6  -9   0   57.18    2.54
   6   9   0   53.29    2.44
   6   9   0   56.69    2.31
  -7  -9   0   17.00    1.38
  -7  -9   0   17.58    1.75
  -7  -9   0   18.43    0.82
   7   9   0   14.03    1.32
   7   9   0   16.50    1.18
  -8  -9   0    5.39    0.99
  -8  -9   0    5.23    1.06
   8   9   0    5.68    0.81
   8   9   0    4.73    0.87
  -9  -9   0    9.19    1.40
  -9  -9   0   13.97    1.61
   9   9   0   13.29    1.26
 -10  -9   0    1.64    0.87
  10   9   0    1.33    0.54
 -11  -9   0   11.74    1.65
  11   9   0    9.64    1.19
  15 -10   0    2.05    0.86
  15 -10   0    2.00    0.61
 -15  10   0    3.79    0.77
  14 -10   0    4.73    0.77
  14 -10   0    3.56    0.99
 -14  10   0    3.83    0.75
  13 -10   0   38.90    2.49
  13 -10   0   40.40    1.97
  13 -10   0   45.05    2.66
 -13  10   0   44.22    2.09
  12 -10   0    6.17    1.09
  12 -10   0    7.79    1.26
  12 -10   0    8.18    0.87
 -12  10   0    6.30    0.87
 -12  10   0    6.35    1.15
  11 -10   0   17.80    1.16
  11 -10   0   15.19    1.71
  11 -10   0   18.58    1.62
 -11  10   0   15.37    1.18
 -11  10   0   15.19    1.66
  10 -10   0   53.75    2.21
  10 -10   0   49.95    2.73
  10 -10   0   57.02    2.87
 -10  10   0   52.57    2.73
 -10  10   0   50.62    2.24
   9 -10   0    0.27    0.44
   9 -10   0    0.26    0.44
   9 -10   0    0.20    0.30
  -9  10   0    0.07    0.31
  -9  10   0    0.69    0.40
  -9  10   0    0.78    0.51
   8 -10   0   21.50    1.67
   8 -10   0   22.92    1.22
   8 -10   0   22.97    1.68
  -8  10   0   20.71    1.33
  -8  10   0   22.27    1.28
  -8  10   0   21.30    1.59
   7 -10   0   22.55    1.18
   7 -10   0   22.28    1.58
   7 -10   0   19.84    1.59
  -7  10   0   20.03    1.21
  -7  10   0   21.67    1.53
  -7  10   0   24.95    1.37
   6 -10   0   30.40    1.40
   6 -10   0   32.12    1.91
   6 -10   0   31.06    1.95
  -6  10   0   30.01    1.81
  -6  10   0   31.52    1.58
  -6  10   0   31.68    1.51
   5 -10   0   67.59    2.47
   5 -10   0   69.68    3.07
   5 -10   0   73.01    3.20
  -5  10   0   70.26    2.70
  -5  10   0   71.02    2.63
  -5  10   0   67.27    2.99
   4 -10   0    4.35    0.52
   4 -10   0    6.27    1.00
   4 -10   0    5.22    0.88
  -4  10   0    4.09    0.57
  -4  10   0    3.62    0.59
  -4  10   0    3.31    0.68
   3 -10   0   61.26    2.22
   3 -10   0   64.41    2.79
   3 -10   0   63.02    2.88
  -3  10   0   64.00    2.78
  -3  10   0   64.56    2.39
  -3  10   0   58.86    2.43
   2 -10   0   40.01    1.62
   2 -10   0   44.80    2.26
  -2  10   0   44.10    1.90
  -2  10   0   44.98    1.80
  -2  10   0   39.97    2.10
   1 -10   0    1.68    0.56
   1 -10   0    1.52    0.33
   1 -10   0    1.40    0.30
  -1  10   0    1.88    0.43
  -1  10   0    1.28    0.35
   0 -10   0   69.66    3.05
   0 -10   0   65.23    2.31
   0 -10   0   67.90    2.35
   0  10   0   69.69    2.54
   0  10   0   68.85    2.65
  -1 -10   0    0.67    0.24
  -1 -10   0    0.48    0.26
  -1 -10   0    1.01    0.52
   1  10   0    1.07    0.37
   1  10   0    0.54    0.29
   1  10   0    0.36    0.32
  -2 -10   0    1.97    0.33
  -2 -10   0    2.10    0.64
  -2 -10   0    3.25    0.52
   2  10   0    1.61    0.41
   2  10   0    1.98    0.52
  -3 -10   0   27.04    1.39
  -3 -10   0   23.72    1.72
  -3 -10   0   25.29    1.09
   3  10   0   24.49    1.46
   3  10   0   26.34    1.35
  -4 -10   0    3.30    0.64
  -4 -10   0    2.33    0.35
  -4 -10   0    2.55    0.76
   4  10   0    2.82    0.63
   4  10   0    3.61    0.60
  -5 -10   0   58.34    2.54
  -5 -10   0   57.13    1.93
  -5 -10   0   56.29    2.90
   5  10   0   54.15    2.49
   5  10   0   54.23    2.33
  -6 -10   0   19.69    1.44
  -6 -10   0   20.97    0.89
  -6 -10   0   21.23    1.74
   6  10   0   21.58    1.34
   6  10   0   20.95    1.48
  -7 -10   0   15.58    1.55
  -7 -10   0   15.92    1.79
   7  10   0   13.86    1.26
   7  10   0   16.43    1.53
  -8 -10   0   24.65    1.99
  -8 -10   0   23.94    1.79
   8  10   0   18.92    2.01
   8  10   0   24.90    1.54
  -9 -10   0   -0.38    0.61
   9  10   0    1.29    0.57
 -10 -10   0   16.88    1.93
  10  10   0   15.28    1.42
  14 -11   0   23.37    1.48
  14 -11   0   20.38    2.13
 -14  11   0   23.30    1.56
  13 -11   0    0.43    0.67
  13 -11   0    0.58    0.71
  13 -11   0    0.47    0.46
 -13  11   0    0.94    0.57
  12 -11   0   20.72    1.33
  12 -11   0   22.84    2.20
  12 -11   0   19.99    2.04
 -12  11   0   20.76    1.43
 -12  11   0   16.86    1.87
  11 -11   0   22.56    1.88
  11 -11   0   23.05    1.82
  11 -11   0   19.98    1.28
 -11  11   0   21.89    1.41
 -11  11   0   14.99    1.69
  10 -11   0   11.70    1.47
  10 -11   0    8.32    1.28
  10 -11   0   10.36    0.98
 -10  11   0   11.07    1.08
 -10  11   0   10.82    1.42
   9 -11   0   33.62    2.18
   9 -11   0   31.48    2.18
   9 -11   0   33.03    1.60
  -9  11   0   33.76    1.72
  -9  11   0   31.95    2.09
   8 -11   0   10.78    0.86
   8 -11   0    9.70    1.29
   8 -11   0    7.48    1.17
  -8  11   0   10.06    0.98
  -8  11   0   11.64    1.44
  -8  11   0   10.98    1.15
   7 -11   0    6.78    1.07
   7 -11   0    6.46    0.71
   7 -11   0    6.10    1.07
  -7  11   0    7.60    1.08
  -7  11   0    8.27    0.95
  -7  11   0    7.52    0.83
   6 -11   0   45.61    2.59
   6 -11   0   51.07    1.98
   6 -11   0   50.54    2.58
  -6  11   0   48.36    2.10
  -6  11   0   46.29    2.46
  -6  11   0   49.68    2.20
   5 -11   0   24.44    1.23
   5 -11   0   25.55    1.83
   5 -11   0   25.99    1.78
  -5  11   0   26.50    1.41
  -5  11   0   28.18    1.50
  -5  11   0   26.20    1.74
   4 -11   0   88.77    3.71
   4 -11   0   92.60    3.07
   4 -11   0   85.16    3.80
  -4  11   0   93.16    3.36
  -4  11   0   84.81    3.66
  -4  11   0   94.42    3.29
   3 -11   0   18.46    1.43
   3 -11   0   17.65    0.96
   3 -11   0   17.35    1.49
  -3  11   0   16.50    1.15
  -3  11   0   17.73    1.10
  -3  11   0   18.01    1.40
   2 -11   0   24.22    1.12
   2 -11   0   23.59    1.69
  -2  11   0   24.39    1.40
  -2  11   0   22.61    1.26
   1 -11   0   42.55    1.63
   1 -11   0   41.58    2.33
  -1  11   0   40.96    1.95
  -1  11   0   43.96    1.87
   0 -11   0    4.80    0.90
   0 -11   0    6.54    0.59
   0  11   0    5.30    0.69
   0  11   0    6.48    0.84
  -1 -11   0   24.69    1.08
  -1 -11   0   24.22    1.73
   1  11   0   24.51    1.44
   1  11   0   22.69    1.31
   1  11   0   24.30    1.44
  -2 -11   0   24.09    1.79
  -2 -11   0   26.23    1.12
   2  11   0   28.24    1.45
   2  11   0   26.65    1.54
  -3 -11   0   22.68    1.00
  -3 -11   0   22.04    1.76
   3  11   0   22.53    1.30
   3  11   0   23.47    1.48
  -4 -11   0   48.19    2.67
  -4 -11   0   48.70    1.67
   4  11   0   46.03    2.12
   4  11   0   47.22    2.29
  -5 -11   0    1.33    0.72
   5  11   0    0.88    0.46
   5  11   0    1.79    0.64
  -6 -11   0   13.56    1.71
   6  11   0   14.22    1.43
   6  11   0   14.05    1.29
  -7 -11   0   18.23    2.00
   7  11   0   18.19    1.36
   7  11   0   17.75    2.26
  -8 -11   0    2.19    0.89
   8  11   0    1.59    0.59
   9  11   0   10.40    1.20
  14 -12   0   -0.32    0.66
  14 -12   0    0.54    0.48
  13 -12   0   23.92    2.39
  13 -12   0   21.19    1.40
 -13  12   0   24.63    1.61
  12 -12   0    5.73    1.39
  12 -12   0    5.43    0.79
  12 -12   0    3.98    1.07
 -12  12   0    5.29    0.86
  11 -12   0   20.80    2.12
  11 -12   0   16.96    1.19
  11 -12   0   18.62    1.97
 -11  12   0   15.95    1.84
 -11  12   0   17.88    1.34
  10 -12   0   25.27    2.06
  10 -12   0   18.72    1.97
  10 -12   0   27.12    1.43
 -10  12   0   24.57    1.53
 -10  12   0   24.61    1.93
   9 -12   0    1.47    0.70
   9 -12   0    1.36    0.78
   9 -12   0    2.41    0.53
  -9  12   0    0.92    0.60
  -9  12   0    1.78    0.57
   8 -12   0   39.99    2.57
   8 -12   0   43.65    1.88
   8 -12   0   42.05    2.55
  -8  12   0   46.55    2.11
  -8  12   0   42.63    2.50
   7 -12   0   32.41    2.22
   7 -12   0   32.91    1.52
   7 -12   0   27.48    1.99
  -7  12   0   34.27    1.73
  -7  12   0   30.26    1.74
  -7  12   0   31.06    2.06
   6 -12   0    3.42    0.89
   6 -12   0    4.41    0.59
   6 -12   0    3.94    0.97
  -6  12   0    4.62    0.96
  -6  12   0    4.46    0.71
  -6  12   0    4.67    0.71
   5 -12   0   85.49    3.05
   5 -12   0   87.88    3.86
   5 -12   0   83.08    3.92
  -5  12   0   93.63    3.45
  -5  12   0   91.18    3.33
  -5  12   0   91.70    3.86
   4 -12   0   13.53    1.55
   4 -12   0   14.21    0.87
   4 -12   0    9.34    1.31
  -4  12   0   11.64    1.13
  -4  12   0   13.85    1.53
  -4  12   0   11.79    1.09
   3 -12   0   48.02    2.72
   3 -12   0   51.05    1.94
  -3  12   0   51.36    2.20
  -3  12   0   52.02    2.64
  -3  12   0   54.12    2.35
   2 -12   0   33.30    2.18
   2 -12   0   33.38    1.41
  -2  12   0   34.09    1.80
  -2  12   0   34.06    1.68
   1 -12   0    5.38    0.55
   1 -12   0    4.96    0.98
  -1  12   0    4.20    0.67
  -1  12   0    4.49    0.73
   0 -12   0   33.95    1.38
   0 -12   0   35.04    2.22
   0  12   0   33.43    1.67
   0  12   0   38.51    1.90
   0  12   0   33.25    1.82
  -1 -12   0   23.67    1.83
  -1 -12   0   23.28    1.05
   1  12   0   26.59    1.57
   1  12   0   24.55    1.41
   1  12   0   23.67    1.50
  -2 -12   0   30.34    1.19
  -2 -12   0   28.67    2.06
   2  12   0   29.37    1.74
   2  12   0   29.27    1.60
  -3 -12   0   19.72    1.99
  -3 -12   0   18.51    0.86
   3  12   0   20.01    1.46
   3  12   0   18.45    1.27
  -4 -12   0    0.83    0.67
   4  12   0    0.64    0.54
   4  12   0    1.39    0.52
  -5 -12   0   33.94    2.41
   5  12   0   35.24    2.04
   5  12   0   34.71    1.85
  -6 -12   0    8.35    1.41
   6  12   0    9.48    1.08
  -7 -12   0    3.42    1.09
   7  12   0    3.33    0.74
   8  12   0   13.21    1.36
  13 -13   0   -0.20    0.70
  13 -13   0   -0.32    0.38
 -13  13   0    0.02    0.57
  12 -13   0   14.98    1.16
  12 -13   0   18.39    2.16
 -12  13   0   17.83    1.43
  11 -13   0   10.95    1.62
  11 -13   0   12.72    1.02
 -11  13   0   15.70    1.40
  10 -13   0    5.79    0.74
  10 -13   0    3.75    1.03
  10 -13   0    3.64    1.07
 -10  13   0    3.76    0.99
 -10  13   0    4.48    0.82
   9 -13   0   36.93    2.62
   9 -13   0   37.88    2.52
   9 -13   0   43.61    1.87
  -9  13   0   43.46    2.12
  -9  13   0   36.87    2.49
   8 -13   0    6.15    1.21
   8 -13   0    7.03    1.36
   8 -13   0    6.01    0.72
  -8  13   0    6.97    0.97
  -8  13   0    5.55    1.12
   7 -13   0   12.58    1.56
   7 -13   0   12.01    0.90
   7 -13   0   11.26    1.66
  -7  13   0    9.87    1.40
  -7  13   0   10.98    1.15
   6 -13   0   66.21    3.29
   6 -13   0   61.17    3.33
   6 -13   0   66.35    2.43
  -6  13   0   63.33    3.23
  -6  13   0   62.57    2.80
  -6  13   0   66.02    2.72
   5 -13   0    0.14    0.50
   5 -13   0   -0.41    0.39
   5 -13   0   -0.04    0.28
  -5  13   0   -0.21    0.37
  -5  13   0   -0.29    0.38
  -5  13   0    0.25    0.54
   4 -13   0   17.37    1.87
   4 -13   0   19.77    1.03
  -4  13   0   16.72    1.23
  -4  13   0   17.41    1.59
  -4  13   0   15.68    1.39
   3 -13   0   10.75    0.73
   3 -13   0   10.09    1.47
  -3  13   0    8.53    0.97
  -3  13   0    8.53    1.04
   2 -13   0   17.67    1.87
   2 -13   0   18.63    0.96
  -2  13   0   17.70    1.35
  -2  13   0   19.10    1.28
   1 -13   0   40.12    2.53
   1 -13   0   42.92    1.60
  -1  13   0   43.22    2.16
  -1  13   0   38.32    1.95
   0 -13   0    1.50    0.71
   0 -13   0    0.88    0.27
   0  13   0    0.78    0.52
   0  13   0    0.85    0.45
   0  13   0    0.62    0.49
  -1 -13   0   28.60    1.12
  -1 -13   0   24.25    2.02
   1  13   0   27.63    1.75
   1  13   0   28.35    1.60
  -2 -13   0   22.38    1.93
   2  13   0   23.18    1.46
   2  13   0   20.06    1.56
  -3 -13   0    0.47    0.68
   3  13   0    1.48    0.53
   3  13   0    0.55    0.54
  -4 -13   0   16.82    1.96
   4  13   0   18.21    1.73
   4  13   0   23.19    1.48
  -5 -13   0    0.74    0.80
   5  13   0    0.30    0.46
  -6 -13   0    7.15    1.40
   6  13   0    9.83    1.15
  -7 -13   0    9.87    1.85
   7  13   0   12.14    1.29
  12 -14   0    0.25    0.41
  12 -14   0    1.35    0.92
 -12  14   0    1.76    0.76
  11 -14   0    9.46    1.67
  11 -14   0    8.37    0.88
 -11  14   0    7.31    1.06
  10 -14   0   15.72    2.06
  10 -14   0   18.50    1.18
 -10  14   0   18.80    1.48
   9 -14   0    0.75    0.75
   9 -14   0    0.03    0.62
   9 -14   0    0.76    0.40
  -9  14   0    0.41    0.76
  -9  14   0    0.64    0.55
   8 -14   0   27.11    1.38
   8 -14   0   24.26    2.05
   8 -14   0   25.72    2.18
  -8  14   0   30.03    1.76
  -8  14   0   21.82    2.80
   7 -14   0   25.96    1.33
   7 -14   0   27.10    2.15
   7 -14   0   25.55    2.56
  -7  14   0   26.37    1.66
   6 -14   0    2.02    0.45
   6 -14   0    2.50    0.89
   6 -14   0    0.91    0.67
  -6  14   0    0.70    0.51
   5 -14   0   12.95    1.74
   5 -14   0   17.02    0.97
  -5  14   0   16.12    1.28
   4 -14   0   -0.03    0.60
   4 -14   0    0.40    0.28
  -4  14   0    0.10    0.46
  -4  14   0    0.38    0.45
   3 -14   0   25.64    1.18
   3 -14   0   24.62    2.12
  -3  14   0   28.15    1.65
  -3  14   0   27.51    1.76
   2 -14   0   27.20    2.21
   2 -14   0   29.84    1.23
  -2  14   0   28.00    1.67
  -2  14   0   28.19    1.79
   1 -14   0    5.31    1.21
   1 -14   0    6.12    0.65
  -1  14   0    4.74    0.89
  -1  14   0    5.19    0.89
  -1  14   0    4.29    0.78
   0 -14   0   34.56    2.46
   0  14   0   36.01    2.07
   0  14   0   33.90    2.02
   0  14   0   37.23    1.95
  -1 -14   0    4.70    1.18
   1  14   0    5.53    0.97
   1  14   0    5.30    0.88
  -2 -14   0    7.29    1.43
   2  14   0    7.32    0.97
  -3 -14   0   15.93    1.95
   3  14   0   18.06    1.41
  -4 -14   0    1.00    0.83
   4  14   0    0.42    0.52
  -5 -14   0   11.80    1.83
   5  14   0   14.28    1.39
  11 -15   0    8.29    1.65
  11 -15   0    8.44    0.86
  10 -15   0    1.22    0.98
  10 -15   0    1.68    0.50
 -10  15   0    0.80    0.59
   9 -15   0   13.45    1.91
   9 -15   0   13.81    0.99
  -9  15   0   15.56    1.45
   8 -15   0    0.32    0.76
   8 -15   0    1.80    0.48
  -8  15   0    0.58    0.53
   7 -15   0   12.91    0.89
   7 -15   0   12.37    1.75
   7 -15   0   14.18    1.99
  -7  15   0   11.83    1.26
   6 -15   0    7.44    1.47
   6 -15   0   10.18    0.77
   6 -15   0    8.74    1.45
  -6  15   0    9.87    1.14
   5 -15   0    1.22    0.88
   5 -15   0    3.78    0.50
  -5  15   0    3.96    0.79
   4 -15   0   35.66    2.69
  -4  15   0   39.72    2.09
   3 -15   0   10.10    1.63
  -3  15   0    7.63    1.03
   2 -15   0   16.59    2.08
  -2  15   0   11.95    1.27
   1 -15   0   30.90    2.48
  -1  15   0   32.27    1.88
   0 -15   0   -0.13    0.68
   0  15   0    0.02    0.48
  -1 -15   0   14.89    1.95
   1  15   0   19.98    1.48
  -2 -15   0   19.20    2.26
   2  15   0   18.04    1.47
  -3 -15   0    0.94    0.85
   3  15   0    2.24    0.68
   9 -16   0    0.84    0.90
  -9  16   0    1.52    1.10
   8 -16   0   13.50    2.03
  -8  16   0   17.29    1.58
   7 -16   0    6.07    1.53
  -7  16   0    7.18    1.07
   6 -16   0    4.79    1.36
  -6  16   0    3.60    0.81
   5 -16   0   22.30    2.51
  -5  16   0   32.65    1.93
   4 -16   0    0.37    0.80
  -4  16   0    0.76    0.59
   3 -16   0   14.62    2.03
  -3  16   0   17.45    1.41
   2 -16   0   16.87    2.16
  -2  16   0   20.81    1.57
   1 -16   0    1.37    0.98
  -1  16   0    1.55    0.67
   0 -16   0   20.18    2.38
   0  16   0   21.87    1.64
  -1 -16   0    1.71    1.05
   1  16   0    2.46    0.74
   5 -17   0    0.73    0.93
  -5  17   0    0.66    1.04
   4 -17   0   15.45    2.18
  -4  17   0   21.98    2.24
   3 -17   0    7.96    1.66
  -3  17   0    8.78    1.47
  -1  17  -1   12.43    1.40
   1 -17   1    9.29    1.66
  -2  17  -1   14.76    1.53
   2 -17   1   14.63    2.12
  -3  17  -1    0.51    0.60
   3 -17   1    1.07    0.96
  -4  17  -1   17.89    1.65
   4 -17   1   14.56    2.05
  -5  17  -1    2.23    0.73
   5 -17   1    1.87    1.07
  -6  17  -1   14.47    1.49
   6 -17   1   11.12    1.91
   7 -17   1   15.31    2.15
   2  16  -1   15.38    1.48
  -2 -16   1   15.70    2.09
   1  16  -1    0.48    0.54
  -1 -16   1    0.25    0.79
   0  16  -1   22.03    1.58
   0 -16   1   19.56    2.27
  -1  16  -1    6.68    1.01
   1 -16   1    5.87    1.36
  -2  16  -1   10.74    1.26
   2 -16   1    8.66    1.57
   2 -16   1   10.44    1.14
  -3  16  -1   29.85    1.83
   3 -16   1   27.38    2.40
   3 -16   1   27.40    1.33
  -4  16  -1    0.70    0.55
   4 -16   1    0.38    0.79
   4 -16   1    2.04    0.47
  -5  16  -1   11.07    1.25
   5 -16   1   10.23    0.91
   5 -16   1    9.12    1.69
  -6  16  -1    5.39    0.93
   6 -16   1    3.94    1.20
   6 -16   1    4.10    0.63
  -7  16  -1    8.59    1.15
   7 -16   1    5.78    1.36
   7 -16   1    9.45    0.90
  -8  16  -1   40.94    2.17
   8 -16   1   34.26    1.71
   8 -16   1   33.17    2.76
  -9  16  -1    2.30    0.74
   9 -16   1    2.56    1.10
   9 -16   1    1.99    0.55
  10 -16   1    8.86    1.74
  10 -16   1   11.93    1.07
   4  15  -1   10.41    1.21
  -4 -15   1   10.22    1.69
   3  15  -1    8.95    1.13
  -3 -15   1    8.57    1.53
   2  15  -1    7.03    1.01
  -2 -15   1    6.62    1.38
   1  15  -1   27.14    1.67
  -1 -15   1   28.31    2.34
   0  15  -1    1.20    0.54
   0 -15   1    0.51    0.68
   0 -15   1    0.64    0.33
  -1  15  -1   26.80    1.68
   1 -15   1   24.92    1.23
   1 -15   1   26.37    2.19
  -2  15  -1   29.59    1.77
   2 -15   1   32.41    2.40
   2 -15   1   29.74    1.40
  -3  15  -1    5.81    0.90
   3 -15   1    6.21    1.28
   3 -15   1    5.90    0.68
  -4  15  -1   52.53    2.40
   4 -15   1   44.24    2.93
   4 -15   1   47.21    1.98
  -5  15  -1   19.96    1.45
   5 -15   1   16.11    1.84
   5 -15   1   16.69    1.10
   5 -15   1   15.56    1.95
  -6  15  -1    0.86    0.72
  -6  15  -1    1.05    0.56
   6 -15   1    0.78    0.41
   6 -15   1    1.48    0.81
   6 -15   1    0.60    0.67
  -7  15  -1    8.73    1.43
  -7  15  -1   10.81    1.22
   7 -15   1    6.87    1.38
   7 -15   1    7.77    1.46
   7 -15   1    8.01    0.87
  -8  15  -1    0.35    0.52
  -8  15  -1    0.03    0.64
   8 -15   1   -0.28    0.57
   8 -15   1    0.16    0.73
   8 -15   1    0.07    0.37
  -9  15  -1   39.95    2.12
   9 -15   1   36.46    1.81
   9 -15   1   34.05    2.68
 -10  15  -1    9.20    1.15
  10 -15   1    6.83    0.88
  10 -15   1    7.19    1.42
 -11  15  -1    7.39    1.13
  11 -15   1    8.79    1.60
  11 -15   1    7.84    0.91
   6  14  -1    0.90    0.58
  -6 -14   1    1.47    0.93
   5  14  -1   15.20    1.41
  -5 -14   1   16.63    2.00
   4  14  -1   10.05    1.16
  -4 -14   1    9.58    1.52
   3  14  -1   14.34    1.30
  -3 -14   1   12.12    1.71
   2  14  -1   10.13    1.12
  -2 -14   1   10.99    1.56
  -2 -14   1   11.20    0.75
   1  14  -1    2.54    0.65
  -1 -14   1    2.25    0.43
  -1 -14   1    1.81    0.84
   0  14  -1   36.26    1.85
   0 -14   1   30.14    2.23
   0 -14   1   32.40    1.45
  -1  14  -1   12.79    1.99
  -1  14  -1   10.53    1.48
  -1  14  -1    9.19    1.07
   1 -14   1    8.76    1.44
   1 -14   1    9.11    0.81
  -2  14  -1   28.46    1.60
   2 -14   1   25.54    1.29
   2 -14   1   24.11    2.01
  -3  14  -1   48.10    2.22
   3 -14   1   45.39    2.79
   3 -14   1   46.03    1.92
  -4  14  -1    0.95    0.49
   4 -14   1    1.17    0.61
   4 -14   1    0.33    0.61
   4 -14   1    1.17    0.42
  -5  14  -1   14.49    1.68
  -5  14  -1   18.95    1.34
   5 -14   1   20.44    2.03
   5 -14   1   19.61    2.12
   5 -14   1   17.86    1.12
  -6  14  -1    8.97    1.03
  -6  14  -1   11.34    1.54
   6 -14   1    8.98    1.42
   6 -14   1    9.27    1.47
   6 -14   1   10.65    0.97
  -7  14  -1    3.56    0.74
  -7  14  -1    3.79    0.99
   7 -14   1    2.86    0.59
   7 -14   1    4.90    1.21
   7 -14   1    3.46    1.02
  -8  14  -1   23.61    1.52
  -8  14  -1   16.44    1.87
   8 -14   1   19.41    2.12
   8 -14   1   20.17    1.27
   8 -14   1   17.34    1.96
  -9  14  -1    9.59    1.12
  -9  14  -1    7.10    1.29
   9 -14   1    7.87    0.89
   9 -14   1    7.32    1.37
   9 -14   1    9.66    1.47
 -10  14  -1   12.21    1.27
  10 -14   1   12.00    1.11
  10 -14   1   10.65    1.64
 -11  14  -1   18.79    1.49
  11 -14   1   17.78    1.28
  11 -14   1   18.14    2.18
 -12  14  -1    0.79    0.58
  12 -14   1   -0.77    0.66
  12 -14   1   -0.30    0.41
   7  13  -1    6.31    0.97
   6  13  -1   12.37    1.26
  -6 -13   1   11.41    1.65
   5  13  -1    0.65    0.50
  -5 -13   1    0.52    0.70
   4  13  -1   23.66    1.51
  -4 -13   1   23.57    1.09
  -4 -13   1   20.55    1.84
   3  13  -1    9.28    1.24
   3  13  -1    9.79    1.06
  -3 -13   1   11.34    0.76
  -3 -13   1    8.89    1.39
   2  13  -1    5.69    0.88
   2  13  -1    4.56    0.73
  -2 -13   1    4.40    0.54
  -2 -13   1    3.09    0.91
   1  13  -1   52.99    2.42
   1  13  -1   51.69    2.25
  -1 -13   1   45.62    2.67
  -1 -13   1   47.69    1.91
   0  13  -1   -0.27    0.34
   0  13  -1   -0.03    0.34
   0  13  -1    0.08    0.39
   0 -13   1    0.18    0.53
   0 -13   1    0.19    0.26
  -1  13  -1   33.58    1.83
  -1  13  -1   31.39    1.64
   1 -13   1   31.14    2.13
   1 -13   1   31.27    1.44
  -2  13  -1   47.61    2.12
  -2  13  -1   50.33    2.27
   2 -13   1   44.33    2.60
   2 -13   1   42.50    1.84
  -3  13  -1    1.13    0.48
  -3  13  -1    1.55    0.48
   3 -13   1    1.37    0.41
   3 -13   1    1.06    0.69
  -4  13  -1   65.72    2.62
  -4  13  -1   58.02    3.02
  -4  13  -1   68.48    2.78
   4 -13   1   58.50    3.15
   4 -13   1   65.58    2.43
   4 -13   1   56.57    2.99
  -5  13  -1    2.89    0.71
  -5  13  -1    2.82    0.82
  -5  13  -1    2.13    0.55
   5 -13   1    2.20    0.48
   5 -13   1    1.15    0.67
   5 -13   1    2.16    0.77
  -6  13  -1   27.39    1.98
  -6  13  -1   28.48    1.61
   6 -13   1   30.02    2.05
   6 -13   1   27.99    2.10
   6 -13   1   28.57    1.47
  -7  13  -1    6.83    1.18
  -7  13  -1    6.41    0.85
   7 -13   1    5.50    1.15
   7 -13   1    5.99    1.14
   7 -13   1    5.70    0.75
  -8  13  -1    6.07    1.15
  -8  13  -1    7.04    0.91
   8 -13   1    6.77    1.17
   8 -13   1    5.37    1.08
   8 -13   1    7.77    0.86
  -9  13  -1   27.98    1.65
  -9  13  -1   24.55    1.98
   9 -13   1   26.05    1.47
   9 -13   1   25.01    2.04
   9 -13   1   27.96    2.10
 -10  13  -1   17.75    1.89
 -10  13  -1   16.81    1.47
  10 -13   1   18.58    1.27
  10 -13   1   19.57    2.14
  10 -13   1   17.65    1.89
 -11  13  -1    6.82    0.94
  11 -13   1    6.18    1.30
  11 -13   1    5.98    1.19
  11 -13   1    7.48    0.93
 -12  13  -1   22.67    1.57
  12 -13   1   21.62    1.42
  12 -13   1   19.10    2.15
 -13  13  -1   -0.35    0.46
  13 -13   1   -0.66    0.61
  13 -13   1    0.18    0.45
   8  12  -1    8.93    1.08
   7  12  -1    8.67    1.04
  -7 -12   1   11.03    1.60
   6  12  -1    2.69    0.65
  -6 -12   1    2.13    0.84
  -6 -12   1    2.83    0.42
   5  12  -1   32.07    1.72
   5  12  -1   29.61    2.92
  -5 -12   1   31.10    1.33
  -5 -12   1   30.15    2.12
   4  12  -1    3.52    0.72
   4  12  -1    3.11    0.65
  -4 -12   1    2.92    0.45
  -4 -12   1    4.38    0.97
   3  12  -1   26.84    1.46
   3  12  -1   23.69    1.56
  -3 -12   1   19.97    1.71
  -3 -12   1   22.58    1.13
   2  12  -1   24.09    1.49
   2  12  -1   22.78    1.32
  -2 -12   1   21.61    1.11
  -2 -12   1   22.29    1.74
   1  12  -1    6.08    0.77
   1  12  -1    7.18    0.90
  -1 -12   1    5.62    0.99
  -1 -12   1    5.62    0.61
   0  12  -1   43.46    2.06
   0  12  -1   42.94    2.06
   0  12  -1   39.67    1.90
   0 -12   1   43.58    1.74
   0 -12   1   44.35    2.43
  -1  12  -1   19.89    1.30
  -1  12  -1   21.98    1.26
   1 -12   1   17.99    1.54
   1 -12   1   19.05    1.06
  -2  12  -1   11.87    1.14
  -2  12  -1   12.30    1.10
   2 -12   1   11.22    1.40
   2 -12   1   11.12    0.82
  -3  12  -1   42.14    1.99
  -3  12  -1   38.53    1.84
   3 -12   1   43.17    1.77
   3 -12   1   42.71    2.41
   3 -12   1   39.66    2.24
  -4  12  -1    1.28    0.58
  -4  12  -1    0.93    0.41
  -4  12  -1    0.54    0.39
   4 -12   1    0.92    0.60
   4 -12   1    1.12    0.61
   4 -12   1    0.99    0.38
  -5  12  -1  120.38    3.99
  -5  12  -1  113.22    4.04
  -5  12  -1  107.28    4.43
   5 -12   1  105.65    4.55
   5 -12   1  113.59    4.50
   5 -12   1  109.64    3.78
  -6  12  -1   70.01    3.32
  -6  12  -1   75.53    2.92
  -6  12  -1   76.29    2.99
   6 -12   1   75.80    2.78
   6 -12   1   74.36    3.43
  -7  12  -1    9.80    1.01
  -7  12  -1    8.89    1.21
   7 -12   1    7.03    1.11
   7 -12   1    9.71    0.92
   7 -12   1    9.78    1.42
  -8  12  -1    9.09    1.00
  -8  12  -1    8.47    1.26
   8 -12   1    8.13    0.86
   8 -12   1    6.71    1.21
   8 -12   1    9.77    1.32
  -9  12  -1    5.06    0.80
  -9  12  -1    4.40    1.00
   9 -12   1    5.78    1.18
   9 -12   1    5.94    1.11
   9 -12   1    6.13    0.78
 -10  12  -1   22.32    1.83
 -10  12  -1   23.20    1.48
  10 -12   1   23.72    1.96
  10 -12   1   22.81    1.38
  10 -12   1   25.93    1.98
 -11  12  -1   21.32    1.45
 -11  12  -1   19.17    1.78
  11 -12   1   21.72    1.90
  11 -12   1   20.50    2.03
  11 -12   1   21.10    1.36
 -12  12  -1    0.62    0.52
  12 -12   1    0.24    0.62
  12 -12   1    0.78    0.49
  12 -12   1    1.45    0.79
 -13  12  -1   19.89    1.46
  13 -12   1   17.51    1.35
  13 -12   1   20.25    2.19
 -14  12  -1    0.47    0.54
  14 -12   1    0.87    0.54
  14 -12   1    0.19    0.68
 -10 -11   1    0.14    1.06
   9  11  -1   11.09    1.20
  -9 -11   1   13.78    1.67
   8  11  -1    6.43    0.90
  -8 -11   1    5.46    1.08
   7  11  -1   12.75    1.21
  -7 -11   1   14.32    0.82
  -7 -11   1   14.57    1.70
  -7 -11   1   14.28    1.51
   6  11  -1   23.85    1.60
   6  11  -1   23.22    1.44
  -6 -11   1   22.53    1.60
  -6 -11   1   26.15    1.16
  -6 -11   1   21.76    1.80
   5  11  -1    0.37    0.40
   5  11  -1    0.84    0.49
  -5 -11   1    0.70    0.60
  -5 -11   1    1.08    0.50
  -5 -11   1    0.43    0.30
   4  11  -1   75.74    2.91
   4  11  -1   77.95    3.10
  -4 -11   1   77.01    3.01
  -4 -11   1   73.21    2.60
  -4 -11   1   72.87    3.38
   3  11  -1   28.90    1.63
   3  11  -1   26.81    1.45
  -3 -11   1   27.69    1.87
  -3 -11   1   27.26    1.26
  -3 -11   1   30.60    1.54
   2  11  -1   19.00    1.24
   2  11  -1   18.67    1.14
  -2 -11   1   16.14    1.42
  -2 -11   1   16.56    0.94
  -2 -11   1   17.49    1.08
   1  11  -1   18.21    1.18
   1  11  -1   17.55    1.11
   1  11  -1   17.61    1.18
  -1 -11   1   17.92    1.02
  -1 -11   1   18.57    0.98
  -1 -11   1   18.24    1.44
   0  11  -1   13.04    1.00
   0  11  -1   10.89    0.86
   0  11  -1   11.72    1.06
   0 -11   1   15.75    1.30
   0 -11   1   14.17    0.93
   0 -11   1   13.16    0.82
  -1  11  -1   42.64    1.93
  -1  11  -1   42.53    1.83
   1 -11   1   42.33    2.26
   1 -11   1   41.27    1.69
  -2  11  -1   16.92    1.12
  -2  11  -1   18.66    1.08
   2 -11   1   15.24    1.25
   2 -11   1   16.20    1.60
   2 -11   1   14.99    0.93
  -3  11  -1   13.57    1.22
  -3  11  -1   16.23    1.02
  -3  11  -1   16.63    1.10
   3 -11   1   14.19    0.91
   3 -11   1   16.01    1.25
   3 -11   1   15.63    1.36
  -4  11  -1   51.57    2.60
  -4  11  -1   54.51    2.32
  -4  11  -1   58.09    2.28
   4 -11   1   54.95    2.15
   4 -11   1   59.76    2.81
   4 -11   1   58.03    2.69
  -5  11  -1    7.27    1.05
  -5  11  -1    6.91    0.81
  -5  11  -1    6.24    0.77
   5 -11   1    5.07    0.90
   5 -11   1    8.45    1.19
   5 -11   1    6.72    0.70
  -6  11  -1   51.44    2.14
  -6  11  -1   51.53    2.22
  -6  11  -1   49.46    2.51
   6 -11   1   48.67    2.02
   6 -11   1   46.23    2.55
   6 -11   1   49.46    2.54
  -7  11  -1   51.16    2.28
  -7  11  -1   49.58    2.61
  -7  11  -1   54.10    2.25
   7 -11   1   48.85    2.68
   7 -11   1   57.23    2.19
   7 -11   1   54.35    2.68
  -8  11  -1    0.80    0.50
  -8  11  -1    0.75    0.40
   8 -11   1    0.29    0.31
   8 -11   1    0.42    0.48
   8 -11   1    0.55    0.53
  -9  11  -1   34.61    1.71
  -9  11  -1   31.27    2.05
   9 -11   1   30.27    2.08
   9 -11   1   32.52    2.10
   9 -11   1   32.60    1.62
 -10  11  -1   13.91    1.56
 -10  11  -1   14.29    1.12
  10 -11   1   10.64    1.41
  10 -11   1   14.05    1.07
  10 -11   1   11.87    1.47
 -11  11  -1    4.37    0.73
 -11  11  -1    3.57    0.92
  11 -11   1    4.00    1.02
  11 -11   1    3.84    0.66
  11 -11   1    3.51    0.95
 -12  11  -1   28.41    1.61
 -12  11  -1   30.11    2.70
  12 -11   1   28.42    2.09
  12 -11   1   24.83    2.01
  12 -11   1   23.44    1.49
 -13  11  -1    0.78    0.50
  13 -11   1    0.67    0.47
  13 -11   1    0.57    0.78
  13 -11   1    1.69    0.79
 -14  11  -1   20.59    1.42
  14 -11   1   12.80    1.24
  14 -11   1   14.95    1.79
  10  10  -1   23.25    1.60
 -10 -10   1   27.10    2.08
   9  10  -1    0.91    0.50
  -9 -10   1    1.28    0.71
   8  10  -1    8.08    0.98
  -8 -10   1    8.49    0.66
  -8 -10   1    8.59    1.22
  -8 -10   1    6.12    1.14
   7  10  -1    9.75    1.15
   7  10  -1    9.37    0.99
  -7 -10   1    9.11    1.16
  -7 -10   1    9.88    1.34
  -7 -10   1   11.52    0.75
   6  10  -1    1.00    0.45
   6  10  -1    0.01    0.38
  -6 -10   1    0.80    0.58
  -6 -10   1    1.25    0.56
  -6 -10   1    0.80    0.31
   5  10  -1   42.82    1.91
   5  10  -1   42.96    2.08
  -5 -10   1   39.70    2.00
  -5 -10   1   43.75    1.69
  -5 -10   1   40.45    2.28
   4  10  -1   13.04    1.17
   4  10  -1   12.76    0.93
  -4 -10   1   10.81    0.95
  -4 -10   1   11.55    1.34
  -4 -10   1   11.14    0.75
   3  10  -1   41.27    1.80
   3  10  -1   41.08    1.93
  -3 -10   1   43.54    1.88
  -3 -10   1   39.54    2.19
  -3 -10   1   41.50    1.65
   2  10  -1   21.27    1.15
   2  10  -1   21.48    1.25
  -2 -10   1   20.01    1.11
  -2 -10   1   19.89    1.01
  -2 -10   1   19.39    1.42
   1  10  -1    0.15    0.27
   1  10  -1    0.50    0.29
   1  10  -1    0.25    0.30
  -1 -10   1    0.68    0.27
  -1 -10   1    0.53    0.26
  -1 -10   1    0.65    0.41
   0  10  -1   75.54    2.76
   0  10  -1   76.28    2.88
   0 -10   1   79.39    2.70
   0 -10   1   76.59    2.66
   0 -10   1   79.77    3.25
  -1  10  -1    3.81    0.56
  -1  10  -1    4.00    0.55
   1 -10   1    5.47    0.85
   1 -10   1    5.34    0.69
   1 -10   1    5.49    0.56
   1 -10   1    4.67    0.53
  -2  10  -1   38.45    1.65
  -2  10  -1   39.40    1.75
  -2  10  -1   35.81    1.94
   2 -10   1   43.63    2.01
   2 -10   1   38.37    1.58
   2 -10   1   42.20    2.11
   2 -10   1   38.06    1.76
   2 -10   1   38.83    1.95
   2 -10   1   37.77    1.54
  -3  10  -1   88.29    3.19
  -3  10  -1   92.50    3.13
  -3  10  -1   90.88    3.54
   3 -10   1   85.75    3.58
   3 -10   1   89.09    3.51
   3 -10   1   89.54    3.03
   3 -10   1   89.15    3.00
   3 -10   1   93.47    3.46
   3 -10   1   83.11    3.21
  -4  10  -1    0.28    0.34
  -4  10  -1    0.47    0.29
  -4  10  -1    0.28    0.25
   4 -10   1    0.03    0.20
   4 -10   1    0.86    0.48
   4 -10   1   -0.06    0.24
   4 -10   1    0.34    0.39
  -5  10  -1   78.45    2.85
  -5  10  -1   80.10    2.94
  -5  10  -1   74.47    3.21
   5 -10   1   78.49    2.78
   5 -10   1   83.33    3.41
   5 -10   1   78.97    3.02
   5 -10   1   75.82    3.25
  -6  10  -1   39.18    1.80
  -6  10  -1   40.56    1.76
  -6  10  -1   37.31    2.07
   6 -10   1   41.43    1.95
   6 -10   1   38.05    2.08
   6 -10   1   42.65    2.25
   6 -10   1   38.89    1.68
  -7  10  -1    9.85    0.98
  -7  10  -1    6.57    1.00
  -7  10  -1    7.81    0.91
  -7  10  -1    8.04    0.83
   7 -10   1    9.33    0.87
   7 -10   1    7.18    1.03
   7 -10   1    8.96    1.15
  -8  10  -1   43.87    1.98
  -8  10  -1   42.19    2.09
  -8  10  -1   40.91    2.26
  -8  10  -1   40.80    1.86
   8 -10   1   38.41    2.23
   8 -10   1   45.86    1.88
   8 -10   1   42.47    2.30
  -9  10  -1    0.29    0.36
  -9  10  -1    0.74    0.38
  -9  10  -1    0.48    0.48
   9 -10   1    0.01    0.46
   9 -10   1    1.17    0.40
   9 -10   1    0.70    0.50
 -10  10  -1   41.04    1.90
 -10  10  -1   37.11    2.14
 -10  10  -1   41.67    2.38
  10 -10   1   40.74    1.87
  10 -10   1   45.32    2.43
  10 -10   1   39.37    2.32
 -11  10  -1   18.50    1.24
 -11  10  -1   13.76    1.54
 -11  10  -1   17.67    1.50
  11 -10   1   18.35    1.56
  11 -10   1   16.04    1.75
  11 -10   1   18.56    1.21
 -12  10  -1    1.63    0.71
 -12  10  -1    3.25    0.87
 -12  10  -1    3.25    0.64
  12 -10   1    1.75    0.54
  12 -10   1    2.01    0.75
  12 -10   1    2.03    0.77
 -13  10  -1   21.84    2.30
 -13  10  -1   28.99    1.60
  13 -10   1   29.01    2.09
  13 -10   1   24.94    2.00
  13 -10   1   25.51    1.55
 -14  10  -1   11.78    1.14
  14 -10   1   12.39    1.21
  14 -10   1   10.49    1.46
 -15  10  -1    1.79    0.59
  15 -10   1    2.68    0.74
  15 -10   1    2.02    0.89
  11   9  -1   25.66    1.64
 -11  -9   1   24.05    2.06
  10   9  -1    0.89    0.53
 -10  -9   1    0.33    0.64
   9   9  -1   25.40    1.56
  -9  -9   1   26.73    1.21
  -9  -9   1   27.76    1.91
   8   9  -1    4.04    0.70
   8   9  -1    2.77    0.67
  -8  -9   1    3.51    0.48
  -8  -9   1    3.77    0.89
  -8  -9   1    4.93    0.94
   7   9  -1   50.06    2.19
   7   9  -1   49.85    2.39
  -7  -9   1   53.97    2.53
  -7  -9   1   53.01    1.95
  -7  -9   1   49.58    2.62
   6   9  -1   14.74    1.04
   6   9  -1   15.24    1.19
  -6  -9   1   16.83    0.92
  -6  -9   1   15.56    1.33
  -6  -9   1   16.85    1.25
   5   9  -1   -0.16    0.22
   5   9  -1    0.22    0.29
  -5  -9   1    0.23    0.42
  -5  -9   1    0.14    0.21
  -5  -9   1    0.13    0.35
   4   9  -1   40.74    1.76
   4   9  -1   41.26    1.90
  -4  -9   1   42.89    1.90
  -4  -9   1   38.45    1.60
  -4  -9   1   44.02    2.18
   3   9  -1   33.89    1.54
   3   9  -1   34.63    1.67
  -3  -9   1   38.18    1.65
  -3  -9   1   35.03    1.90
  -3  -9   1   34.79    1.44
   2   9  -1   18.57    1.13
   2   9  -1   19.30    1.05
  -2  -9   1   19.84    0.97
  -2  -9   1   21.28    1.09
  -2  -9   1   22.91    1.75
  -2  -9   1   20.72    1.36
  -2  -9   1   19.48    1.12
   1   9  -1   46.89    1.83
   1   9  -1   42.89    1.87
   1   9  -1   44.41    1.89
  -1  -9   1   48.22    2.04
  -1  -9   1   46.67    1.73
  -1  -9   1   43.98    1.87
  -1  -9   1   47.63    2.19
  -1  -9   1   44.68    1.78
   0   9  -1    1.09    0.34
   0   9  -1    1.14    0.30
   0  -9   1    1.19    0.29
   0  -9   1    1.04    0.38
   0  -9   1    1.25    0.29
   0  -9   1    1.00    0.40
   0  -9   1    1.45    0.37
  -1   9  -1   87.29    3.13
  -1   9  -1   89.63    3.05
   1  -9   1   90.24    3.26
   1  -9   1   92.38    3.19
   1  -9   1   88.48    2.98
   1  -9   1   91.58    3.39
   1  -9   1   94.51    3.01
   1  -9   1   89.76    3.48
  -2   9  -1   35.75    1.83
  -2   9  -1   36.46    1.54
  -2   9  -1   35.51    1.60
   2  -9   1   37.04    1.48
   2  -9   1   40.14    1.75
   2  -9   1   37.78    1.67
   2  -9   1   37.89    1.51
   2  -9   1   40.12    1.87
   2  -9   1   38.31    1.91
  -3   9  -1    6.80    0.71
  -3   9  -1    4.97    0.58
  -3   9  -1    4.59    0.70
   3  -9   1    4.35    0.56
   3  -9   1    6.64    0.84
   3  -9   1    4.32    0.71
   3  -9   1    5.65    0.72
   3  -9   1    4.75    0.54
  -4   9  -1   72.63    3.04
  -4   9  -1   74.59    2.77
  -4   9  -1   79.66    2.74
   4  -9   1   77.81    2.92
   4  -9   1   78.43    3.09
   4  -9   1   80.56    3.20
   4  -9   1   76.75    2.67
   4  -9   1   77.56    2.87
  -5   9  -1   16.86    0.97
  -5   9  -1   14.76    1.14
  -5   9  -1   17.08    1.01
   5  -9   1   15.24    1.04
   5  -9   1   15.53    1.20
   5  -9   1   17.10    0.94
   5  -9   1   17.19    1.11
   5  -9   1   15.37    1.19
  -6   9  -1   56.02    2.39
  -6   9  -1   56.40    2.61
  -6   9  -1   63.26    2.31
  -6   9  -1   61.45    2.37
   6  -9   1   67.17    2.54
   6  -9   1   58.87    2.65
   6  -9   1   59.32    2.25
   6  -9   1   62.08    2.73
  -7   9  -1   57.35    2.47
  -7   9  -1   56.32    2.65
  -7   9  -1   61.95    2.32
  -7   9  -1   63.33    2.41
   7  -9   1   57.91    2.25
   7  -9   1   60.07    2.69
   7  -9   1   60.83    2.48
   7  -9   1   59.75    2.73
  -8   9  -1    0.32    0.41
  -8   9  -1   -0.01    0.25
  -8   9  -1    0.48    0.36
  -8   9  -1    0.26    0.28
   8  -9   1   -0.06    0.25
   8  -9   1    0.44    0.45
   8  -9   1    0.33    0.35
   8  -9   1    0.37    0.29
  -9   9  -1   43.90    1.89
  -9   9  -1   43.36    2.20
  -9   9  -1   42.48    2.28
   9  -9   1   47.00    2.39
   9  -9   1   43.36    2.28
   9  -9   1   42.53    1.87
 -10   9  -1   12.65    1.47
 -10   9  -1   12.31    1.36
 -10   9  -1   11.36    0.93
  10  -9   1   13.70    1.43
  10  -9   1   13.44    0.98
  10  -9   1   13.16    1.49
 -11   9  -1   26.87    1.88
 -11   9  -1   27.65    1.48
 -11   9  -1   25.41    1.78
  11  -9   1   28.08    1.85
  11  -9   1   27.97    1.91
  11  -9   1   29.44    1.50
 -12   9  -1   29.52    1.56
 -12   9  -1   28.12    1.97
 -12   9  -1   25.32    1.92
  12  -9   1   28.41    1.97
  12  -9   1   30.24    1.58
  12  -9   1   30.79    2.01
 -13   9  -1    2.12    0.82
 -13   9  -1    1.39    0.52
  13  -9   1    2.86    0.81
  13  -9   1    1.84    0.54
  13  -9   1    1.22    0.67
 -14   9  -1   15.78    1.88
 -14   9  -1   15.68    1.20
  14  -9   1   13.66    1.60
  14  -9   1   15.34    1.69
  14  -9   1   17.15    1.29
 -15   9  -1    3.67    1.09
 -15   9  -1    6.02    0.82
  15  -9   1    5.11    1.12
  15  -9   1    5.23    0.82
  12   8  -1    8.98    1.11
 -12  -8   1   10.81    1.67
  11   8  -1    4.06    0.76
 -11  -8   1    5.60    0.85
 -11  -8   1    5.61    1.23
  10   8  -1   34.46    1.83
 -10  -8   1   35.59    1.48
 -10  -8   1   37.28    2.29
   9   8  -1    9.77    1.22
   9   8  -1    9.09    0.99
  -9  -8   1   13.11    0.82
  -9  -8   1    9.20    1.27
  -9  -8   1   12.67    1.47
   8   8  -1   45.57    2.25
   8   8  -1   46.43    2.07
  -8  -8   1   46.56    2.39
  -8  -8   1   44.73    2.43
  -8  -8   1   49.36    1.83
   7   8  -1   25.20    1.50
   7   8  -1   24.27    1.33
  -7  -8   1   25.62    1.60
  -7  -8   1   21.78    1.60
  -7  -8   1   25.49    1.18
   6   8  -1    7.80    0.80
   6   8  -1   12.21    1.11
  -6  -8   1   10.52    1.16
  -6  -8   1   10.03    0.70
  -6  -8   1   11.59    0.99
   5   8  -1   51.69    2.06
   5   8  -1   52.00    2.21
  -5  -8   1   53.51    2.27
  -5  -8   1   52.16    1.93
  -5  -8   1   52.03    2.43
   4   8  -1   22.73    1.27
   4   8  -1   23.38    1.18
  -4  -8   1   22.84    1.07
  -4  -8   1   23.43    1.45
  -4  -8   1   25.73    1.33
   3   8  -1   69.81    2.63
   3   8  -1   70.31    2.52
  -3  -8   1   74.05    2.80
  -3  -8   1   69.78    2.60
  -3  -8   1   71.74    2.60
  -3  -8   1   70.72    2.89
  -3  -8   1   70.21    2.42
   2   8  -1  124.99    4.17
   2   8  -1  126.48    4.08
  -2  -8   1  127.33    4.17
  -2  -8   1  132.81    4.35
  -2  -8   1  124.15    3.98
  -2  -8   1  128.10    4.46
  -2  -8   1  129.79    4.14
   1   8  -1    0.56    0.26
   1   8  -1    0.95    0.26
   1   8  -1    0.59    0.27
  -1  -8   1    1.21    0.43
  -1  -8   1    0.59    0.25
  -1  -8   1    0.87    0.28
  -1  -8   1    0.52    0.21
  -1  -8   1    0.87    0.35
   0   8  -1   89.20    3.02
   0   8  -1   90.97    3.12
   0  -8   1   92.98    3.02
   0  -8   1   95.70    3.00
   0  -8   1   87.52    3.11
   0  -8   1   96.67    3.28
   0  -8   1   89.58    3.37
  -1   8  -1   18.66    0.92
  -1   8  -1   18.56    0.98
   1  -8   1   19.36    0.90
   1  -8   1   18.60    1.00
   1  -8   1   18.27    1.10
   1  -8   1   18.77    1.07
   1  -8   1   17.88    0.88
   1  -8   1   19.29    1.19
  -2   8  -1   26.88    1.47
  -2   8  -1   28.97    1.26
  -2   8  -1   29.87    1.31
   2  -8   1   29.71    1.36
   2  -8   1   30.65    1.24
   2  -8   1   30.30    1.41
   2  -8   1   30.16    1.49
  -3   8  -1   89.28    3.00
  -3   8  -1   90.21    3.32
  -3   8  -1   84.64    3.02
   3  -8   1   94.22    3.21
   3  -8   1   89.56    3.31
   3  -8   1   93.85    3.16
   3  -8   1   87.94    2.96
   3  -8   1   92.32    3.41
  -4   8  -1   18.21    1.16
  -4   8  -1   17.44    0.97
  -4   8  -1   17.80    0.93
   4  -8   1   17.39    1.14
   4  -8   1   16.13    1.16
   4  -8   1   18.49    1.08
   4  -8   1   17.89    0.92
   4  -8   1   18.95    1.06
  -5   8  -1   43.85    1.74
  -5   8  -1   43.05    1.98
  -5   8  -1   39.18    1.76
  -5   8  -1   40.65    1.65
   5  -8   1   42.44    1.66
   5  -8   1   40.71    1.80
   5  -8   1   43.45    1.89
   5  -8   1   40.91    2.00
   5  -8   1   39.80    1.94
  -6   8  -1   12.80    0.88
  -6   8  -1   13.58    0.96
  -6   8  -1   14.21    0.86
  -6   8  -1   14.54    1.11
   6  -8   1   15.34    0.88
   6  -8   1   14.70    1.09
   6  -8   1   16.02    1.18
   6  -8   1   15.33    1.31
   6  -8   1   16.34    1.02
  -7   8  -1   28.41    1.58
  -7   8  -1   32.50    1.44
  -7   8  -1   33.70    1.53
  -7   8  -1   32.81    1.76
   7  -8   1   30.11    1.40
   7  -8   1   33.11    1.80
   7  -8   1   33.24    1.61
   7  -8   1   32.53    1.74
  -8   8  -1   71.50    2.65
  -8   8  -1   65.88    2.90
  -8   8  -1   64.86    2.79
  -8   8  -1   65.33    2.50
   8  -8   1   69.20    2.71
   8  -8   1   72.16    2.99
   8  -8   1   67.90    2.50
   8  -8   1   68.57    2.91
  -9   8  -1    1.59    0.41
  -9   8  -1    0.67    0.41
  -9   8  -1    1.64    0.54
  -9   8  -1    1.50    0.53
   9  -8   1    2.05    0.61
   9  -8   1    1.20    0.50
   9  -8   1    1.04    0.35
   9  -8   1    0.98    0.41
 -10   8  -1   39.52    1.74
 -10   8  -1   36.71    2.10
 -10   8  -1   41.78    2.18
  10  -8   1   38.40    2.12
  10  -8   1   36.68    2.62
  10  -8   1   39.57    2.14
  10  -8   1   37.04    1.73
 -11   8  -1   34.49    1.63
 -11   8  -1   29.35    1.97
 -11   8  -1   31.25    2.00
  11  -8   1   34.35    1.65
  11  -8   1   32.98    1.99
  11  -8   1   34.53    2.00
 -12   8  -1   -0.13    0.34
 -12   8  -1    0.32    0.54
 -12   8  -1    0.17    0.49
  12  -8   1   -0.36    0.30
  12  -8   1    0.05    0.44
  12  -8   1    0.17    0.49
 -13   8  -1   25.83    1.97
 -13   8  -1   31.70    1.59
 -13   8  -1   25.07    2.01
  13  -8   1   33.84    2.08
  13  -8   1   30.64    1.64
  13  -8   1   28.56    1.94
 -14   8  -1    1.22    0.76
 -14   8  -1    1.97    0.55
  14  -8   1    1.93    0.58
  14  -8   1    2.74    0.85
  14  -8   1    2.42    0.83
 -15   8  -1    8.75    0.94
 -15   8  -1    8.96    1.51
  15  -8   1    9.38    1.08
  15  -8   1   10.99    1.49
  13   7  -1    1.07    0.65
 -13  -7   1    0.89    0.87
  12   7  -1   14.78    1.38
 -12  -7   1   18.18    1.36
 -12  -7   1   13.91    1.77
  11   7  -1   16.33    1.30
 -11  -7   1   17.31    1.84
 -11  -7   1   20.84    1.04
  10   7  -1    0.67    0.45
 -10  -7   1    0.82    0.33
 -10  -7   1    0.23    0.55
   9   7  -1   46.20    2.26
   9   7  -1   44.64    2.05
  -9  -7   1   49.47    1.85
  -9  -7   1   46.34    2.44
  -9  -7   1   48.35    2.49
   8   7  -1    7.44    0.84
   8   7  -1    5.54    0.77
  -8  -7   1    4.49    0.85
  -8  -7   1    7.18    0.66
  -8  -7   1    7.17    1.02
   7   7  -1    6.20    0.82
   7   7  -1    4.48    0.62
  -7  -7   1    5.05    0.82
  -7  -7   1    4.73    0.57
  -7  -7   1    5.29    0.86
   6   7  -1   48.10    1.96
   6   7  -1   51.09    2.13
  -6  -7   1   46.22    2.25
  -6  -7   1   47.02    2.17
  -6  -7   1   51.28    1.86
   5   7  -1    0.09    0.23
   5   7  -1   -0.05    0.18
  -5  -7   1    0.30    0.21
  -5  -7   1    0.12    0.23
  -5  -7   1   -0.06    0.26
  -5  -7   1    0.64    0.37
   4   7  -1   52.33    1.97
   4   7  -1   51.97    2.07
  -4  -7   1   53.72    2.12
  -4  -7   1   52.20    2.26
  -4  -7   1   52.20    2.03
  -4  -7   1   51.24    1.87
   3   7  -1   56.93    2.06
   3   7  -1   56.27    2.17
  -3  -7   1   55.29    1.99
  -3  -7   1   56.79    2.36
  -3  -7   1   59.28    2.32
  -3  -7   1   59.66    2.19
  -3  -7   1   56.65    2.14
   2   7  -1    5.77    0.57
   2   7  -1    4.68    0.54
  -2  -7   1    4.36    0.62
  -2  -7   1    4.98    0.48
  -2  -7   1    4.15    0.58
  -2  -7   1    4.16    0.51
  -2  -7   1    4.92    0.55
   1   7  -1   51.87    1.89
   1   7  -1   53.68    1.99
   1   7  -1   50.15    1.96
  -1  -7   1   56.85    2.01
  -1  -7   1   53.01    2.18
  -1  -7   1   56.34    2.13
  -1  -7   1   53.67    1.86
  -1  -7   1   53.37    1.93
   0   7  -1   12.92    0.70
   0   7  -1   11.34    0.71
   0  -7   1   12.26    0.68
   0  -7   1   12.85    0.82
   0  -7   1   13.04    0.76
   0  -7   1   13.50    0.68
   0  -7   1   11.54    0.85
  -1   7  -1   70.36    2.66
  -1   7  -1   70.31    2.40
  -1   7  -1   69.29    2.45
   1  -7   1   70.67    2.70
   1  -7   1   74.24    2.39
   1  -7   1   71.52    2.63
   1  -7   1   78.44    2.63
   1  -7   1   72.09    2.40
  -2   7  -1   41.02    1.56
  -2   7  -1   40.88    1.59
  -2   7  -1   40.25    1.78
   2  -7   1   41.93    1.54
   2  -7   1   41.81    1.78
   2  -7   1   42.14    1.84
   2  -7   1   43.43    1.72
   2  -7   1   42.71    1.66
  -3   7  -1   20.93    0.98
  -3   7  -1   18.57    0.91
  -3   7  -1   18.98    1.11
   3  -7   1   19.81    1.12
   3  -7   1   19.73    1.05
   3  -7   1   21.05    0.93
   3  -7   1   20.83    1.19
   3  -7   1   20.33    1.03
  -4   7  -1   72.07    2.63
  -4   7  -1   76.27    2.54
  -4   7  -1   72.73    2.81
  -4   7  -1   76.62    2.59
   4  -7   1   74.58    2.73
   4  -7   1   73.26    2.66
   4  -7   1   76.26    2.88
   4  -7   1   77.53    2.54
   4  -7   1   75.51    2.83
  -5   7  -1   10.26    0.76
  -5   7  -1   10.22    0.66
  -5   7  -1   11.06    0.89
   5  -7   1   11.24    0.90
   5  -7   1   11.52    0.79
   5  -7   1   11.29    0.68
   5  -7   1   11.02    0.86
   5  -7   1   11.44    0.83
  -6   7  -1   93.38    3.42
  -6   7  -1   93.50    3.07
  -6   7  -1   91.29    3.14
  -6   7  -1   92.13    3.30
   6  -7   1   90.36    3.38
   6  -7   1   89.50    3.21
   6  -7   1   91.92    3.44
   6  -7   1   90.19    3.05
  -7   7  -1   55.04    2.18
  -7   7  -1   57.96    2.11
  -7   7  -1   57.37    2.38
  -7   7  -1   58.63    2.47
   7  -7   1   52.06    2.23
   7  -7   1   56.22    2.10
   7  -7   1   60.13    2.47
   7  -7   1   55.41    2.44
  -8   7  -1    4.50    0.57
  -8   7  -1    4.96    0.76
  -8   7  -1    4.71    0.61
  -8   7  -1    5.13    0.81
   8  -7   1    3.92    0.63
   8  -7   1    4.68    0.77
   8  -7   1    4.09    0.54
   8  -7   1    6.02    0.86
  -9   7  -1   57.47    2.60
  -9   7  -1   55.24    2.19
  -9   7  -1   54.18    2.58
  -9   7  -1   59.94    2.36
   9  -7   1   59.07    2.61
   9  -7   1   59.86    2.42
   9  -7   1   55.59    2.21
   9  -7   1   60.23    2.61
 -10   7  -1   13.26    1.39
 -10   7  -1   12.05    0.89
 -10   7  -1   12.98    1.33
  10  -7   1   13.51    1.18
  10  -7   1   14.52    1.21
  10  -7   1   13.38    0.93
  10  -7   1   14.38    1.08
 -11   7  -1   17.31    1.10
 -11   7  -1   17.41    1.49
 -11   7  -1   19.71    1.51
  11  -7   1   16.01    1.35
  11  -7   1   20.26    1.18
  11  -7   1   18.99    1.44
 -12   7  -1   55.99    2.25
 -12   7  -1   53.01    2.86
 -12   7  -1   54.53    2.76
  12  -7   1   52.86    2.28
  12  -7   1   55.86    2.72
  12  -7   1   58.16    2.73
 -13   7  -1    0.30    0.55
 -13   7  -1   -0.17    0.34
 -13   7  -1   -0.17    0.54
  13  -7   1   -0.02    0.36
  13  -7   1    0.03    0.51
  13  -7   1   -0.22    0.50
 -14   7  -1   25.83    2.15
 -14   7  -1   30.37    1.53
  14  -7   1   24.20    1.87
  14  -7   1   26.67    1.58
  14  -7   1   28.92    1.97
 -15   7  -1   11.94    1.80
 -15   7  -1   10.60    1.00
  15  -7   1    8.97    1.06
  15  -7   1    8.89    1.31
  15  -7   1    8.89    1.34
 -16   7  -1    0.67    0.92
 -16   7  -1    2.94    0.61
  16  -7   1    3.07    0.92
  13   6  -1   10.39    1.14
 -13  -6   1   12.91    1.76
  12   6  -1   10.40    1.13
 -12  -6   1   13.60    1.72
 -12  -6   1   13.12    0.86
  11   6  -1   13.89    1.25
 -11  -6   1   13.62    1.63
 -11  -6   1   15.99    0.95
  10   6  -1   50.02    2.38
  10   6  -1   44.74    2.33
  10   6  -1   48.01    2.13
 -10  -6   1   48.45    2.75
 -10  -6   1   50.14    1.89
 -10  -6   1   47.72    2.56
   9   6  -1    0.20    0.38
   9   6  -1    0.13    0.35
   9   6  -1    0.20    0.32
  -9  -6   1   -0.14    0.40
  -9  -6   1    0.01    0.24
  -9  -6   1    0.41    0.50
   8   6  -1   21.05    1.31
   8   6  -1   20.37    1.17
  -8  -6   1   19.31    1.39
  -8  -6   1   22.59    1.49
  -8  -6   1   19.96    1.03
   7   6  -1   21.66    1.15
   7   6  -1   21.47    1.26
  -7  -6   1   20.59    1.37
  -7  -6   1   21.23    1.36
  -7  -6   1   20.76    1.03
   6   6  -1   16.37    0.94
   6   6  -1   17.55    1.08
  -6  -6   1   16.98    0.88
  -6  -6   1   17.28    1.17
  -6  -6   1   16.74    1.13
  -6  -6   1   19.19    1.06
   5   6  -1   73.93    2.76
   5   6  -1   75.56    2.65
  -5  -6   1   76.14    2.96
  -5  -6   1   77.80    2.58
  -5  -6   1   79.28    2.90
  -5  -6   1   81.81    2.76
   4   6  -1    0.50    0.21
   4   6  -1    1.03    0.30
  -4  -6   1    0.83    0.25
  -4  -6   1    1.13    0.38
  -4  -6   1    0.49    0.26
  -4  -6   1    0.78    0.23
   3   6  -1  102.25    3.28
   3   6  -1  100.09    3.36
  -3  -6   1  105.85    3.59
  -3  -6   1  102.80    3.23
  -3  -6   1  105.51    3.37
  -3  -6   1  100.01    3.39
   2   6  -1   72.57    2.58
   2   6  -1   75.42    2.53
  -2  -6   1   73.42    2.59
  -2  -6   1   79.05    2.50
  -2  -6   1   78.87    2.79
  -2  -6   1   77.12    2.60
  -2  -6   1   81.74    2.77
   1   6  -1    6.97    0.51
   1   6  -1    7.18    0.52
   1   6  -1    8.16    0.50
  -1  -6   1    9.05    0.64
  -1  -6   1    7.17    0.50
  -1  -6   1    7.60    0.47
  -1  -6   1    6.91    0.61
  -1  -6   1    7.01    0.52
   0   6  -1  170.47    5.35
   0  -6   1  187.20    5.53
   0  -6   1  177.97    5.28
   0  -6   1  179.95    5.58
   0  -6   1  178.54    5.34
   0  -6   1  181.21    5.51
   0  -6   1  174.09    5.40
  -1   6  -1   36.60    1.43
  -1   6  -1   39.04    1.40
  -1   6  -1   40.36    1.63
   1  -6   1   39.51    1.64
   1  -6   1   38.62    1.39
   1  -6   1   38.00    1.48
   1  -6   1   39.91    1.56
   1  -6   1   40.19    1.59
   1  -6   1   37.04    1.40
  -2   6  -1   31.57    1.20
  -2   6  -1   30.19    1.38
   2  -6   1   31.81    1.38
   2  -6   1   32.49    1.34
   2  -6   1   30.72    1.28
   2  -6   1   29.83    1.41
   2  -6   1   31.98    1.19
  -3   6  -1  137.29    4.30
  -3   6  -1  138.64    4.56
  -3   6  -1  145.53    4.36
  -3   6  -1  143.24    4.43
   3  -6   1  138.17    4.56
   3  -6   1  142.89    4.44
   3  -6   1  145.67    4.51
   3  -6   1  142.42    4.31
  -4   6  -1   21.62    1.04
  -4   6  -1   19.65    1.10
  -4   6  -1   21.38    0.97
  -4   6  -1   20.60    0.92
   4  -6   1   18.31    1.10
   4  -6   1   19.98    0.91
   4  -6   1   21.30    1.03
   4  -6   1   21.42    1.07
   4  -6   1   18.70    1.07
  -5   6  -1  156.39    5.07
  -5   6  -1  154.53    4.85
  -5   6  -1  160.82    4.93
  -5   6  -1  161.73    5.19
   5  -6   1  160.67    5.18
   5  -6   1  159.76    5.21
   5  -6   1  164.06    5.12
   5  -6   1  158.80    5.01
   5  -6   1  159.08    4.86
  -6   6  -1  104.93    3.58
  -6   6  -1   96.94    3.47
  -6   6  -1  100.70    3.22
  -6   6  -1   95.31    3.28
   6  -6   1   97.50    3.53
   6  -6   1   98.34    3.52
   6  -6   1   98.32    3.37
   6  -6   1   96.72    3.21
   6  -6   1  100.19    3.49
  -7   6  -1   12.05    0.74
  -7   6  -1   11.24    0.94
  -7   6  -1   11.46    0.93
  -7   6  -1   12.15    0.81
   7  -6   1   11.90    0.92
   7  -6   1   12.36    0.75
   7  -6   1   13.61    0.96
   7  -6   1   11.23    0.82
  -8   6  -1   59.20    2.54
  -8   6  -1   61.08    2.58
  -8   6  -1   60.31    2.29
  -8   6  -1   58.36    2.17
   8  -6   1   56.74    2.32
   8  -6   1   58.44    2.51
   8  -6   1   59.88    2.50
   8  -6   1   60.96    2.20
  -9   6  -1    9.21    1.05
  -9   6  -1   10.41    0.75
  -9   6  -1    9.79    1.13
  -9   6  -1    8.75    0.84
   9  -6   1   10.36    0.94
   9  -6   1    9.73    0.75
   9  -6   1   10.59    1.09
   9  -6   1   12.62    1.19
 -10   6  -1   33.45    1.90
 -10   6  -1   33.04    1.49
 -10   6  -1   29.64    1.87
  10  -6   1   33.28    1.69
  10  -6   1   33.99    1.83
  10  -6   1   35.37    1.57
  10  -6   1   32.70    1.82
 -11   6  -1   22.06    1.18
 -11   6  -1   20.08    1.59
 -11   6  -1   19.60    1.51
  11  -6   1   19.76    1.41
  11  -6   1   22.80    1.39
  11  -6   1   20.36    1.46
  11  -6   1   21.90    1.23
 -12   6  -1    0.65    0.64
 -12   6  -1    0.08    0.49
 -12   6  -1    1.06    0.42
  12  -6   1    0.73    0.53
  12  -6   1    0.52    0.45
  12  -6   1    0.83    0.43
 -13   6  -1   41.52    2.57
 -13   6  -1   42.54    1.82
 -13   6  -1   37.98    2.29
  13  -6   1   37.63    2.18
  13  -6   1   39.44    2.27
  13  -6   1   39.80    1.91
 -14   6  -1    5.80    1.25
 -14   6  -1    5.24    0.71
  14  -6   1    4.92    1.01
  14  -6   1    6.77    1.16
  14  -6   1    4.26    0.75
 -15   6  -1   18.98    1.20
 -15   6  -1   16.68    2.05
  15  -6   1   17.71    1.35
  15  -6   1   21.12    1.72
  15  -6   1   17.69    1.80
 -16   6  -1   21.03    1.21
 -16   6  -1   14.16    1.94
  16  -6   1   17.68    1.94
  14   5  -1    7.04    1.00
 -14  -5   1    7.46    1.46
  13   5  -1    3.19    0.70
 -13  -5   1    3.81    1.04
 -13  -5   1    4.83    0.60
  12   5  -1   12.16    1.18
 -12  -5   1   13.81    1.65
 -12  -5   1   13.61    0.91
  11   5  -1   28.78    1.59
 -11  -5   1   33.04    2.09
 -11  -5   1   26.92    1.84
 -11  -5   1   32.32    1.42
  10   5  -1    5.37    0.83
  10   5  -1    3.71    0.63
  10   5  -1    4.34    0.76
 -10  -5   1    3.49    0.78
 -10  -5   1    2.54    0.75
 -10  -5   1    4.61    0.56
   9   5  -1   88.25    3.33
   9   5  -1   84.37    3.11
   9   5  -1   85.51    3.37
  -9  -5   1   90.94    2.97
  -9  -5   1   85.22    3.46
  -9  -5   1   87.93    3.57
   8   5  -1   37.90    1.68
   8   5  -1   42.88    1.89
  -8  -5   1   40.84    1.60
  -8  -5   1   35.64    1.92
  -8  -5   1   40.99    2.05
   7   5  -1   22.00    1.13
   7   5  -1   24.84    1.29
  -7  -5   1   22.98    1.21
  -7  -5   1   22.39    1.37
  -7  -5   1   21.93    1.05
  -7  -5   1   22.21    1.36
   6   5  -1   47.30    1.95
   6   5  -1   46.40    1.82
  -6  -5   1   47.53    1.76
  -6  -5   1   49.97    2.10
  -6  -5   1   48.99    1.90
  -6  -5   1   47.89    2.09
   5   5  -1    0.12    0.20
   5   5  -1    0.08    0.17
  -5  -5   1    0.30    0.25
  -5  -5   1    0.40    0.23
  -5  -5   1    0.33    0.18
  -5  -5   1   -0.11    0.21
   4   5  -1   34.98    1.38
   4   5  -1   35.50    1.47
  -4  -5   1   35.90    1.60
  -4  -5   1   35.01    1.35
  -4  -5   1   36.09    1.54
  -4  -5   1   40.12    1.50
   3   5  -1   79.31    2.67
   3   5  -1   83.29    2.77
  -3  -5   1   83.97    2.76
  -3  -5   1   83.96    2.66
  -3  -5   1   83.40    2.82
  -3  -5   1   87.89    2.93
   2   5  -1   96.66    3.09
   2   5  -1   99.59    3.17
  -2  -5   1   99.15    3.31
  -2  -5   1  102.63    3.19
  -2  -5   1  100.04    3.07
  -2  -5   1  100.20    3.20
   1   5  -1  149.73    4.69
   1   5  -1  157.45    4.76
  -1  -5   1  157.26    4.77
  -1  -5   1  165.08    4.92
  -1  -5   1  157.33    4.91
  -1  -5   1  161.88    4.69
  -1  -5   1  161.27    4.80
   0   5  -1    2.32    0.27
   0   5  -1    2.32    0.28
   0  -5   1    2.43    0.27
   0  -5   1    2.82    0.32
   0  -5   1    2.17    0.34
   0  -5   1    2.41    0.33
   0  -5   1    3.91    0.44
   0  -5   1    3.02    0.33
  -1   5  -1   30.50    1.17
  -1   5  -1   30.66    1.14
  -1   5  -1   31.21    1.31
   1  -5   1   30.94    1.32
   1  -5   1   31.87    1.28
   1  -5   1   32.71    1.29
   1  -5   1   32.94    1.15
   1  -5   1   32.33    1.22
  -2   5  -1   64.90    2.32
  -2   5  -1   64.72    2.16
  -2   5  -1   64.58    2.13
   2  -5   1   68.81    2.33
   2  -5   1   67.12    2.27
   2  -5   1   66.49    2.23
   2  -5   1   66.09    2.35
   2  -5   1   67.84    2.14
  -3   5  -1  101.97    3.21
  -3   5  -1   98.59    3.29
   3  -5   1   99.83    3.08
   3  -5   1   98.62    3.29
   3  -5   1   97.25    3.32
   3  -5   1   97.60    3.18
   3  -5   1  101.09    3.25
  -4   5  -1   97.34    3.09
  -4   5  -1   98.74    3.34
  -4   5  -1   95.20    3.25
  -4   5  -1   99.86    3.15
   4  -5   1  103.50    3.12
   4  -5   1  100.25    3.34
   4  -5   1   95.93    3.35
   4  -5   1  101.38    3.31
   4  -5   1   99.66    3.22
  -5   5  -1   52.10    1.83
  -5   5  -1   46.45    1.73
  -5   5  -1   49.03    1.95
  -5   5  -1   50.47    2.01
   5  -5   1   47.60    1.97
   5  -5   1   51.66    2.01
   5  -5   1   53.80    1.99
   5  -5   1   46.84    1.85
   5  -5   1   49.51    1.76
  -6   5  -1   45.04    1.69
  -6   5  -1   49.30    1.80
  -6   5  -1   45.88    1.96
  -6   5  -1   46.71    1.97
   6  -5   1   45.89    1.82
   6  -5   1   48.70    1.73
   6  -5   1   44.91    1.94
   6  -5   1   43.69    1.91
   6  -5   1   48.35    1.96
  -7   5  -1   99.64    3.63
  -7   5  -1  103.82    3.28
  -7   5  -1  103.18    3.39
  -7   5  -1  100.03    3.62
   7  -5   1  102.84    3.59
   7  -5   1   99.49    3.56
   7  -5   1   97.25    3.27
   7  -5   1   99.47    3.42
  -8   5  -1    2.50    0.39
  -8   5  -1    2.87    0.58
  -8   5  -1    4.19    0.72
  -8   5  -1    2.52    0.45
   8  -5   1    3.12    0.58
   8  -5   1    2.42    0.51
   8  -5   1    3.93    0.50
   8  -5   1    3.62    0.56
  -9   5  -1   38.98    1.98
  -9   5  -1   41.06    1.76
  -9   5  -1   39.71    1.63
  -9   5  -1   38.00    2.03
   9  -5   1   39.21    1.91
   9  -5   1   41.53    1.82
   9  -5   1   38.09    1.90
   9  -5   1   40.51    1.66
 -10   5  -1   14.79    1.29
 -10   5  -1   16.29    0.95
 -10   5  -1   14.87    1.21
  10  -5   1   15.01    1.17
  10  -5   1   16.67    1.21
  10  -5   1   13.66    1.05
  10  -5   1   14.15    0.94
 -11   5  -1   16.91    1.69
 -11   5  -1   15.16    0.95
 -11   5  -1   16.59    1.32
  11  -5   1   13.19    1.18
  11  -5   1   13.00    0.96
  11  -5   1   11.63    1.23
  11  -5   1   14.45    1.19
 -12   5  -1   37.93    1.68
 -12   5  -1   36.73    2.15
 -12   5  -1   38.99    2.37
  12  -5   1   37.43    2.06
  12  -5   1   39.48    1.82
  12  -5   1   41.85    2.18
  12  -5   1   38.82    2.25
 -13   5  -1    2.11    0.76
 -13   5  -1    1.56    0.45
 -13   5  -1    3.38    0.99
  13  -5   1    2.78    0.79
  13  -5   1    1.80    0.67
  13  -5   1    3.27    0.65
 -14   5  -1   28.54    1.42
 -14   5  -1   26.86    2.18
  14  -5   1   25.35    1.55
  14  -5   1   28.20    1.91
  14  -5   1   27.28    1.89
 -15   5  -1   19.08    2.18
 -15   5  -1   20.44    1.21
  15  -5   1   18.11    1.80
  15  -5   1   21.92    1.75
  15  -5   1   19.21    1.42
 -16   5  -1    1.46    0.48
 -16   5  -1    2.49    1.12
  14   4  -1    0.09    0.47
 -14  -4   1    0.46    0.34
 -14  -4   1   -0.08    0.75
  13   4  -1   12.04    1.19
 -13  -4   1   11.02    1.56
 -13  -4   1   14.07    0.93
  12   4  -1   11.30    1.11
 -12  -4   1    8.34    1.23
 -12  -4   1   10.04    0.82
 -12  -4   1   12.56    1.59
  11   4  -1    5.13    0.92
  11   4  -1    4.70    0.74
  11   4  -1    5.24    0.86
 -11  -4   1    4.74    0.91
 -11  -4   1    4.88    0.62
 -11  -4   1    5.94    1.07
  10   4  -1   60.93    2.55
  10   4  -1   57.36    2.52
  10   4  -1   58.93    2.34
 -10  -4   1   57.15    2.63
 -10  -4   1   61.30    2.84
 -10  -4   1   53.80    2.60
 -10  -4   1   61.06    2.19
   9   4  -1    1.91    0.45
   9   4  -1    1.57    0.48
   9   4  -1    1.38    0.47
  -9  -4   1    1.80    0.55
  -9  -4   1    0.94    0.48
  -9  -4   1    1.54    0.35
   8   4  -1   61.12    2.24
   8   4  -1   58.73    2.42
   8   4  -1   59.98    2.39
  -8  -4   1   59.16    2.13
  -8  -4   1   58.01    2.56
  -8  -4   1   58.64    2.50
   7   4  -1   69.51    2.60
   7   4  -1   70.46    2.47
  -7  -4   1   71.85    2.56
  -7  -4   1   68.41    2.40
  -7  -4   1   68.38    2.73
  -7  -4   1   73.32    2.83
   6   4  -1    3.65    0.44
   6   4  -1    3.82    0.53
  -6  -4   1    4.70    0.55
  -6  -4   1    3.83    0.57
  -6  -4   1    3.38    0.54
  -6  -4   1    3.64    0.42
   5   4  -1   56.48    2.03
   5   4  -1   56.75    2.13
  -5  -4   1   62.41    2.14
  -5  -4   1   60.04    2.01
  -5  -4   1   58.81    2.26
  -5  -4   1   58.18    2.24
   4   4  -1   49.20    1.68
   4   4  -1   44.88    1.73
  -4  -4   1   46.64    1.64
  -4  -4   1   50.28    1.75
  -4  -4   1   46.43    1.82
  -4  -4   1   47.12    1.84
   3   4  -1  174.26    5.21
   3   4  -1  176.24    5.28
  -3  -4   1  177.46    5.19
  -3  -4   1  176.17    5.28
  -3  -4   1  176.23    5.36
  -3  -4   1  177.15    5.39
   2   4  -1  172.49    4.99
   2   4  -1  169.55    5.05
  -2  -4   1  168.40    5.10
  -2  -4   1  170.80    5.15
  -2  -4   1  168.09    5.06
  -2  -4   1  169.66    4.97
   1   4  -1    1.51    0.22
   1   4  -1    0.40    0.14
   1   4  -1    0.60    0.16
   1   4  -1    0.48    0.16
  -1  -4   1    0.55    0.16
  -1  -4   1    1.12    0.22
  -1  -4   1    0.54    0.14
  -1  -4   1    0.95    0.22
   0   4  -1   52.42    1.75
   0   4  -1   52.11    1.72
   0   4  -1   53.62    1.80
   0  -4   1   54.21    1.72
   0  -4   1   59.15    1.89
   0  -4   1   54.39    1.87
   0  -4   1   54.21    1.82
   0  -4   1   52.75    1.77
  -1   4  -1   82.82    2.55
  -1   4  -1   85.74    2.72
  -1   4  -1   81.36    2.64
  -1   4  -1   79.88    2.57
   1  -4   1   81.86    2.71
   1  -4   1   83.75    2.63
   1  -4   1   88.13    2.70
   1  -4   1   88.36    2.70
   1  -4   1   84.88    2.56
  -2   4  -1    7.82    0.41
  -2   4  -1    8.00    0.48
  -2   4  -1    7.98    0.43
  -2   4  -1    8.72    0.53
   2  -4   1    8.19    0.47
   2  -4   1    7.51    0.41
   2  -4   1    8.23    0.54
   2  -4   1    9.24    0.52
   2  -4   1    7.77    0.51
  -3   4  -1   83.52    2.71
  -3   4  -1   80.71    2.56
  -3   4  -1   80.42    2.74
  -3   4  -1   85.75    2.61
   3  -4   1   85.14    2.67
   3  -4   1   82.19    2.77
   3  -4   1   83.16    2.58
   3  -4   1   81.67    2.75
   3  -4   1   83.94    2.73
  -4   4  -1    6.41    0.40
  -4   4  -1    5.22    0.47
  -4   4  -1    5.32    0.49
   4  -4   1    4.41    0.50
   4  -4   1    5.92    0.48
   4  -4   1    5.66    0.44
   4  -4   1    6.19    0.52
   4  -4   1    5.79    0.39
  -5   4  -1  113.66    3.66
  -5   4  -1  112.38    3.47
  -5   4  -1  106.33    3.37
  -5   4  -1  110.08    3.65
   5  -4   1  104.67    3.48
   5  -4   1  107.09    3.60
   5  -4   1  111.39    3.62
   5  -4   1  110.24    3.64
   5  -4   1  107.11    3.38
  -6   4  -1   64.04    2.46
  -6   4  -1   65.57    2.19
  -6   4  -1   67.48    2.52
  -6   4  -1   67.58    2.28
   6  -4   1   61.24    2.40
   6  -4   1   64.15    2.19
   6  -4   1   62.87    2.19
   6  -4   1   62.32    2.29
   6  -4   1   67.24    2.47
  -7   4  -1   68.88    2.71
  -7   4  -1   66.72    2.64
  -7   4  -1   72.23    2.46
  -7   4  -1   66.66    2.31
   7  -4   1   71.67    2.36
   7  -4   1   65.83    2.58
   7  -4   1   66.69    2.46
   7  -4   1   66.10    2.34
  -8   4  -1   93.11    3.49
  -8   4  -1   93.72    3.10
  -8   4  -1   95.93    3.60
  -8   4  -1   99.20    3.27
   8  -4   1   93.85    3.14
   8  -4   1   94.38    3.43
   8  -4   1   93.06    3.14
   8  -4   1   92.87    3.28
  -9   4  -1   10.88    1.13
  -9   4  -1   12.30    1.07
  -9   4  -1   12.19    0.77
   9  -4   1   11.30    0.95
   9  -4   1   11.69    0.79
   9  -4   1   11.62    1.01
   9  -4   1   11.33    0.78
 -10   4  -1   45.82    2.37
 -10   4  -1   48.15    1.84
 -10   4  -1   44.33    2.22
  10  -4   1   44.53    1.88
  10  -4   1   44.64    2.03
  10  -4   1   48.41    2.21
  10  -4   1   47.04    1.90
 -11   4  -1   12.64    1.43
 -11   4  -1    9.50    1.14
 -11   4  -1   12.08    0.85
  11  -4   1   12.49    1.13
  11  -4   1   12.04    0.91
  11  -4   1   12.24    0.91
  11  -4   1   12.15    1.21
 -12   4  -1    9.89    1.20
 -12   4  -1   10.86    1.45
 -12   4  -1   12.96    0.88
  12  -4   1   11.32    1.13
  12  -4   1    9.41    1.15
  12  -4   1   10.47    0.99
  12  -4   1   10.94    1.01
 -13   4  -1   54.25    2.05
 -13   4  -1   48.83    2.59
 -13   4  -1   52.51    2.91
  13  -4   1   51.90    2.24
  13  -4   1   47.81    2.50
  13  -4   1   48.93    2.21
 -14   4  -1    6.94    1.35
 -14   4  -1    8.60    0.82
  14  -4   1    8.39    1.21
  14  -4   1    9.77    1.27
  14  -4   1    8.27    0.97
  14  -4   1    7.92    0.98
 -15   4  -1   11.18    0.89
 -15   4  -1    9.04    1.49
  15  -4   1   10.51    1.42
  15  -4   1    9.60    1.31
  15  -4   1    8.83    1.06
 -16   4  -1   12.73    1.87
  15   3  -1    1.91    0.83
 -15  -3   1    3.09    1.05
 -15  -3   1    3.52    0.67
  14   3  -1   20.52    1.43
 -14  -3   1   21.94    2.28
 -14  -3   1   20.32    1.16
  13   3  -1    3.08    0.66
 -13  -3   1    4.53    0.59
 -13  -3   1    3.54    1.03
  12   3  -1   18.01    1.23
 -12  -3   1   20.06    1.10
 -12  -3   1   15.71    1.45
 -12  -3   1   22.36    1.72
  11   3  -1   39.48    1.97
  11   3  -1   38.37    1.98
  11   3  -1   39.70    1.81
 -11  -3   1   38.07    2.14
 -11  -3   1   38.63    2.26
 -11  -3   1   41.19    1.69
  10   3  -1    0.32    0.31
  10   3  -1    0.37    0.33
  10   3  -1   -0.02    0.32
 -10  -3   1    0.48    0.29
 -10  -3   1    0.08    0.39
 -10  -3   1    0.32    0.43
 -10  -3   1    0.18    0.39
   9   3  -1   66.50    2.64
   9   3  -1   65.72    2.45
   9   3  -1   67.12    2.62
  -9  -3   1   65.49    2.35
  -9  -3   1   63.53    2.82
  -9  -3   1   68.89    2.75
   8   3  -1   28.13    1.45
   8   3  -1   30.54    1.50
   8   3  -1   31.05    1.37
  -8  -3   1   31.73    1.44
  -8  -3   1   30.10    1.56
  -8  -3   1   30.02    1.28
  -8  -3   1   30.17    1.65
   7   3  -1   14.55    0.93
   7   3  -1   15.78    0.84
   7   3  -1   13.83    0.89
  -7  -3   1   14.63    1.02
  -7  -3   1   15.94    0.90
  -7  -3   1   15.27    0.79
  -7  -3   1   14.13    0.97
   6   3  -1   76.44    2.54
   6   3  -1   71.06    2.62
  -6  -3   1   76.81    2.76
  -6  -3   1   78.53    2.52
  -6  -3   1   76.21    2.62
  -6  -3   1   76.51    2.81
   5   3  -1   18.66    0.86
   5   3  -1   18.32    0.93
  -5  -3   1   20.75    1.03
  -5  -3   1   19.43    0.85
  -5  -3   1   18.84    1.03
  -5  -3   1   19.95    0.93
   4   3  -1  151.44    4.67
   4   3  -1  154.95    4.60
  -4  -3   1  151.96    4.58
  -4  -3   1  156.84    4.67
  -4  -3   1  154.96    4.80
  -4  -3   1  153.53    4.76
   3   3  -1   14.71    0.64
   3   3  -1   14.88    0.69
  -3  -3   1   14.37    0.73
  -3  -3   1   13.82    0.72
  -3  -3   1   15.45    0.69
  -3  -3   1   14.54    0.63
   2   3  -1    7.15    0.41
   2   3  -1    7.11    0.38
  -2  -3   1    7.26    0.38
  -2  -3   1    7.73    0.45
  -2  -3   1    7.25    0.44
  -2  -3   1    6.74    0.40
   1   3  -1  218.57    6.21
   1   3  -1  215.54    6.17
   1   3  -1  209.75    6.19
  -1  -3   1  217.11    6.23
  -1  -3   1  217.07    6.26
  -1  -3   1  213.48    6.16
  -1  -3   1  217.90    6.26
   0   3  -1   55.56    1.79
   0   3  -1   55.98    1.82
   0   3  -1   59.39    1.85
   0  -3   1   57.91    1.85
   0  -3   1   62.17    1.92
   0  -3   1   59.18    1.86
   0  -3   1   62.68    1.91
  -1   3  -1  114.49    3.23
  -1   3  -1  102.73    3.22
  -1   3  -1  107.38    3.25
  -1   3  -1  108.86    3.35
  -1   3  -1  113.01    3.33
  -1   3  -1  116.34    3.34
   1  -3   1  110.33    3.29
   1  -3   1  111.88    3.34
   1  -3   1  110.78    3.33
  -2   3  -1   27.21    0.94
  -2   3  -1   27.49    0.96
  -2   3  -1   27.02    1.05
  -2   3  -1   27.69    1.05
   2  -3   1   28.61    1.05
   2  -3   1   28.62    1.07
   2  -3   1   26.86    1.00
  -3   3  -1    0.12    0.10
  -3   3  -1    0.09    0.10
  -3   3  -1    0.20    0.16
  -3   3  -1    0.09    0.14
   3  -3   1    0.05    0.09
   3  -3   1    0.30    0.16
   3  -3   1   -0.02    0.12
   3  -3   1   -0.03    0.11
  -4   3  -1  182.98    5.47
  -4   3  -1  189.79    5.54
  -4   3  -1  186.43    5.72
  -4   3  -1  189.57    5.70
   4  -3   1  190.46    5.49
   4  -3   1  181.52    5.68
   4  -3   1  189.07    5.58
   4  -3   1  191.76    5.69
   4  -3   1  186.46    5.48
  -5   3  -1   26.72    1.04
  -5   3  -1   27.57    1.11
  -5   3  -1   26.40    1.27
  -5   3  -1   28.81    1.27
   5  -3   1   25.63    1.20
   5  -3   1   27.03    1.23
   5  -3   1   27.39    1.14
   5  -3   1   27.01    1.05
  -6   3  -1   82.79    2.76
  -6   3  -1   86.23    3.07
  -6   3  -1   89.11    2.89
  -6   3  -1   91.87    3.18
   6  -3   1   95.71    3.23
   6  -3   1   83.24    3.00
   6  -3   1   84.78    2.89
   6  -3   1   82.80    2.77
  -7   3  -1  101.34    3.31
  -7   3  -1  110.24    3.47
  -7   3  -1  107.29    3.69
  -7   3  -1  103.66    3.78
   7  -3   1  106.20    3.36
   7  -3   1   99.77    3.58
   7  -3   1  105.51    3.49
  -8   3  -1    9.72    0.64
  -8   3  -1    9.73    0.86
  -8   3  -1    8.37    0.97
  -8   3  -1   10.71    0.74
   8  -3   1    9.02    0.84
   8  -3   1   10.02    0.67
   8  -3   1   11.19    0.85
  -9   3  -1   51.42    1.89
  -9   3  -1   49.39    2.02
  -9   3  -1   54.40    2.48
  -9   3  -1   47.67    2.24
   9  -3   1   49.60    2.08
   9  -3   1   48.84    2.18
   9  -3   1   51.49    1.96
 -10   3  -1   73.69    2.56
 -10   3  -1   74.77    3.25
 -10   3  -1   72.33    3.03
  10  -3   1   72.62    2.93
  10  -3   1   70.04    2.80
  10  -3   1   73.61    2.65
 -11   3  -1   28.32    1.30
 -11   3  -1   27.04    1.84
 -11   3  -1   24.43    1.65
  11  -3   1   26.31    1.60
  11  -3   1   28.75    1.56
  11  -3   1   28.89    1.41
 -12   3  -1   37.72    1.59
 -12   3  -1   36.42    2.07
 -12   3  -1   36.48    2.27
  12  -3   1   35.27    1.95
  12  -3   1   36.26    1.73
  12  -3   1   36.73    1.91
 -13   3  -1    1.00    0.57
 -13   3  -1    1.21    0.39
 -13   3  -1    0.44    0.64
  13  -3   1    1.23    0.46
  13  -3   1    0.69    0.53
 -14   3  -1   19.97    2.15
 -14   3  -1   27.12    1.28
  14  -3   1   21.77    1.46
  14  -3   1   25.90    1.55
  14  -3   1   22.65    1.73
 -15   3  -1   10.11    0.81
 -15   3  -1   10.45    1.69
  15  -3   1   10.99    1.71
  15  -3   1    9.20    1.06
  15  -3   1    9.20    1.08
 -16   3  -1    2.17    1.08
  15   2  -1   17.25    1.38
 -15  -2   1   18.62    1.13
 -15  -2   1   14.27    1.84
  14   2  -1   -0.09    0.43
 -14  -2   1   -0.01    0.35
 -14  -2   1    0.15    0.75
  13   2  -1   22.47    1.41
 -13  -2   1   23.46    1.86
 -13  -2   1   25.03    1.28
  12   2  -1   18.25    1.20
  12   2  -1   18.61    2.16
 -12  -2   1   17.89    1.77
 -12  -2   1   15.90    1.40
 -12  -2   1   19.45    1.09
  11   2  -1   11.54    0.94
  11   2  -1   13.80    1.07
  11   2  -1   14.48    1.24
 -11  -2   1   11.67    1.37
 -11  -2   1   14.14    1.26
 -11  -2   1   13.64    0.90
  10   2  -1   19.74    1.23
  10   2  -1   20.08    1.26
  10   2  -1   19.30    1.10
 -10  -2   1   20.10    1.44
 -10  -2   1   19.64    1.03
 -10  -2   1   17.55    1.33
   9   2  -1    0.37    0.27
   9   2  -1    0.52    0.34
   9   2  -1   -0.15    0.21
  -9  -2   1    0.20    0.38
  -9  -2   1    0.18    0.28
  -9  -2   1    0.14    0.35
  -9  -2   1    0.40    0.23
   8   2  -1   88.95    3.14
   8   2  -1   92.74    3.02
   8   2  -1   90.19    3.17
  -8  -2   1   85.51    2.92
  -8  -2   1   87.39    3.08
  -8  -2   1   90.51    3.25
  -8  -2   1   86.66    3.35
   7   2  -1  161.27    5.14
   7   2  -1  162.67    4.99
   7   2  -1  164.69    5.14
  -7  -2   1  158.49    5.21
  -7  -2   1  159.43    4.95
  -7  -2   1  168.62    5.11
  -7  -2   1  166.63    5.38
   6   2  -1   21.12    1.03
   6   2  -1   20.72    0.93
   6   2  -1   20.89    1.02
  -6  -2   1   21.55    1.08
  -6  -2   1   20.02    1.11
  -6  -2   1   21.01    0.92
  -6  -2   1   20.44    0.99
   5   2  -1  106.29    3.41
   5   2  -1  106.18    3.39
   5   2  -1  106.46    3.29
  -5  -2   1  103.93    3.53
  -5  -2   1  108.94    3.47
  -5  -2   1  103.67    3.28
  -5  -2   1  109.66    3.38
   4   2  -1   68.70    2.18
   4   2  -1   69.28    2.26
  -4  -2   1   65.55    2.35
  -4  -2   1   67.63    2.17
  -4  -2   1   71.08    2.31
  -4  -2   1   69.06    2.25
   3   2  -1   21.49    0.84
   3   2  -1   20.70    0.78
  -3  -2   1   20.29    0.82
  -3  -2   1   19.63    0.88
  -3  -2   1   20.95    0.85
  -3  -2   1   20.69    0.78
   2   2  -1  260.14    7.62
   2   2  -1  273.97    7.67
  -2  -2   1  267.55    7.74
  -2  -2   1  261.60    7.62
  -2  -2   1  270.11    7.67
  -2  -2   1  278.89    7.69
   1   2  -1    3.79    0.20
   1   2  -1    3.70    0.22
  -1  -2   1    3.59    0.22
  -1  -2   1    3.60    0.22
  -1  -2   1    3.27    0.19
  -1  -2   1    3.69    0.20
  -1  -2   1    3.33    0.24
   0   2  -1   97.53    2.86
   0   2  -1   97.12    2.82
   0   2  -1   94.81    2.82
   0  -2   1   99.95    2.87
   0  -2   1  100.03    2.83
   0  -2   1   99.70    2.89
   0  -2   1   97.84    2.83
  -1   2  -1   95.48    2.89
  -1   2  -1  103.08    2.93
  -1   2  -1  102.58    2.81
  -1   2  -1   91.72    2.80
  -1   2  -1  104.37    2.81
   1  -2   1   96.69    2.88
   1  -2   1   99.97    2.81
   1  -2   1   92.99    2.91
   1  -2   1   96.32    2.85
   1  -2   1   94.11    2.79
   1  -2   1   93.79    2.89
  -2   2  -1   26.84    1.02
  -2   2  -1   25.35    0.87
  -2   2  -1   29.01    0.89
  -2   2  -1   26.21    0.98
   2  -2   1   27.20    0.89
   2  -2   1   25.83    1.00
   2  -2   1   27.61    0.94
   2  -2   1   28.00    0.99
  -3   2  -1  106.54    3.07
  -3   2  -1  104.86    3.28
  -3   2  -1  106.63    3.24
  -3   2  -1  106.43    3.13
  -3   2  -1  101.47    3.06
   3  -2   1  105.43    3.15
   3  -2   1   99.82    3.23
   3  -2   1  101.17    3.07
   3  -2   1  102.61    3.22
  -4   2  -1    0.14    0.11
  -4   2  -1   -0.06    0.12
  -4   2  -1    0.00    0.08
  -4   2  -1    0.06    0.14
   4  -2   1    0.07    0.10
   4  -2   1    0.17    0.14
   4  -2   1    0.18    0.10
   4  -2   1    0.93    0.23
  -5   2  -1   42.08    1.52
  -5   2  -1   44.99    1.83
  -5   2  -1   45.98    1.62
  -5   2  -1   45.08    1.75
   5  -2   1   42.73    1.71
   5  -2   1   46.16    1.63
   5  -2   1   44.76    1.54
   5  -2   1   48.73    1.80
  -6   2  -1   58.35    2.34
  -6   2  -1   60.03    2.08
  -6   2  -1   60.76    2.27
  -6   2  -1   59.49    1.98
   6  -2   1   57.77    2.20
   6  -2   1   56.84    2.09
   6  -2   1   60.74    2.01
  -7   2  -1   19.65    1.01
  -7   2  -1   20.97    1.19
  -7   2  -1   21.90    1.30
  -7   2  -1   21.23    0.94
   7  -2   1   21.79    0.98
   7  -2   1   21.55    1.07
   7  -2   1   22.20    1.16
  -8   2  -1   41.71    1.54
  -8   2  -1   38.98    1.96
  -8   2  -1   39.28    1.85
  -8   2  -1   40.20    1.66
   8  -2   1   41.23    1.71
   8  -2   1   39.77    1.80
   8  -2   1   39.55    1.58
  -9   2  -1   17.71    1.32
  -9   2  -1   16.88    1.18
  -9   2  -1   15.60    0.86
   9  -2   1   16.92    0.94
   9  -2   1   16.29    1.10
   9  -2   1   15.81    1.03
 -10   2  -1   20.48    1.38
 -10   2  -1   20.46    1.55
 -10   2  -1   20.06    1.02
  10  -2   1   20.49    1.25
  10  -2   1   20.96    1.33
  10  -2   1   20.19    1.10
 -11   2  -1   15.48    1.28
 -11   2  -1   18.61    0.97
 -11   2  -1   17.01    1.73
  11  -2   1   17.22    1.19
  11  -2   1   15.36    1.19
  11  -2   1   15.64    1.05
 -12   2  -1   -0.10    0.42
 -12   2  -1    0.11    0.28
 -12   2  -1    0.55    0.56
  12  -2   1    0.87    0.52
  12  -2   1    1.07    0.51
  12  -2   1    0.56    0.39
 -13   2  -1   30.55    2.20
 -13   2  -1   24.41    1.78
 -13   2  -1   28.75    1.32
  13  -2   1   29.03    1.81
  13  -2   1   29.28    1.58
 -14   2  -1    7.12    0.70
 -14   2  -1    5.60    1.27
  14  -2   1    6.82    1.08
  14  -2   1    6.70    0.89
 -15   2  -1    8.12    1.52
  15  -2   1    8.11    1.02
  15   1  -1    1.62    0.60
 -15  -1   1    1.78    1.02
 -15  -1   1    2.29    0.54
  14   1  -1   31.35    1.74
 -14  -1   1   32.98    1.54
 -14  -1   1   29.05    2.20
  13   1  -1    6.00    0.84
 -13  -1   1    7.87    0.79
 -13  -1   1    8.33    1.32
 -13  -1   1    5.09    0.97
  12   1  -1    9.36    1.06
  12   1  -1    9.13    0.93
 -12  -1   1    9.86    1.24
 -12  -1   1    8.85    1.28
 -12  -1   1    9.67    0.85
  11   1  -1   17.35    1.22
  11   1  -1   18.05    1.10
  11   1  -1   16.72    1.17
 -11  -1   1   17.39    1.01
 -11  -1   1   17.35    1.36
 -11  -1   1   18.93    1.46
  10   1  -1    2.02    0.42
  10   1  -1    1.54    0.44
  10   1  -1    1.59    0.45
 -10  -1   1    0.73    0.48
 -10  -1   1    1.71    0.58
 -10  -1   1    1.64    0.36
   9   1  -1   70.47    2.65
   9   1  -1   67.65    2.62
   9   1  -1   70.71    2.51
  -9  -1   1   69.80    2.44
  -9  -1   1   73.59    2.63
  -9  -1   1   74.10    2.96
  -9  -1   1   65.27    2.80
   8   1  -1    2.15    0.38
   8   1  -1    1.27    0.35
   8   1  -1    1.78    0.41
  -8  -1   1    1.88    0.47
  -8  -1   1    1.78    0.39
  -8  -1   1    1.55    0.30
  -8  -1   1    1.74    0.49
   7   1  -1   63.36    2.21
   7   1  -1   64.80    2.33
   7   1  -1   65.10    2.34
  -7  -1   1   67.20    2.33
  -7  -1   1   61.02    2.48
  -7  -1   1   64.11    2.19
   6   1  -1  100.68    3.32
   6   1  -1  105.74    3.23
   6   1  -1  103.82    3.34
  -6  -1   1  105.54    3.32
  -6  -1   1   97.69    3.36
  -6  -1   1  104.19    3.22
  -6  -1   1  100.16    3.49
   5   1  -1    0.97    0.19
   5   1  -1    0.54    0.18
   5   1  -1    0.57    0.19
  -5  -1   1    0.84    0.19
  -5  -1   1    1.12    0.25
  -5  -1   1    0.99    0.22
  -5  -1   1    0.84    0.24
   4   1  -1   96.66    2.93
   4   1  -1   93.97    2.94
   4   1  -1   91.27    2.86
  -4  -1   1   97.29    2.94
  -4  -1   1   94.98    2.96
  -4  -1   1   92.21    3.05
   3   1  -1   53.17    1.67
   3   1  -1   53.26    1.69
   3   1  -1   53.74    1.72
  -3  -1   1   53.27    1.71
  -3  -1   1   54.12    1.72
  -3  -1   1   53.93    1.67
  -3  -1   1   51.46    1.79
   2   1  -1    1.03    0.13
   2   1  -1    0.95    0.13
   2   1  -1    1.11    0.15
  -2  -1   1    1.37    0.15
  -2  -1   1    1.18    0.14
  -2  -1   1    0.76    0.13
  -2  -1   1    1.00    0.17
   1   1  -1  218.36    6.28
   1   1  -1  219.96    6.28
  -1  -1   1  226.82    6.29
  -1  -1   1  217.46    6.29
  -1  -1   1  226.64    6.37
  -1  -1   1  237.72    6.27
  -1  -1   1  220.73    6.31
   0  -1   1   30.75    0.91
   0  -1   1   29.60    0.93
  -1   1  -1  312.04    8.72
  -1   1  -1  317.40    8.77
   1  -1   1  320.59    8.67
   1  -1   1  312.57    8.72
   1  -1   1  300.22    8.89
   1  -1   1  300.65    8.85
   1  -1   1  301.64    8.75
  -2   1  -1   48.31    1.61
  -2   1  -1   47.59    1.53
  -2   1  -1   47.77    1.42
  -2   1  -1   44.67    1.41
   2  -1   1   47.59    1.43
   2  -1   1   48.35    1.54
   2  -1   1   49.18    1.58
   2  -1   1   47.70    1.48
  -3   1  -1    5.22    0.41
  -3   1  -1    5.31    0.27
  -3   1  -1    4.66    0.35
  -3   1  -1    4.98    0.27
   3  -1   1    5.13    0.28
   3  -1   1    4.77    0.37
   3  -1   1    5.06    0.36
   3  -1   1    4.56    0.30
  -4   1  -1   94.80    2.97
  -4   1  -1  100.82    2.96
  -4   1  -1   98.74    3.18
  -4   1  -1  103.98    3.06
  -4   1  -1   99.50    3.28
   4  -1   1   95.86    3.18
   4  -1   1   94.90    2.98
   4  -1   1  108.43    3.23
   4  -1   1   96.69    3.06
  -5   1  -1    1.37    0.22
  -5   1  -1    0.99    0.27
  -5   1  -1    1.19    0.31
  -5   1  -1    1.74    0.28
   5  -1   1    1.95    0.26
   5  -1   1    0.97    0.27
   5  -1   1    1.15    0.24
  -6   1  -1   30.51    1.37
  -6   1  -1   29.92    1.22
  -6   1  -1   27.10    1.42
  -6   1  -1   28.64    1.11
   6  -1   1   30.80    1.25
   6  -1   1   28.64    1.33
   6  -1   1   29.25    1.15
  -7   1  -1   75.87    2.55
  -7   1  -1   74.11    2.89
  -7   1  -1   74.77    2.41
  -7   1  -1   69.67    2.71
   7  -1   1   72.29    2.57
   7  -1   1   69.93    2.68
   7  -1   1   75.01    2.46
  -8   1  -1   19.09    1.29
  -8   1  -1   17.52    0.85
  -8   1  -1   18.98    1.00
  -8   1  -1   17.94    1.13
   8  -1   1   18.09    0.92
   8  -1   1   16.00    1.05
   8  -1   1   15.92    0.98
  -9   1  -1  134.84    4.89
  -9   1  -1  136.55    4.66
  -9   1  -1  135.53    4.18
   9  -1   1  135.34    4.30
   9  -1   1  128.24    4.57
   9  -1   1  132.09    4.44
 -10   1  -1   15.82    0.87
 -10   1  -1   16.98    1.24
 -10   1  -1   14.70    1.30
  10  -1   1   16.44    1.00
  10  -1   1   15.60    1.08
  10  -1   1   14.79    1.13
 -11   1  -1    4.62    0.55
 -11   1  -1    2.46    0.75
 -11   1  -1    3.79    0.78
  11  -1   1    3.43    0.64
  11  -1   1    3.71    0.72
  11  -1   1    4.20    0.62
 -12   1  -1   26.88    1.21
 -12   1  -1   24.57    1.65
 -12   1  -1   27.05    1.99
  12  -1   1   23.72    1.52
  12  -1   1   22.18    1.34
  12  -1   1   23.76    1.59
 -13   1  -1   -0.16    0.57
 -13   1  -1    0.68    0.70
 -13   1  -1   -0.16    0.27
  13  -1   1   -0.15    0.35
  13  -1   1    0.52    0.51
 -14   1  -1   25.19    2.16
 -14   1  -1   24.88    1.16
  14  -1   1   22.83    1.69
  14  -1   1   24.72    1.53
 -15   1  -1    5.86    1.27
  15  -1   1    7.27    0.96
 -16   0   1    9.75    1.71
 -16   0   1   14.94    1.07
  15   0  -1   11.20    1.16
 -15   0   1   11.05    1.64
 -15   0   1   11.37    0.98
  14   0  -1   -0.09    0.38
 -14   0   1    0.67    0.41
 -14   0   1   -0.03    0.57
  13   0  -1   23.59    1.42
 -13   0   1   24.45    1.87
 -13   0   1   24.12    1.74
 -13   0   1   28.68    1.38
  12   0  -1    2.75    0.55
  12   0  -1    2.63    0.61
 -12   0   1    1.01    0.59
 -12   0   1    2.75    0.49
 -12   0   1    2.27    0.67
  11   0  -1    1.74    0.43
  11   0  -1    1.70    0.49
  11   0  -1    1.32    0.44
 -11   0   1    1.42    0.61
 -11   0   1    0.66    0.49
 -11   0   1    1.58    0.40
  10   0  -1  106.65    3.61
  10   0  -1  108.59    3.79
  10   0  -1  110.77    3.81
 -10   0   1  107.50    3.79
 -10   0   1  107.94    3.57
 -10   0   1  105.54    4.01
 -10   0   1  109.88    4.13
   9   0  -1    0.40    0.29
   9   0  -1    0.28    0.23
   9   0  -1    0.41    0.27
  -9   0   1   -0.15    0.21
  -9   0   1    0.23    0.32
  -9   0   1    0.23    0.21
  -9   0   1   -0.03    0.29
   8   0  -1   82.20    2.89
   8   0  -1   81.99    2.77
   8   0  -1   82.75    2.91
  -8   0   1   84.11    2.75
  -8   0   1   79.35    3.08
  -8   0   1   85.51    3.16
  -8   0   1   81.63    2.87
   7   0  -1   52.11    2.01
   7   0  -1   52.12    1.91
   7   0  -1   57.43    2.05
  -7   0   1   53.36    2.19
  -7   0   1   55.52    2.21
  -7   0   1   56.14    2.02
  -7   0   1   56.28    1.92
   6   0  -1   19.07    0.91
   6   0  -1   18.46    0.90
   6   0  -1   18.16    0.82
  -6   0   1   18.48    0.83
  -6   0   1   19.31    0.91
  -6   0   1   16.89    0.99
  -6   0   1   18.55    1.02
   5   0  -1  157.46    4.73
   5   0  -1  159.79    4.73
   5   0  -1  155.07    4.64
  -5   0   1  160.08    4.73
  -5   0   1  151.21    4.86
  -5   0   1  155.31    4.65
   4   0  -1   40.60    1.41
   4   0  -1   42.22    1.43
   4   0  -1   42.92    1.37
  -4   0   1   40.83    1.37
  -4   0   1   39.69    1.42
  -4   0   1   38.61    1.50
   3   0  -1  208.96    5.91
   3   0  -1  203.45    5.88
   3   0  -1  206.04    5.85
  -3   0   1  208.41    5.87
  -3   0   1  198.03    5.98
  -3   0   1  204.66    5.90
   2   0  -1   35.57    1.15
   2   0  -1   36.95    1.14
   2   0  -1   36.21    1.14
  -2   0   1   37.64    1.18
  -2   0   1   37.78    1.15
  -2   0   1   39.53    1.19
  -2   0   1   36.98    1.22
   1   0  -1   13.55    0.47
   1   0  -1   13.15    0.45
   1   0  -1   13.84    0.49
  -1   0   1   13.33    0.49
  -1   0   1   13.59    0.45
  -1   0   1   13.08    0.46
   0   0  -1  501.33   15.64
   0   0  -1  564.20   14.99
   0   0   1  534.89   15.36
  -1   0  -1  116.74    3.29
  -1   0  -1  117.43    3.42
  -1   0  -1  111.93    3.38
   1   0   1  116.83    3.30
   1   0   1  113.62    3.27
  -2   0  -1    1.86    0.11
  -2   0  -1    1.55    0.11
  -2   0  -1    1.52    0.22
  -2   0  -1    1.61    0.20
  -2   0  -1    1.81    0.26
   2   0   1    1.50    0.12
   2   0   1    1.58    0.17
   2   0   1    1.73    0.24
  -3   0  -1   64.22    2.07
  -3   0  -1   63.44    2.15
  -3   0  -1   61.99    1.88
  -3   0  -1   59.61    1.88
  -3   0  -1   63.37    2.15
   3   0   1   62.99    1.91
   3   0   1   61.99    2.11
   3   0   1   63.13    1.98
  -4   0  -1   -0.03    0.11
  -4   0  -1    0.04    0.08
  -4   0  -1    0.03    0.15
  -4   0  -1    0.99    0.16
  -4   0  -1   -0.08    0.12
  -4   0  -1    0.75    0.22
   4   0   1   -0.12    0.09
   4   0   1   -0.04    0.12
   4   0   1    0.02    0.09
  -5   0  -1   32.78    1.14
  -5   0  -1   30.94    1.13
  -5   0  -1   31.80    1.36
  -5   0  -1   32.34    1.43
  -5   0  -1   31.97    1.23
   5   0   1   30.30    1.36
   5   0   1   32.83    1.18
   5   0   1   31.25    1.25
  -6   0  -1   48.23    1.70
  -6   0  -1   45.33    1.96
  -6   0  -1   45.63    1.85
  -6   0  -1   46.97    1.93
  -6   0  -1   45.07    1.56
   6   0   1   44.38    1.62
   6   0   1   46.55    1.73
   6   0   1   42.29    1.82
  -7   0  -1   13.08    0.97
  -7   0  -1   12.56    0.66
  -7   0  -1   13.22    1.01
  -7   0  -1   13.96    0.93
  -7   0  -1   14.22    0.81
   7   0   1   13.61    0.75
   7   0   1   14.60    0.86
   7   0   1   13.77    0.92
  -8   0  -1   79.15    2.71
  -8   0  -1   74.85    3.07
  -8   0  -1   73.22    2.50
  -8   0  -1   73.72    2.90
   8   0   1   80.94    2.65
   8   0   1   73.52    2.87
   8   0   1   77.79    2.77
  -9   0  -1    0.41    0.34
  -9   0  -1    0.01    0.37
  -9   0  -1    0.28    0.21
   9   0   1    0.29    0.33
   9   0   1    0.06    0.22
   9   0   1    0.31    0.29
 -10   0  -1   46.58    1.71
 -10   0  -1   43.96    2.14
 -10   0  -1   46.03    2.42
  10   0   1   45.49    2.13
  10   0   1   43.58    1.85
  10   0   1   43.06    2.00
 -11   0  -1   56.30    2.82
 -11   0  -1   56.01    1.96
 -11   0  -1   50.43    2.44
  11   0   1   49.45    2.39
  11   0   1   53.26    2.17
  11   0   1   49.27    2.30
 -12   0  -1    0.12    0.44
 -12   0  -1    0.50    0.29
 -12   0  -1   -0.07    0.50
  12   0   1   -0.57    0.33
  12   0   1    0.21    0.37
  12   0   1    0.46    0.47
 -13   0  -1   26.73    1.18
 -13   0  -1   24.47    2.01
  13   0   1   24.74    1.67
  13   0   1   24.89    1.51
 -14   0  -1    5.46    1.30
  14   0   1    6.50    0.88
 -15   0  -1    7.96    1.46
  15   0   1    9.73    1.11
  16  -1  -1   10.07    1.23
 -16   1   1   13.01    1.03
 -16   1   1    8.31    1.63
  15  -1  -1    6.20    0.87
  15  -1  -1    6.94    0.92
 -15   1   1    5.32    1.22
 -15   1   1    5.19    0.71
  14  -1  -1   23.60    1.44
  14  -1  -1   23.90    1.47
 -14   1   1   20.83    2.14
 -14   1   1   23.93    1.32
  13  -1  -1    0.56    0.47
  13  -1  -1    0.34    0.38
 -13   1   1   -0.21    0.48
 -13   1   1    1.45    0.58
 -13   1   1    0.08    0.33
  12  -1  -1   13.20    0.97
  12  -1  -1   11.71    1.04
 -12   1   1   12.91    1.46
 -12   1   1   12.70    0.90
 -12   1   1    9.95    1.19
  11  -1  -1   50.22    2.19
  11  -1  -1   51.65    2.22
  11  -1  -1   49.38    2.02
 -11   1   1   47.66    1.95
 -11   1   1   50.15    2.49
 -11   1   1   49.61    2.39
  10  -1  -1    1.96    0.42
  10  -1  -1    1.52    0.43
  10  -1  -1    1.77    0.47
 -10   1   1    1.32    0.55
 -10   1   1    1.43    0.35
 -10   1   1    2.20    0.57
 -10   1   1    2.09    0.47
   9  -1  -1   73.52    2.69
   9  -1  -1   71.00    2.54
   9  -1  -1   74.11    2.71
  -9   1   1   74.03    2.95
  -9   1   1   74.13    2.67
  -9   1   1   71.26    2.89
  -9   1   1   70.04    2.51
   8  -1  -1   38.84    1.63
   8  -1  -1   38.66    1.51
   8  -1  -1   38.34    1.61
  -8   1   1   34.78    1.45
  -8   1   1   37.59    1.78
  -8   1   1   38.54    1.79
  -8   1   1   38.84    1.60
   7  -1  -1   86.79    2.77
   7  -1  -1   85.61    2.89
   7  -1  -1   79.58    2.84
  -7   1   1   86.00    3.06
  -7   1   1   86.39    2.86
  -7   1   1   82.11    2.74
  -7   1   1   85.09    3.06
   6  -1  -1  162.19    4.95
   6  -1  -1  160.16    4.83
   6  -1  -1  162.81    4.93
  -6   1   1  158.53    4.82
  -6   1   1  161.81    4.91
  -6   1   1  156.45    5.07
  -6   1   1  165.96    5.13
   5  -1  -1    3.12    0.36
   5  -1  -1    3.48    0.36
   5  -1  -1    3.12    0.33
  -5   1   1    2.49    0.29
  -5   1   1    3.31    0.36
  -5   1   1    2.84    0.43
  -5   1   1    3.13    0.41
   4  -1  -1   16.43    0.75
   4  -1  -1   17.99    0.75
   4  -1  -1   16.53    0.69
   4  -1  -1   16.22    0.68
  -4   1   1   17.98    0.71
  -4   1   1   18.86    0.86
  -4   1   1   17.95    0.74
  -4   1   1   17.20    0.80
   3  -1  -1  366.57   10.42
   3  -1  -1  369.20   10.50
   3  -1  -1  374.91   10.43
   3  -1  -1  371.61   10.53
   3  -1  -1  379.04   10.49
  -3   1   1  365.61   10.47
  -3   1   1  382.05   10.59
  -3   1   1  352.96   10.51
  -3   1   1  366.90   10.43
   2  -1  -1  106.45    3.09
   2  -1  -1  108.47    3.09
   2  -1  -1  108.91    3.19
   2  -1  -1  106.68    3.20
  -2   1   1  107.33    3.10
  -2   1   1  108.50    3.14
  -2   1   1  111.23    3.21
  -2   1   1  105.66    3.18
  -2   1   1  103.67    3.14
   1  -1  -1  443.55   12.04
   1  -1  -1  437.06   11.99
   1  -1  -1  415.69   12.21
  -1   1   1  448.46   11.95
  -1   1   1  401.26   12.13
  -1   1   1  404.82   12.23
  -1   1   1  398.74   12.35
  -1   1   1  448.07   11.98
  -1   1   1  433.79   12.03
   0  -1  -1    2.28    0.20
   0  -1  -1    1.87    0.12
   0  -1  -1    2.23    0.13
   0   1   1    2.19    0.12
   0   1   1    2.03    0.13
   0   1   1    2.13    0.12
  -1  -1  -1  242.75    6.96
  -1  -1  -1  236.09    6.85
   1   1   1  233.42    6.72
   1   1   1  235.65    6.77
   1   1   1  239.52    6.77
   1   1   1  253.07    6.73
  -2  -1  -1  106.37    3.03
  -2  -1  -1   93.53    3.01
  -2  -1  -1  114.43    3.34
  -2  -1  -1  106.97    3.26
   2   1   1  108.06    3.07
   2   1   1  107.80    3.13
  -3  -1  -1    1.60    0.17
  -3  -1  -1    1.54    0.17
  -3  -1  -1    1.66    0.30
  -3  -1  -1    2.40    0.36
   3   1   1    1.91    0.24
   3   1   1    1.62    0.19
  -4  -1  -1  188.88    5.72
  -4  -1  -1  186.75    5.46
  -4  -1  -1  201.56    5.88
  -4  -1  -1  187.59    5.83
  -4  -1  -1  185.43    5.46
   4   1   1  187.91    5.52
   4   1   1  189.53    5.61
  -5  -1  -1    1.15    0.19
  -5  -1  -1    1.05    0.31
  -5  -1  -1    0.91    0.29
  -5  -1  -1    1.11    0.24
  -5  -1  -1    1.39    0.32
  -5  -1  -1    1.54    0.23
   5   1   1    1.12    0.23
   5   1   1    1.05    0.25
   5   1   1    1.78    0.37
  -6  -1  -1   49.69    1.67
  -6  -1  -1   43.21    1.95
  -6  -1  -1   43.88    1.55
  -6  -1  -1   44.40    1.94
  -6  -1  -1   47.45    1.71
  -6  -1  -1   43.73    1.84
   6   1   1   46.73    1.65
   6   1   1   45.05    1.74
   6   1   1   42.91    1.87
  -7  -1  -1   36.63    1.33
  -7  -1  -1   33.83    1.75
  -7  -1  -1   34.82    1.65
  -7  -1  -1   38.42    1.51
  -7  -1  -1   35.33    1.75
   7   1   1   34.62    1.42
   7   1   1   35.03    1.67
   7   1   1   37.88    1.57
  -8  -1  -1    1.06    0.46
  -8  -1  -1    0.72    0.35
  -8  -1  -1    1.30    0.27
  -8  -1  -1    0.99    0.45
   8   1   1    1.23    0.36
   8   1   1    1.34    0.45
   8   1   1    0.76    0.27
  -9  -1  -1   50.07    1.79
  -9  -1  -1   51.69    2.46
  -9  -1  -1   46.96    2.20
  -9  -1  -1   51.99    2.38
   9   1   1   51.31    2.26
   9   1   1   47.09    1.93
   9   1   1   49.37    2.11
 -10  -1  -1   33.04    1.76
 -10  -1  -1   31.07    1.28
 -10  -1  -1   30.02    1.91
  10   1   1   29.42    1.69
  10   1   1   30.28    1.47
  10   1   1   32.04    1.65
 -11  -1  -1    6.32    0.59
 -11  -1  -1    5.94    1.11
 -11  -1  -1    5.65    0.88
  11   1   1    7.27    0.93
  11   1   1    4.79    0.83
  11   1   1    3.69    0.65
 -12  -1  -1   19.03    1.47
 -12  -1  -1   15.57    1.78
 -12  -1  -1   19.88    0.96
  12   1   1   19.35    1.43
  12   1   1   18.69    1.24
  12   1   1   20.21    1.43
 -13  -1  -1    0.69    0.29
 -13  -1  -1    0.41    0.69
  13   1   1    0.52    0.47
  13   1   1    1.36    0.62
 -14  -1  -1   20.30    2.17
  14   1   1   22.29    1.51
 -15  -1  -1    6.83    1.48
  15   1   1    4.54    0.85
  16  -2  -1    8.49    1.05
 -16   2   1   10.64    0.99
 -16   2   1   12.30    1.79
  15  -2  -1   24.62    1.83
  15  -2  -1   31.16    1.69
 -15   2   1   29.69    2.31
 -15   2   1   29.00    1.53
  14  -2  -1    0.34    0.49
  14  -2  -1   -0.24    0.35
 -14   2   1    0.05    0.36
 -14   2   1    0.01    0.58
 -14   2   1   -0.25    0.55
  13  -2  -1   51.32    2.25
  13  -2  -1   57.04    2.54
  13  -2  -1   54.09    2.28
  13  -2  -1   54.57    2.57
 -13   2   1   58.39    2.23
 -13   2   1   50.36    2.82
 -13   2   1   52.45    2.70
  12  -2  -1    3.35    0.57
  12  -2  -1    4.50    0.76
  12  -2  -1    4.06    0.64
 -12   2   1    4.94    0.66
 -12   2   1    4.48    0.93
 -12   2   1    5.18    0.92
  11  -2  -1    2.21    0.55
  11  -2  -1    1.34    0.43
  11  -2  -1    1.37    0.40
  11  -2  -1    1.15    0.37
 -11   2   1    0.73    0.45
 -11   2   1    1.56    0.40
 -11   2   1    1.20    0.58
  10  -2  -1   36.04    1.72
  10  -2  -1   36.85    1.58
  10  -2  -1   34.06    1.54
  10  -2  -1   35.36    1.69
 -10   2   1   36.98    1.69
 -10   2   1   38.85    1.93
 -10   2   1   35.41    1.53
 -10   2   1   35.81    1.92
   9  -2  -1   16.65    1.03
   9  -2  -1   18.32    0.96
   9  -2  -1   17.69    1.08
   9  -2  -1   17.40    0.94
  -9   2   1   17.22    1.18
  -9   2   1   17.99    1.22
  -9   2   1   16.24    0.92
  -9   2   1   18.23    1.05
   8  -2  -1   58.98    2.10
   8  -2  -1   58.57    2.10
   8  -2  -1   57.13    2.20
   8  -2  -1   61.18    2.28
  -8   2   1   59.93    2.41
  -8   2   1   57.82    2.07
  -8   2   1   57.66    2.40
  -8   2   1   57.66    2.19
   7  -2  -1    4.52    0.45
   7  -2  -1    5.03    0.58
   7  -2  -1    4.01    0.44
   7  -2  -1    5.60    0.59
  -7   2   1    3.97    0.56
  -7   2   1    3.30    0.43
  -7   2   1    3.14    0.38
  -7   2   1    5.05    0.61
   6  -2  -1   19.51    0.97
   6  -2  -1   18.98    0.92
   6  -2  -1   19.19    0.84
   6  -2  -1   18.32    0.83
   6  -2  -1   18.82    0.96
  -6   2   1   19.38    1.01
  -6   2   1   16.90    1.00
  -6   2   1   18.87    0.84
  -6   2   1   18.54    0.90
   5  -2  -1  186.82    5.58
   5  -2  -1  189.03    5.76
   5  -2  -1  197.42    5.70
   5  -2  -1  188.21    5.74
  -5   2   1  188.46    5.83
  -5   2   1  189.74    5.66
  -5   2   1  189.08    5.59
  -5   2   1  194.63    5.79
   4  -2  -1    1.86    0.28
   4  -2  -1    1.95    0.26
   4  -2  -1    2.26    0.24
   4  -2  -1    2.51    0.33
   4  -2  -1    2.32    0.35
  -4   2   1    2.12    0.33
  -4   2   1    1.84    0.27
  -4   2   1    1.89    0.25
  -4   2   1    1.80    0.23
   3  -2  -1   87.87    2.66
   3  -2  -1   82.98    2.63
   3  -2  -1   82.92    2.47
   3  -2  -1   81.67    2.55
   3  -2  -1   85.53    2.49
   3  -2  -1   82.92    2.64
  -3   2   1   82.14    2.63
  -3   2   1   80.59    2.60
  -3   2   1   80.31    2.53
  -3   2   1   81.46    2.53
  -3   2   1   79.43    2.48
   2  -2  -1  387.42   11.10
   2  -2  -1  396.38   11.28
   2  -2  -1  393.07   11.23
   2  -2  -1  391.49   11.10
   2  -2  -1  392.85   11.11
   2  -2  -1  401.13   11.28
  -2   2   1  388.76   11.12
  -2   2   1  407.04   11.26
  -2   2   1  406.31   11.13
  -2   2   1  399.36   11.25
  -2   2   1  390.50   11.15
   1  -2  -1   16.21    0.52
   1  -2  -1   15.52    0.69
  -1   2   1   16.09    0.59
  -1   2   1   16.07    0.64
  -1   2   1   15.94    0.55
   0  -2  -1  278.16    8.24
   0  -2  -1  300.56    8.31
   0  -2  -1  299.90    8.25
   0  -2  -1  308.10    8.54
   0   2   1  285.22    8.29
   0   2   1  301.64    8.29
   0   2   1  289.08    8.34
   0   2   1  303.32    8.42
  -1  -2  -1  184.11    5.02
  -1  -2  -1  186.71    5.36
  -1  -2  -1  175.25    5.18
   1   2   1  171.59    5.13
   1   2   1  175.54    5.07
  -2  -2  -1   33.38    1.04
  -2  -2  -1   33.96    1.04
  -2  -2  -1   34.78    1.35
  -2  -2  -1   32.22    1.23
   2   2   1   33.10    1.15
   2   2   1   31.03    1.08
  -3  -2  -1  208.01    6.01
  -3  -2  -1  213.63    6.42
  -3  -2  -1  212.88    6.01
  -3  -2  -1  206.21    6.31
   3   2   1  215.02    6.17
   3   2   1  209.10    6.08
  -4  -2  -1    2.75    0.42
  -4  -2  -1    3.29    0.50
  -4  -2  -1    3.42    0.25
  -4  -2  -1    3.11    0.25
   4   2   1    3.33    0.34
   4   2   1    2.62    0.34
  -5  -2  -1  103.84    3.63
  -5  -2  -1  106.24    3.33
  -5  -2  -1  102.33    3.59
  -5  -2  -1  104.93    3.16
  -5  -2  -1  103.95    3.16
   5   2   1  103.66    3.37
   5   2   1  106.71    3.27
  -6  -2  -1   23.06    1.07
  -6  -2  -1   24.00    0.94
  -6  -2  -1   22.71    1.31
  -6  -2  -1   23.75    1.21
  -6  -2  -1   20.27    1.24
  -6  -2  -1   24.05    0.93
   6   2   1   24.39    1.13
   6   2   1   23.13    1.02
   6   2   1   21.90    1.25
  -7  -2  -1    8.25    0.52
  -7  -2  -1    8.36    0.76
  -7  -2  -1    8.67    0.95
  -7  -2  -1    9.45    1.01
  -7  -2  -1    9.40    0.67
  -7  -2  -1    8.93    0.53
   7   2   1    8.36    0.62
   7   2   1    7.45    0.84
   7   2   1    8.30    0.77
  -8  -2  -1   57.94    1.95
  -8  -2  -1   55.37    2.37
  -8  -2  -1   55.48    2.53
  -8  -2  -1   55.41    2.51
   8   2   1   58.80    2.15
   8   2   1   56.93    2.44
   8   2   1   59.27    2.30
  -9  -2  -1    0.44    0.37
  -9  -2  -1    0.90    0.27
  -9  -2  -1    0.43    0.46
  -9  -2  -1    0.34    0.45
   9   2   1    0.03    0.33
   9   2   1    0.58    0.30
   9   2   1    0.26    0.32
 -10  -2  -1   27.07    1.73
 -10  -2  -1   24.28    1.71
 -10  -2  -1   26.40    1.09
 -10  -2  -1   23.82    1.52
  10   2   1   23.84    1.30
  10   2   1   24.21    1.47
  10   2   1   23.26    1.55
 -11  -2  -1   28.35    2.02
 -11  -2  -1   30.93    1.22
 -11  -2  -1   27.12    1.71
  11   2   1   29.08    1.77
  11   2   1   27.48    1.67
  11   2   1   29.17    1.53
 -12  -2  -1    0.12    0.50
 -12  -2  -1    0.71    0.69
 -12  -2  -1    0.13    0.22
  12   2   1    0.46    0.46
  12   2   1    0.33    0.47
  12   2   1   -0.65    0.32
 -13  -2  -1   32.50    2.33
  13   2   1   30.82    1.73
 -14  -2  -1    1.96    1.00
  14   2   1    2.47    0.66
  16  -3  -1   10.65    1.13
 -16   3   1   13.47    1.89
 -16   3   1    9.34    0.98
  15  -3  -1    4.19    0.90
  15  -3  -1    3.25    0.67
 -15   3   1    2.83    0.62
 -15   3   1    2.67    1.05
  14  -3  -1   37.58    2.12
  14  -3  -1   37.58    2.12
  14  -3  -1   36.96    1.83
 -14   3   1   33.54    2.32
 -14   3   1   42.32    1.84
 -14   3   1   35.92    2.27
  13  -3  -1    6.26    0.98
  13  -3  -1    5.10    0.86
  13  -3  -1    5.35    0.75
 -13   3   1    5.82    1.09
 -13   3   1    4.00    0.87
 -13   3   1    4.41    0.65
  12  -3  -1   35.76    1.88
  12  -3  -1   36.10    1.68
  12  -3  -1   37.91    1.95
 -12   3   1   36.55    1.65
 -12   3   1   35.84    2.06
 -12   3   1   31.92    2.02
  11  -3  -1   22.90    1.24
  11  -3  -1   23.64    1.43
  11  -3  -1   26.64    1.52
  11  -3  -1   22.94    1.48
 -11   3   1   24.56    1.61
 -11   3   1   25.78    1.27
 -11   3   1   22.48    1.58
  10  -3  -1    0.60    0.29
  10  -3  -1    0.49    0.35
  10  -3  -1    0.23    0.30
  10  -3  -1    0.18    0.28
 -10   3   1    0.32    0.41
 -10   3   1    0.69    0.44
 -10   3   1    0.54    0.29
 -10   3   1    0.32    0.28
   9  -3  -1   64.48    2.48
   9  -3  -1   64.37    2.50
   9  -3  -1   60.98    2.37
   9  -3  -1   63.20    2.24
  -9   3   1   57.54    2.32
  -9   3   1   62.40    2.60
  -9   3   1   59.93    2.57
  -9   3   1   57.41    2.19
   8  -3  -1   12.64    0.84
   8  -3  -1   12.20    0.87
   8  -3  -1   14.35    0.78
   8  -3  -1   12.46    0.88
  -8   3   1   12.55    0.96
  -8   3   1   12.44    0.82
  -8   3   1   12.73    0.75
  -8   3   1   12.92    0.95
   7  -3  -1   12.62    0.70
   7  -3  -1   14.08    0.82
   7  -3  -1   13.38    0.86
   7  -3  -1   13.87    0.88
  -7   3   1   12.54    0.87
  -7   3   1   12.65    0.71
  -7   3   1   12.97    0.78
  -7   3   1   13.38    0.92
   6  -3  -1  169.64    5.35
   6  -3  -1  174.76    5.26
   6  -3  -1  173.24    5.39
   6  -3  -1  171.10    5.13
  -6   3   1  166.80    5.14
  -6   3   1  175.71    5.46
  -6   3   1  172.43    5.35
  -6   3   1  168.97    5.22
   5  -3  -1   60.23    2.13
   5  -3  -1   62.83    2.26
   5  -3  -1   68.07    2.32
   5  -3  -1   60.30    2.03
   5  -3  -1   60.80    2.22
  -5   3   1   62.50    2.18
  -5   3   1   62.26    2.05
  -5   3   1   59.67    2.11
  -5   3   1   62.76    2.28
   4  -3  -1  127.06    4.05
   4  -3  -1  125.82    4.04
   4  -3  -1  128.03    4.06
   4  -3  -1  125.92    3.82
   4  -3  -1  128.64    3.94
  -4   3   1  130.63    3.92
  -4   3   1  128.58    4.06
  -4   3   1  130.18    3.85
  -4   3   1  131.21    3.93
   3  -3  -1    1.77    0.30
   3  -3  -1    1.51    0.22
   3  -3  -1    1.58    0.26
   3  -3  -1    1.48    0.19
   3  -3  -1    1.61    0.19
   3  -3  -1    1.29    0.24
  -3   3   1    1.46    0.26
  -3   3   1    1.35    0.21
  -3   3   1    1.93    0.23
  -3   3   1    1.46    0.19
   2  -3  -1   95.42    2.81
   2  -3  -1   95.00    2.85
   2  -3  -1   96.83    3.01
   2  -3  -1   97.64    3.11
   2  -3  -1   97.92    2.85
  -2   3   1  100.92    3.17
  -2   3   1   97.50    2.82
  -2   3   1   98.90    3.04
  -2   3   1   94.83    2.88
  -2   3   1   97.78    2.93
   1  -3  -1  269.26    7.55
   1  -3  -1  258.36    7.55
   1  -3  -1  271.53    7.72
   1  -3  -1  273.45    7.84
   1  -3  -1  274.13    7.86
  -1   3   1  279.70    7.81
  -1   3   1  254.02    7.59
  -1   3   1  264.55    7.64
  -1   3   1  269.05    7.75
   0  -3  -1   19.30    0.75
   0  -3  -1   18.12    0.64
   0  -3  -1   16.99    0.60
   0  -3  -1   17.35    0.60
   0  -3  -1   17.95    0.86
   0   3   1   16.65    0.68
   0   3   1   17.92    0.65
   0   3   1   17.60    0.82
   0   3   1   18.01    0.78
   0   3   1   19.20    0.69
  -1  -3  -1  461.25   12.73
  -1  -3  -1  467.45   13.14
  -1  -3  -1  447.10   12.74
  -1  -3  -1  440.54   12.87
  -1  -3  -1  481.10   12.95
   1   3   1  435.54   12.79
   1   3   1  454.49   12.87
  -2  -3  -1  403.85   11.08
  -2  -3  -1  383.78   11.24
  -2  -3  -1  393.21   10.81
  -2  -3  -1  374.12   11.05
  -2  -3  -1  378.45   10.82
   2   3   1  381.64   10.97
   2   3   1  379.01   10.89
  -3  -3  -1    1.53    0.36
  -3  -3  -1    1.27    0.17
  -3  -3  -1    1.11    0.27
  -3  -3  -1    0.96    0.16
   3   3   1    1.12    0.23
   3   3   1    1.26    0.21
  -4  -3  -1  117.45    3.43
  -4  -3  -1  115.82    3.92
  -4  -3  -1  115.94    3.82
  -4  -3  -1  111.62    3.43
   4   3   1  112.72    3.63
   4   3   1  118.62    3.55
  -5  -3  -1   37.40    1.70
  -5  -3  -1   37.92    1.31
  -5  -3  -1   38.17    1.77
  -5  -3  -1   39.76    1.50
  -5  -3  -1   38.03    1.31
   5   3   1   37.12    1.53
   5   3   1   37.83    1.43
  -6  -3  -1   36.60    1.82
  -6  -3  -1   38.20    1.53
  -6  -3  -1   38.87    1.35
  -6  -3  -1   38.54    1.81
  -6  -3  -1   36.40    1.33
   6   3   1   36.68    1.60
   6   3   1   40.31    1.51
  -7  -3  -1   75.15    3.00
  -7  -3  -1   67.93    2.92
  -7  -3  -1   76.80    2.37
  -7  -3  -1   69.40    2.76
   7   3   1   74.35    2.93
   7   3   1   75.43    2.57
   7   3   1   72.13    2.69
  -8  -3  -1    3.99    0.76
  -8  -3  -1    2.84    0.36
  -8  -3  -1    1.78    0.53
  -8  -3  -1    3.25    0.61
   8   3   1    3.06    0.65
   8   3   1    3.59    0.60
   8   3   1    3.49    0.53
  -9  -3  -1   16.71    1.37
  -9  -3  -1   17.12    0.80
  -9  -3  -1   15.03    1.27
  -9  -3  -1   16.20    1.20
   9   3   1   15.09    1.20
   9   3   1   17.11    1.03
   9   3   1   13.72    1.21
 -10  -3  -1    2.75    0.80
 -10  -3  -1    4.16    0.44
 -10  -3  -1    3.36    0.69
 -10  -3  -1    3.80    0.85
  10   3   1    3.65    0.70
  10   3   1    2.55    0.53
  10   3   1    3.51    0.74
 -11  -3  -1   16.47    1.83
 -11  -3  -1   19.43    0.87
 -11  -3  -1   15.36    1.33
 -11  -3  -1   16.95    1.50
  11   3   1   18.51    1.45
  11   3   1   20.51    1.27
  11   3   1   21.75    1.48
 -12  -3  -1   25.92    2.07
  12   3   1   24.56    1.74
  12   3   1   26.64    1.74
  12   3   1   26.35    1.55
 -13  -3  -1    2.22    0.96
  13   3   1    0.99    0.52
 -14  -3  -1    9.11    1.57
  14   3   1    8.27    1.06
  16  -4  -1    9.48    1.07
  16  -4  -1    8.29    1.30
 -16   4   1    6.26    1.40
 -16   4   1    7.11    0.88
  15  -4  -1   25.18    1.80
  15  -4  -1   20.18    1.39
 -15   4   1   22.22    2.27
 -15   4   1   22.96    1.41
  14  -4  -1    0.10    0.50
  14  -4  -1    0.16    0.47
  14  -4  -1    0.04    0.40
 -14   4   1    0.43    0.57
 -14   4   1    0.27    0.65
 -14   4   1    0.10    0.40
  13  -4  -1   32.19    1.87
  13  -4  -1   30.36    1.86
  13  -4  -1   30.63    1.59
 -13   4   1   30.98    1.57
 -13   4   1   30.68    2.02
 -13   4   1   32.10    2.08
  12  -4  -1   18.51    1.17
  12  -4  -1   17.43    1.33
  12  -4  -1   22.61    1.48
 -12   4   1   20.88    1.61
 -12   4   1   20.87    1.58
 -12   4   1   21.14    1.20
  11  -4  -1   15.59    1.15
  11  -4  -1   12.87    1.11
  11  -4  -1   13.75    0.93
 -11   4   1   13.76    1.24
 -11   4   1   13.79    0.93
 -11   4   1   14.43    1.39
 -11   4   1   13.05    1.43
  10  -4  -1   36.74    1.83
  10  -4  -1   37.18    1.84
  10  -4  -1   37.81    1.75
  10  -4  -1   35.61    1.57
 -10   4   1   35.15    1.92
 -10   4   1   36.88    1.59
 -10   4   1   36.59    1.71
 -10   4   1   39.01    1.98
   9  -4  -1   -0.19    0.22
   9  -4  -1   -0.16    0.23
   9  -4  -1   -0.12    0.23
   9  -4  -1    0.09    0.21
  -9   4   1    0.26    0.34
  -9   4   1    0.04    0.19
  -9   4   1   -0.13    0.21
  -9   4   1    0.23    0.32
   8  -4  -1   31.37    1.55
   8  -4  -1   31.18    1.52
   8  -4  -1   30.58    1.30
   8  -4  -1   32.07    1.44
  -8   4   1   31.21    1.55
  -8   4   1   28.23    1.37
  -8   4   1   28.67    1.57
  -8   4   1   30.41    1.31
   7  -4  -1  137.57    4.59
   7  -4  -1  138.78    4.43
   7  -4  -1  139.73    4.58
   7  -4  -1  134.26    4.27
  -7   4   1  144.57    4.68
  -7   4   1  134.24    4.29
  -7   4   1  135.49    4.53
  -7   4   1  142.09    4.42
   6  -4  -1    6.56    0.62
   6  -4  -1    7.59    0.66
   6  -4  -1    7.08    0.49
   6  -4  -1    6.99    0.62
   6  -4  -1    6.75    0.70
  -6   4   1    6.63    0.49
  -6   4   1    7.49    0.67
  -6   4   1    6.65    0.58
  -6   4   1    7.66    0.56
   5  -4  -1  294.46    8.40
   5  -4  -1  272.62    8.53
   5  -4  -1  284.97    8.53
   5  -4  -1  289.55    8.57
   5  -4  -1  285.87    8.25
  -5   4   1  276.96    8.26
  -5   4   1  286.63    8.35
  -5   4   1  288.06    8.38
  -5   4   1  285.78    8.55
   4  -4  -1   54.48    1.93
   4  -4  -1   56.40    1.82
   4  -4  -1   54.39    2.07
   4  -4  -1   54.03    2.07
   4  -4  -1   53.25    2.01
  -4   4   1   54.76    1.84
  -4   4   1   57.59    1.92
  -4   4   1   57.28    2.07
  -4   4   1   55.59    1.87
   3  -4  -1   23.77    1.02
   3  -4  -1   22.67    1.08
   3  -4  -1   22.75    0.95
   3  -4  -1   23.19    0.85
   3  -4  -1   22.43    1.09
   3  -4  -1   23.26    0.85
  -3   4   1   22.75    1.04
  -3   4   1   22.29    0.88
  -3   4   1   21.60    0.92
  -3   4   1   22.82    0.85
   2  -4  -1   91.52    3.08
   2  -4  -1   94.74    2.98
   2  -4  -1   94.04    2.78
   2  -4  -1   91.24    2.78
   2  -4  -1   98.57    2.70
  -2   4   1   89.50    2.87
  -2   4   1   94.06    3.01
  -2   4   1   91.32    2.82
   1  -4  -1    0.15    0.06
   1  -4  -1    0.27    0.09
   1  -4  -1    0.24    0.16
   1  -4  -1    0.53    0.17
   1  -4  -1    0.26    0.09
   1  -4  -1    0.23    0.18
  -1   4   1    0.55    0.13
  -1   4   1    0.50    0.19
  -1   4   1    0.27    0.12
   0  -4  -1   60.66    1.84
   0  -4  -1   65.85    2.07
   0  -4  -1   60.92    1.88
   0  -4  -1   62.10    1.85
   0  -4  -1   62.92    2.24
   0   4   1   58.95    2.10
   0   4   1   57.04    1.97
   0   4   1   58.89    1.91
  -1  -4  -1    0.95    0.14
  -1  -4  -1    1.26    0.30
  -1  -4  -1    1.12    0.20
  -1  -4  -1    1.76    0.18
  -1  -4  -1    1.17    0.24
   1   4   1    1.16    0.19
   1   4   1    1.30    0.22
  -2  -4  -1   85.01    2.47
  -2  -4  -1   85.13    2.76
  -2  -4  -1   83.91    2.95
  -2  -4  -1   82.29    2.48
  -2  -4  -1   81.79    2.70
   2   4   1   77.00    2.56
   2   4   1   83.64    2.67
  -3  -4  -1  186.51    5.28
  -3  -4  -1  192.62    5.63
  -3  -4  -1  177.47    5.61
  -3  -4  -1  178.03    5.80
  -3  -4  -1  181.62    5.29
   3   4   1  176.80    5.40
   3   4   1  186.21    5.53
  -4  -4  -1   10.43    0.76
  -4  -4  -1   10.84    0.52
  -4  -4  -1   10.94    0.86
  -4  -4  -1   12.41    0.54
   4   4   1   11.33    0.70
   4   4   1   10.45    0.61
  -5  -4  -1   83.08    2.54
  -5  -4  -1   84.53    2.85
  -5  -4  -1   84.65    3.04
  -5  -4  -1   79.70    2.53
  -5  -4  -1   81.68    3.12
   5   4   1   78.51    2.69
   5   4   1   78.45    2.81
  -6  -4  -1   32.07    1.16
  -6  -4  -1   31.62    1.63
  -6  -4  -1   28.48    1.64
   6   4   1   32.47    1.48
   6   4   1   31.83    1.34
  -7  -4  -1   14.24    0.69
  -7  -4  -1   13.21    1.07
  -7  -4  -1   14.40    1.15
   7   4   1   14.81    0.88
   7   4   1   14.72    1.00
  -8  -4  -1   45.52    2.13
  -8  -4  -1   49.87    1.66
  -8  -4  -1   47.93    2.33
  -8  -4  -1   43.93    2.29
   8   4   1   51.72    2.35
   8   4   1   46.40    1.92
   8   4   1   45.71    2.07
  -9  -4  -1    1.65    0.61
  -9  -4  -1    2.17    0.67
  -9  -4  -1    1.78    0.55
  -9  -4  -1    1.93    0.31
   9   4   1    1.95    0.47
   9   4   1    2.55    0.59
   9   4   1    1.70    0.57
 -10  -4  -1   32.81    2.03
 -10  -4  -1   31.37    1.15
 -10  -4  -1   29.40    1.93
 -10  -4  -1   28.31    1.72
  10   4   1   29.34    1.85
  10   4   1   30.19    1.56
  10   4   1   27.98    1.71
 -11  -4  -1   19.74    1.65
 -11  -4  -1   18.19    1.62
 -11  -4  -1   18.08    1.87
  11   4   1   18.91    1.53
  11   4   1   16.32    1.21
  11   4   1   16.80    1.51
 -12  -4  -1    2.35    0.96
  12   4   1    2.13    0.74
  12   4   1    1.32    0.54
  12   4   1    1.21    0.72
 -13  -4  -1   13.59    1.85
  13   4   1   13.23    1.27
 -14  -4  -1    1.76    1.01
  14   4   1    3.64    0.84
  16  -5  -1    8.92    1.03
  16  -5  -1   11.12    1.45
 -16   5   1    7.14    1.41
 -16   5   1    9.44    1.00
  15  -5  -1    5.84    1.06
  15  -5  -1    4.24    0.75
 -15   5   1    7.16    1.36
 -15   5   1    3.98    0.72
  14  -5  -1   36.36    1.79
  14  -5  -1   36.24    2.12
  14  -5  -1   37.75    2.18
 -14   5   1   30.83    2.16
 -14   5   1   37.72    1.80
 -14   5   1   35.83    2.34
  13  -5  -1    8.43    1.14
  13  -5  -1    8.43    0.90
  13  -5  -1    8.86    1.12
 -13   5   1    8.70    1.25
 -13   5   1    9.61    0.94
 -13   5   1    8.15    1.19
  12  -5  -1   30.64    1.80
  12  -5  -1   28.18    1.72
  12  -5  -1   26.27    1.41
 -12   5   1   29.29    1.47
 -12   5   1   25.83    1.79
 -12   5   1   27.38    1.83
  11  -5  -1   40.27    2.06
  11  -5  -1   38.72    1.70
  11  -5  -1   37.85    1.98
 -11   5   1   40.38    1.73
 -11   5   1   41.67    2.15
 -11   5   1   34.62    2.04
 -11   5   1   38.12    1.93
  10  -5  -1    0.35    0.27
  10  -5  -1    0.69    0.42
  10  -5  -1    0.53    0.36
  10  -5  -1    0.78    0.39
 -10   5   1    0.16    0.26
 -10   5   1    0.74    0.34
 -10   5   1    0.05    0.35
 -10   5   1    0.29    0.39
   9  -5  -1   43.93    2.00
   9  -5  -1   40.44    1.81
   9  -5  -1   39.87    1.66
   9  -5  -1   42.18    1.99
  -9   5   1   42.89    2.00
  -9   5   1   39.97    1.68
  -9   5   1   36.87    1.96
  -9   5   1   41.16    1.80
   8  -5  -1   13.48    1.00
   8  -5  -1   11.77    0.94
   8  -5  -1   11.61    0.75
   8  -5  -1   12.49    0.87
  -8   5   1   13.00    0.94
  -8   5   1   13.10    1.00
  -8   5   1   12.24    0.77
  -8   5   1   11.18    0.82
   7  -5  -1    6.12    0.50
   7  -5  -1    4.38    0.63
   7  -5  -1    5.53    0.70
   7  -5  -1    6.73    0.67
   7  -5  -1    6.75    0.79
  -7   5   1    5.58    0.73
  -7   5   1    6.30    0.58
  -7   5   1    5.02    0.59
  -7   5   1    6.66    0.71
   6  -5  -1   31.02    1.52
   6  -5  -1   30.02    1.46
   6  -5  -1   31.02    1.36
   6  -5  -1   30.15    1.23
   6  -5  -1   29.50    1.49
  -6   5   1   31.64    1.27
  -6   5   1   30.09    1.49
  -6   5   1   31.87    1.35
  -6   5   1   30.52    1.35
   5  -5  -1    0.06    0.21
   5  -5  -1   -0.07    0.15
   5  -5  -1    0.01    0.15
   5  -5  -1    0.07    0.13
   5  -5  -1    0.18    0.23
  -5   5   1   -0.14    0.14
  -5   5   1    0.06    0.16
  -5   5   1    0.04    0.13
  -5   5   1    0.00    0.19
   4  -5  -1   70.87    2.63
   4  -5  -1   70.75    2.43
   4  -5  -1   70.66    2.62
   4  -5  -1   72.06    2.52
   4  -5  -1   70.61    2.28
  -4   5   1   71.37    2.33
  -4   5   1   70.85    2.31
  -4   5   1   72.76    2.40
  -4   5   1   69.03    2.55
   3  -5  -1   24.26    0.94
   3  -5  -1   25.13    1.22
   3  -5  -1   25.59    1.07
   3  -5  -1   26.33    0.95
   3  -5  -1   24.47    1.24
   3  -5  -1   24.81    1.13
  -3   5   1   24.48    1.16
  -3   5   1   24.66    0.92
  -3   5   1   26.00    1.05
  -3   5   1   25.15    0.99
   2  -5  -1   67.82    2.53
   2  -5  -1   70.10    2.05
   2  -5  -1   72.03    2.04
   2  -5  -1   67.75    2.44
   2  -5  -1   72.33    2.39
   2  -5  -1   70.73    2.14
   2  -5  -1   70.17    2.15
   2  -5  -1   66.02    2.48
  -2   5   1   64.53    2.19
  -2   5   1   66.58    2.26
  -2   5   1   68.50    2.43
   1  -5  -1  169.54    5.37
   1  -5  -1  175.80    5.16
   1  -5  -1  168.21    4.84
   1  -5  -1  170.50    4.92
   1  -5  -1  169.63    4.90
  -1   5   1  161.95    5.05
  -1   5   1  173.57    5.25
  -1   5   1  167.53    4.99
   0  -5  -1   25.41    0.92
   0  -5  -1   26.17    1.27
   0  -5  -1   26.31    0.90
   0  -5  -1   25.35    1.09
   0  -5  -1   25.85    0.90
   0   5   1   24.11    0.97
   0   5   1   24.05    1.16
   0   5   1   24.83    1.03
  -1  -5  -1  234.54    6.73
  -1  -5  -1  233.81    6.87
  -1  -5  -1  234.61    7.26
  -1  -5  -1  240.47    6.72
  -1  -5  -1  251.38    7.05
   1   5   1  225.28    6.83
   1   5   1  227.24    6.93
  -2  -5  -1  100.78    3.03
  -2  -5  -1  100.71    3.26
  -2  -5  -1  106.77    3.02
  -2  -5  -1  100.69    3.57
  -2  -5  -1  107.57    3.37
   2   5   1   96.15    3.24
   2   5   1   98.72    3.25
   2   5   1   97.68    3.15
  -3  -5  -1    2.96    0.44
  -3  -5  -1    2.48    0.26
  -3  -5  -1    2.34    0.25
  -3  -5  -1    2.37    0.41
  -3  -5  -1    2.18    0.50
   3   5   1    2.47    0.34
   3   5   1    2.35    0.38
  -4  -5  -1  112.18    3.69
  -4  -5  -1  109.43    3.71
  -4  -5  -1  113.19    3.27
  -4  -5  -1  103.87    3.88
  -4  -5  -1  109.72    3.28
   4   5   1  106.67    3.46
   4   5   1  103.87    3.57
  -5  -5  -1    8.05    0.85
  -5  -5  -1    8.50    0.46
  -5  -5  -1    8.54    1.01
  -5  -5  -1    8.43    0.47
   5   5   1    7.57    0.59
   5   5   1    7.58    0.72
  -6  -5  -1   23.51    1.51
  -6  -5  -1   23.60    1.41
  -6  -5  -1   24.63    0.95
   6   5   1   25.09    1.30
   6   5   1   23.32    1.16
  -7  -5  -1   61.52    2.78
  -7  -5  -1   60.21    2.68
  -7  -5  -1   62.16    2.00
   7   5   1   60.76    2.30
   7   5   1   60.41    2.47
  -8  -5  -1    1.90    0.63
  -8  -5  -1    2.39    0.30
  -8  -5  -1    1.84    0.65
  -8  -5  -1    2.31    0.55
   8   5   1    2.22    0.47
   8   5   1    1.70    0.48
  -9  -5  -1   37.50    2.23
  -9  -5  -1   42.77    2.30
  -9  -5  -1   42.48    1.39
  -9  -5  -1   36.78    1.97
   9   5   1   39.42    1.99
   9   5   1   39.16    1.82
   9   5   1   37.00    2.15
 -10  -5  -1   10.41    1.37
 -10  -5  -1    9.37    1.10
 -10  -5  -1   10.80    1.40
  10   5   1    8.59    0.93
  10   5   1   11.72    1.23
  10   5   1    8.53    1.19
 -11  -5  -1   14.98    1.66
 -11  -5  -1   14.15    1.69
  11   5   1   16.39    1.54
  11   5   1   13.53    1.54
  11   5   1   15.22    1.17
 -12  -5  -1   29.15    2.16
  12   5   1   23.27    1.57
 -13  -5  -1   -0.15    0.72
  13   5   1   -0.44    0.47
  16  -6  -1    2.71    0.68
 -16   6   1    4.18    0.75
 -16   6   1    4.34    1.17
  15  -6  -1   18.14    1.31
  15  -6  -1   17.51    1.76
  15  -6  -1   17.87    1.79
 -15   6   1   16.45    1.94
 -15   6   1   18.53    1.31
  14  -6  -1    0.98    0.49
  14  -6  -1    0.42    0.55
  14  -6  -1    0.96    0.66
 -14   6   1   -0.25    0.54
 -14   6   1    1.42    0.66
 -14   6   1    0.17    0.43
  13  -6  -1   37.80    2.15
  13  -6  -1   33.66    1.69
  13  -6  -1   35.33    2.08
 -13   6   1   34.02    2.16
 -13   6   1   35.36    1.72
 -13   6   1   32.36    2.15
  12  -6  -1   11.80    1.33
  12  -6  -1   10.53    0.96
  12  -6  -1   10.49    1.27
 -12   6   1   11.83    0.96
 -12   6   1   10.78    1.34
 -12   6   1   11.32    1.37
  11  -6  -1   17.80    1.34
  11  -6  -1   16.36    1.32
  11  -6  -1   15.98    1.04
 -11   6   1   16.36    1.35
 -11   6   1   16.63    1.27
 -11   6   1   16.78    1.09
 -11   6   1   17.68    1.43
  10  -6  -1   65.21    2.80
  10  -6  -1   67.36    2.87
  10  -6  -1   62.74    2.38
 -10   6   1   64.70    2.87
 -10   6   1   61.45    2.42
 -10   6   1   63.52    2.76
 -10   6   1   64.74    2.57
   9  -6  -1    4.13    0.73
   9  -6  -1    3.26    0.67
   9  -6  -1    2.95    0.54
   9  -6  -1    2.46    0.43
  -9   6   1    3.64    0.52
  -9   6   1    2.71    0.54
  -9   6   1    3.71    0.66
  -9   6   1    3.97    0.75
   8  -6  -1   66.30    2.70
   8  -6  -1   68.49    2.77
   8  -6  -1   63.00    2.51
   8  -6  -1   65.10    2.74
   8  -6  -1   63.70    2.33
  -8   6   1   65.79    2.50
  -8   6   1   64.08    2.38
  -8   6   1   67.38    2.76
  -8   6   1   67.12    2.60
   7  -6  -1   39.95    1.55
   7  -6  -1   37.74    1.88
   7  -6  -1   39.58    1.70
   7  -6  -1   40.85    1.85
   7  -6  -1   37.95    1.88
  -7   6   1   36.78    1.68
  -7   6   1   39.23    1.87
  -7   6   1   39.95    1.68
  -7   6   1   40.45    1.60
   6  -6  -1    0.35    0.23
   6  -6  -1    0.19    0.22
   6  -6  -1    0.75    0.22
   6  -6  -1    0.58    0.29
   6  -6  -1    0.47    0.33
  -6   6   1    0.84    0.33
  -6   6   1    0.72    0.27
  -6   6   1    0.48    0.21
  -6   6   1    0.55    0.23
   5  -6  -1  111.53    3.70
   5  -6  -1  107.82    3.85
   5  -6  -1  106.65    3.58
   5  -6  -1  108.62    3.83
   5  -6  -1  109.30    3.41
  -5   6   1  109.24    3.46
  -5   6   1  110.54    3.55
  -5   6   1  108.75    3.47
  -5   6   1  103.18    3.73
   4  -6  -1   50.11    2.12
   4  -6  -1   49.80    1.71
   4  -6  -1   49.14    1.88
   4  -6  -1   50.70    1.96
  -4   6   1   48.84    1.71
  -4   6   1   49.94    1.77
  -4   6   1   49.20    1.83
  -4   6   1   48.38    2.01
   3  -6  -1   63.93    2.48
   3  -6  -1   68.64    2.14
   3  -6  -1   65.73    2.54
   3  -6  -1   62.85    2.07
   3  -6  -1   63.69    2.33
   3  -6  -1   63.39    2.24
  -3   6   1   61.54    2.14
  -3   6   1   65.85    2.22
  -3   6   1   61.51    2.40
   2  -6  -1    8.36    0.37
   2  -6  -1    8.31    0.45
   2  -6  -1    8.30    0.60
   2  -6  -1    9.12    0.90
   2  -6  -1    7.83    0.43
   2  -6  -1    7.88    0.45
   2  -6  -1    7.96    0.67
   2  -6  -1    8.92    0.58
  -2   6   1    7.69    0.64
  -2   6   1    7.98    0.54
  -2   6   1    7.74    0.50
   1  -6  -1   27.86    1.22
   1  -6  -1   26.81    1.00
   1  -6  -1   28.60    1.42
   1  -6  -1   27.52    0.94
   1  -6  -1   28.75    1.00
  -1   6   1   28.56    1.32
  -1   6   1   27.06    1.15
  -1   6   1   25.66    1.08
   0  -6  -1  164.66    4.83
   0  -6  -1  175.57    5.16
   0  -6  -1  160.04    4.86
   0  -6  -1  172.46    4.83
   0  -6  -1  165.31    5.41
   0   6   1  165.24    5.27
   0   6   1  161.91    5.05
   0   6   1  160.05    4.96
  -1  -6  -1   10.96    0.52
  -1  -6  -1   11.56    0.89
  -1  -6  -1   11.57    0.64
  -1  -6  -1   11.20    0.52
  -1  -6  -1   11.95    0.75
   1   6   1   11.50    0.70
   1   6   1   12.35    0.64
  -2  -6  -1  194.70    6.38
  -2  -6  -1  206.06    5.70
  -2  -6  -1  196.73    5.71
  -2  -6  -1  193.74    5.96
  -2  -6  -1  202.66    6.10
   2   6   1  191.25    5.99
   2   6   1  195.11    5.89
   2   6   1  193.83    5.99
  -3  -6  -1  191.68    5.95
  -3  -6  -1  192.46    5.51
  -3  -6  -1  193.47    5.92
  -3  -6  -1  190.76    5.53
  -3  -6  -1  186.93    6.23
   3   6   1  185.34    5.74
   3   6   1  188.64    5.87
  -4  -6  -1   21.59    0.85
  -4  -6  -1   20.54    1.38
  -4  -6  -1   22.50    1.21
  -4  -6  -1   22.27    1.22
   4   6   1   23.05    1.05
   4   6   1   19.82    1.12
  -5  -6  -1   54.94    2.32
  -5  -6  -1   56.25    2.55
  -5  -6  -1   53.75    1.79
   5   6   1   57.51    2.24
   5   6   1   54.22    2.06
  -6  -6  -1   35.66    1.24
  -6  -6  -1   34.58    1.96
  -6  -6  -1   35.65    1.82
   6   6   1   37.12    1.57
   6   6   1   31.52    1.63
  -7  -6  -1   15.00    0.67
  -7  -6  -1   13.99    1.45
  -7  -6  -1   16.29    1.26
   7   6   1   14.83    1.11
   7   6   1   15.06    0.99
  -8  -6  -1   56.77    2.69
  -8  -6  -1   58.17    1.77
  -8  -6  -1   51.70    2.71
   8   6   1   54.37    2.25
   8   6   1   50.96    2.40
  -9  -6  -1    6.46    0.93
  -9  -6  -1    7.78    1.21
  -9  -6  -1    7.83    1.20
   9   6   1    6.92    0.97
   9   6   1    8.40    0.93
 -10  -6  -1   17.41    1.83
 -10  -6  -1   17.52    1.80
  10   6   1   19.87    1.29
  10   6   1   19.47    1.63
  10   6   1   19.29    1.63
 -11  -6  -1   13.44    1.72
 -11  -6  -1   11.04    1.74
  11   6   1   13.77    1.25
  11   6   1   14.06    1.60
  11   6   1   15.14    1.54
 -12  -6  -1    3.10    1.06
  12   6   1    1.89    0.62
  16  -7  -1   11.38    1.14
 -16   7   1   12.08    1.17
 -16   7   1   11.82    1.75
  15  -7  -1    1.27    0.53
  15  -7  -1    0.91    0.72
  15  -7  -1    0.40    0.60
 -15   7   1    0.43    0.72
 -15   7   1    1.10    0.54
  14  -7  -1   30.90    1.62
  14  -7  -1   30.11    2.06
  14  -7  -1   26.73    1.98
 -14   7   1   28.10    2.13
 -14   7   1   27.16    2.31
 -14   7   1   31.45    1.67
  13  -7  -1    2.69    0.80
  13  -7  -1    2.92    0.59
  13  -7  -1    3.19    0.84
 -13   7   1    3.56    0.67
 -13   7   1    3.55    0.92
 -13   7   1    3.02    0.85
  12  -7  -1   24.85    1.73
  12  -7  -1   27.89    1.81
  12  -7  -1   23.72    1.33
 -12   7   1   24.48    1.73
 -12   7   1   21.91    1.71
 -12   7   1   23.89    1.38
  11  -7  -1   33.87    2.01
  11  -7  -1   38.56    2.11
  11  -7  -1   36.70    1.66
 -11   7   1   36.25    2.02
 -11   7   1   35.37    1.70
 -11   7   1   36.22    2.12
  10  -7  -1    2.62    0.68
  10  -7  -1    1.90    0.58
  10  -7  -1    1.49    0.39
 -10   7   1    1.73    0.43
 -10   7   1    0.97    0.41
 -10   7   1    2.05    0.67
 -10   7   1    2.07    0.59
   9  -7  -1   65.74    2.86
   9  -7  -1   65.92    2.37
   9  -7  -1   66.69    2.88
  -9   7   1   63.69    2.42
  -9   7   1   63.29    2.63
  -9   7   1   59.69    2.48
  -9   7   1   61.95    2.79
   8  -7  -1    7.56    0.69
   8  -7  -1    7.37    0.97
   8  -7  -1    6.85    0.91
   8  -7  -1    7.10    0.88
  -8   7   1    9.54    0.91
  -8   7   1    6.84    0.70
  -8   7   1    8.57    1.02
  -8   7   1    7.81    0.85
   7  -7  -1   38.63    1.55
   7  -7  -1   38.33    1.94
   7  -7  -1   39.04    1.96
   7  -7  -1   38.40    1.83
   7  -7  -1   39.13    1.73
  -7   7   1   36.67    1.66
  -7   7   1   39.42    1.60
  -7   7   1   39.42    1.92
  -7   7   1   36.11    1.65
   6  -7  -1   90.96    3.20
   6  -7  -1   83.59    3.04
   6  -7  -1   83.05    3.32
   6  -7  -1   84.95    3.31
   6  -7  -1   84.63    2.82
  -6   7   1   83.71    2.93
  -6   7   1   85.71    2.99
  -6   7   1   83.21    2.88
  -6   7   1   87.63    3.26
   5  -7  -1    2.76    0.45
   5  -7  -1    2.21    0.52
   5  -7  -1    2.93    0.49
   5  -7  -1    2.34    0.35
   5  -7  -1    2.11    0.50
  -5   7   1    3.14    0.57
  -5   7   1    2.69    0.38
  -5   7   1    2.40    0.37
  -5   7   1    2.82    0.42
   4  -7  -1  141.00    4.42
   4  -7  -1  133.55    4.17
   4  -7  -1  140.26    4.51
   4  -7  -1  137.46    4.76
   4  -7  -1  134.88    4.70
  -4   7   1  135.65    4.27
  -4   7   1  136.64    4.63
  -4   7   1  138.79    4.36
   3  -7  -1   31.74    1.60
   3  -7  -1   33.01    1.20
   3  -7  -1   33.36    1.46
   3  -7  -1   32.75    1.20
   3  -7  -1   31.13    1.36
   3  -7  -1   28.74    1.59
  -3   7   1   29.39    1.32
  -3   7   1   31.24    1.28
  -3   7   1   31.41    1.54
   2  -7  -1    2.67    0.54
   2  -7  -1    3.63    0.58
   2  -7  -1    3.52    0.36
   2  -7  -1    4.05    0.25
   2  -7  -1    3.79    0.31
   2  -7  -1    5.39    0.62
   2  -7  -1    4.45    0.53
  -2   7   1    3.57    0.56
  -2   7   1    3.99    0.44
  -2   7   1    3.97    0.50
   1  -7  -1  113.82    3.64
   1  -7  -1  101.35    3.22
   1  -7  -1  107.51    3.91
   1  -7  -1  109.46    3.30
   1  -7  -1  114.37    3.30
   1  -7  -1  110.15    3.57
  -1   7   1  105.88    3.54
  -1   7   1  108.01    3.45
  -1   7   1  108.73    3.78
   0  -7  -1   36.14    1.33
   0  -7  -1   39.56    1.60
   0  -7  -1   37.07    1.82
   0  -7  -1   36.56    1.29
   0  -7  -1   39.52    1.30
   0   7   1   33.59    1.42
   0   7   1   38.43    1.55
  -1  -7  -1   16.06    0.93
  -1  -7  -1   13.78    1.04
  -1  -7  -1   13.95    0.63
  -1  -7  -1   15.97    0.64
  -1  -7  -1   15.08    0.77
   1   7   1   13.38    0.83
   1   7   1   13.99    0.77
  -2  -7  -1   16.30    0.96
  -2  -7  -1   13.47    0.61
  -2  -7  -1   14.56    0.84
  -2  -7  -1   14.91    1.14
  -2  -7  -1   14.72    0.65
   2   7   1   14.73    0.90
   2   7   1   15.22    0.91
   2   7   1   14.37    0.81
  -3  -7  -1   21.61    1.15
  -3  -7  -1   21.84    1.41
  -3  -7  -1   19.53    0.82
  -3  -7  -1   22.59    1.20
   3   7   1   21.17    1.05
   3   7   1   21.51    1.16
  -4  -7  -1  135.57    4.59
  -4  -7  -1  140.42    4.98
  -4  -7  -1  140.53    4.07
   4   7   1  132.55    4.36
   4   7   1  137.59    4.55
  -5  -7  -1   16.03    1.29
  -5  -7  -1   13.45    1.04
  -5  -7  -1   13.97    0.63
   5   7   1   15.45    0.93
   5   7   1   13.33    0.98
  -6  -7  -1    4.73    0.88
  -6  -7  -1    5.07    0.36
  -6  -7  -1    4.93    0.80
   6   7   1    5.46    0.78
   6   7   1    4.74    0.62
  -7  -7  -1   46.42    2.54
  -7  -7  -1   52.98    2.47
  -7  -7  -1   48.62    1.54
   7   7   1   47.54    2.24
   7   7   1   47.40    2.04
  -8  -7  -1    0.05    0.53
  -8  -7  -1   -0.41    0.39
   8   7   1    0.32    0.36
   8   7   1    0.24    0.42
  -9  -7  -1   45.10    2.47
  -9  -7  -1   40.03    2.46
  -9  -7  -1   40.35    2.45
   9   7   1   38.45    1.94
   9   7   1   41.49    2.18
 -10  -7  -1   10.00    1.44
 -10  -7  -1   12.86    1.64
  10   7   1   12.70    1.58
  10   7   1   11.92    1.35
  10   7   1   10.97    1.10
 -11  -7  -1    4.39    1.18
  11   7   1    4.43    0.81
 -12  -7  -1    9.94    1.64
  12   7   1   10.59    1.20
  15  -8  -1   16.90    1.85
  15  -8  -1   14.80    1.95
  15  -8  -1   17.31    1.26
 -15   8   1   15.79    1.37
 -15   8   1   15.30    1.87
  14  -8  -1    0.59    0.62
  14  -8  -1   -0.14    0.50
  14  -8  -1   -0.03    0.38
 -14   8   1    0.08    0.45
 -14   8   1    0.45    0.60
  13  -8  -1   27.93    1.50
  13  -8  -1   30.07    2.04
  13  -8  -1   28.20    1.98
 -13   8   1   22.88    1.81
 -13   8   1   26.90    1.97
 -13   8   1   26.32    1.53
  12  -8  -1   16.92    1.12
  12  -8  -1   19.08    1.85
  12  -8  -1   17.55    1.74
 -12   8   1   16.03    1.41
 -12   8   1   18.41    1.22
 -12   8   1   15.39    1.65
  11  -8  -1    3.99    0.89
  11  -8  -1    4.24    0.62
  11  -8  -1    6.09    1.04
 -11   8   1    4.59    0.68
 -11   8   1    3.78    0.85
 -11   8   1    4.40    0.82
  10  -8  -1   64.98    2.99
  10  -8  -1   63.77    2.42
  10  -8  -1   63.12    2.98
 -10   8   1   63.18    2.63
 -10   8   1   62.03    2.72
 -10   8   1   63.54    2.95
 -10   8   1   64.55    2.50
   9  -8  -1   21.39    1.53
   9  -8  -1   18.98    1.09
   9  -8  -1   18.54    1.43
  -9   8   1   20.74    1.31
  -9   8   1   20.98    1.18
  -9   8   1   23.38    1.33
  -9   8   1   20.80    1.49
   8  -8  -1   46.65    1.81
   8  -8  -1   44.67    2.31
   8  -8  -1   45.41    2.29
  -8   8   1   43.77    1.95
  -8   8   1   42.60    1.85
  -8   8   1   46.65    2.26
  -8   8   1   44.58    1.98
   7  -8  -1   49.74    1.89
   7  -8  -1   48.78    2.40
   7  -8  -1   49.14    2.41
  -7   8   1   50.56    1.97
  -7   8   1   50.80    2.07
  -7   8   1   48.65    2.30
  -7   8   1   50.56    2.03
   6  -8  -1    3.85    0.71
   6  -8  -1    4.32    0.51
   6  -8  -1    4.04    0.62
   6  -8  -1    4.93    0.79
   6  -8  -1    3.52    0.67
  -6   8   1    3.70    0.69
  -6   8   1    4.48    0.56
  -6   8   1    5.23    0.66
  -6   8   1    4.10    0.53
   5  -8  -1   72.64    3.03
   5  -8  -1   74.14    3.10
   5  -8  -1   79.77    2.86
   5  -8  -1   74.27    2.74
   5  -8  -1   72.22    2.48
  -5   8   1   71.90    2.59
  -5   8   1   74.93    2.98
  -5   8   1   73.37    2.68
   4  -8  -1    8.88    0.56
   4  -8  -1    8.18    0.73
   4  -8  -1    9.53    1.05
   4  -8  -1    7.62    0.91
   4  -8  -1    8.47    0.80
  -4   8   1    8.39    0.63
  -4   8   1    9.71    1.04
  -4   8   1   10.36    0.87
   3  -8  -1   49.57    1.97
   3  -8  -1   49.69    2.31
   3  -8  -1   49.61    1.74
   3  -8  -1   50.87    2.25
   3  -8  -1   53.23    2.08
   3  -8  -1   48.90    1.58
   3  -8  -1   52.93    1.73
  -3   8   1   48.33    2.18
  -3   8   1   46.98    1.93
  -3   8   1   49.28    1.87
   2  -8  -1   56.71    2.51
   2  -8  -1   55.40    2.12
   2  -8  -1   55.24    1.88
   2  -8  -1   61.04    2.25
   2  -8  -1   54.09    1.74
   2  -8  -1   61.94    1.89
  -2   8   1   55.09    2.36
  -2   8   1   54.01    2.04
  -2   8   1   53.74    2.11
   1  -8  -1    2.02    0.26
   1  -8  -1    2.27    0.56
   1  -8  -1    2.70    0.43
   1  -8  -1    1.67    0.38
   1  -8  -1    2.00    0.25
   1  -8  -1    2.15    0.28
  -1   8   1    2.43    0.40
  -1   8   1    1.61    0.46
  -1   8   1    1.88    0.39
   0  -8  -1   41.78    1.76
   0  -8  -1   40.43    1.49
   0  -8  -1   40.11    1.42
   0  -8  -1   39.78    2.04
   0  -8  -1   44.70    1.43
   0   8   1   42.80    1.75
   0   8   1   40.28    1.62
  -1  -8  -1   12.73    0.74
  -1  -8  -1   12.71    1.07
  -1  -8  -1   12.38    0.87
  -1  -8  -1   12.66    0.60
   1   8   1   13.70    0.81
   1   8   1   14.24    0.90
  -2  -8  -1   22.45    1.53
  -2  -8  -1   26.09    1.22
  -2  -8  -1   25.44    0.94
   2   8   1   22.27    1.13
   2   8   1   23.33    1.26
   2   8   1   24.95    1.28
  -3  -8  -1   57.81    2.18
  -3  -8  -1   51.52    2.52
  -3  -8  -1   51.70    1.71
   3   8   1   50.37    2.15
   3   8   1   52.17    2.04
  -4  -8  -1    0.18    0.30
  -4  -8  -1    0.32    0.15
  -4  -8  -1    0.36    0.46
   4   8   1    0.65    0.29
   4   8   1    0.45    0.34
  -5  -8  -1   66.79    1.98
  -5  -8  -1   63.98    2.69
  -5  -8  -1   58.78    2.92
   5   8   1   65.38    2.47
   5   8   1   63.54    2.62
  -6  -8  -1   23.29    1.75
  -6  -8  -1   23.38    1.51
   6   8   1   22.03    1.41
   6   8   1   22.33    1.28
  -7  -8  -1    6.48    1.02
  -7  -8  -1    5.54    1.04
   7   8   1    4.96    0.71
   7   8   1    5.57    0.87
  -8  -8  -1   41.74    2.54
  -8  -8  -1   46.59    2.46
   8   8   1   42.96    2.04
   8   8   1   45.35    2.28
  -9  -8  -1    0.98    0.75
  -9  -8  -1    2.52    0.85
   9   8   1    2.11    0.69
   9   8   1    1.54    0.54
 -10  -8  -1   19.55    2.01
 -10  -8  -1   18.17    2.03
  10   8   1   16.92    1.90
  10   8   1   19.04    1.87
  10   8   1   20.41    1.42
 -11  -8  -1    8.52    1.50
  11   8   1    8.18    1.05
  15  -9  -1    0.79    0.46
  15  -9  -1    0.99    0.76
 -15   9   1    1.31    0.59
  14  -9  -1   20.84    2.07
  14  -9  -1   18.36    1.89
  14  -9  -1   19.56    1.29
 -14   9   1   19.15    1.38
  13  -9  -1    1.44    0.49
  13  -9  -1    2.94    0.90
  13  -9  -1    1.93    0.79
 -13   9   1    1.75    0.57
 -13   9   1    3.04    0.88
  12  -9  -1   15.50    1.08
  12  -9  -1   11.01    1.45
  12  -9  -1   17.23    1.71
 -12   9   1   14.72    1.63
 -12   9   1   14.42    1.15
  11  -9  -1   14.07    1.55
  11  -9  -1   16.01    1.07
  11  -9  -1   15.20    1.60
 -11   9   1   15.15    1.60
 -11   9   1   15.83    1.14
  10  -9  -1    0.40    0.48
  10  -9  -1    0.05    0.29
  10  -9  -1    0.10    0.46
 -10   9   1    0.24    0.37
 -10   9   1    0.21    0.34
 -10   9   1   -0.12    0.40
   9  -9  -1   60.30    2.30
   9  -9  -1   59.50    2.93
   9  -9  -1   59.17    2.88
  -9   9   1   60.29    2.52
  -9   9   1   62.85    2.43
  -9   9   1   58.45    2.81
   8  -9  -1   15.55    0.94
   8  -9  -1   15.92    1.33
   8  -9  -1   15.97    1.62
  -8   9   1   16.54    1.05
  -8   9   1   15.88    1.11
  -8   9   1   16.13    1.33
   7  -9  -1   10.29    1.24
   7  -9  -1   10.33    0.73
   7  -9  -1    8.37    1.12
  -7   9   1   11.23    1.02
  -7   9   1    9.97    1.11
  -7   9   1    9.59    0.88
   6  -9  -1   33.51    1.41
   6  -9  -1   34.86    2.02
   6  -9  -1   36.00    1.99
  -6   9   1   36.67    1.58
  -6   9   1   32.59    1.60
  -6   9   1   33.76    1.86
   5  -9  -1    5.88    0.89
   5  -9  -1    5.34    0.54
   5  -9  -1    4.24    0.80
  -5   9   1    5.73    0.85
  -5   9   1    4.74    0.58
  -5   9   1    5.72    0.68
   4  -9  -1   64.69    2.24
   4  -9  -1   68.38    2.98
   4  -9  -1   61.83    2.81
  -4   9   1   67.14    2.42
  -4   9   1   66.53    2.51
  -4   9   1   66.87    2.81
   3  -9  -1   59.81    2.09
   3  -9  -1   60.93    2.72
   3  -9  -1   65.78    2.86
  -3   9   1   63.14    2.67
  -3   9   1   61.34    2.29
  -3   9   1   62.68    2.37
   2  -9  -1   24.38    1.00
   2  -9  -1   26.29    1.62
  -2   9   1   25.28    1.29
  -2   9   1   22.10    1.43
  -2   9   1   23.68    1.18
   1  -9  -1   55.74    2.56
   1  -9  -1   51.47    1.78
   1  -9  -1   51.66    1.76
  -1   9   1   55.66    2.16
  -1   9   1   52.11    2.02
  -1   9   1   52.64    2.38
   0  -9  -1   13.06    0.63
   0  -9  -1   12.53    0.69
   0  -9  -1   11.79    1.27
   0   9   1   13.11    0.83
   0   9   1   14.21    0.95
  -1  -9  -1   32.32    1.94
  -1  -9  -1   35.68    1.45
  -1  -9  -1   34.78    1.23
   1   9   1   34.59    1.52
   1   9   1   35.73    1.66
   1   9   1   35.90    1.66
  -2  -9  -1    3.59    0.33
  -2  -9  -1    2.61    0.69
  -2  -9  -1    3.92    0.56
   2   9   1    4.59    0.68
   2   9   1    3.86    0.54
  -3  -9  -1    3.54    0.30
  -3  -9  -1    4.70    0.65
  -3  -9  -1    3.53    0.83
   3   9   1    3.82    0.58
   3   9   1    3.34    0.58
  -4  -9  -1  102.47    4.32
  -4  -9  -1  113.99    3.94
   4   9   1  108.09    3.93
   4   9   1  109.47    3.75
  -5  -9  -1   25.15    1.51
  -5  -9  -1   22.85    1.76
   5   9   1   24.81    1.50
   5   9   1   22.94    1.32
  -6  -9  -1    9.80    1.18
  -6  -9  -1   12.15    1.46
   6   9   1   11.59    1.08
   6   9   1    9.30    1.10
  -7  -9  -1   41.04    2.45
  -7  -9  -1   38.68    2.19
   7   9   1   37.97    1.87
   7   9   1   34.41    2.01
  -8  -9  -1    0.12    0.61
  -8  -9  -1    0.31    0.55
   8   9   1    0.37    0.41
   8   9   1    0.37    0.52
  -9  -9  -1   22.52    1.87
  -9  -9  -1   18.13    2.02
   9   9   1   18.21    1.69
   9   9   1   22.40    1.49
 -10  -9  -1    5.82    1.25
  10   9   1    2.49    0.68
  15 -10  -1   17.83    1.29
  15 -10  -1   18.49    2.02
  14 -10  -1    0.64    0.69
  14 -10  -1    0.61    0.46
 -14  10   1    0.75    0.53
  13 -10  -1   28.02    1.51
  13 -10  -1   26.01    2.08
  13 -10  -1   26.56    2.03
 -13  10   1   26.69    2.09
 -13  10   1   26.06    1.62
  12 -10  -1   10.40    1.46
  12 -10  -1   11.15    1.01
  12 -10  -1    9.18    1.37
 -12  10   1   12.42    1.16
 -12  10   1   12.44    1.58
  11 -10  -1    3.97    0.63
  11 -10  -1    4.63    1.05
  11 -10  -1    4.55    1.03
 -11  10   1    2.59    0.78
 -11  10   1    2.66    0.61
  10 -10  -1   55.71    2.88
  10 -10  -1   54.39    2.13
  10 -10  -1   52.04    2.85
 -10  10   1   53.62    2.27
 -10  10   1   51.97    2.70
 -10  10   1   44.23    2.58
   9 -10  -1    1.46    0.41
   9 -10  -1    1.31    0.64
   9 -10  -1    2.04    0.71
  -9  10   1    1.39    0.57
  -9  10   1    0.92    0.42
  -9  10   1    1.90    0.54
   8 -10  -1   16.98    1.70
   8 -10  -1   17.22    1.00
   8 -10  -1   19.14    1.59
  -8  10   1   15.89    1.18
  -8  10   1   16.72    1.13
  -8  10   1   17.44    1.45
   7 -10  -1   31.01    1.43
   7 -10  -1   33.36    2.04
  -7  10   1   36.84    1.66
  -7  10   1   33.82    1.97
  -7  10   1   35.61    1.73
   6 -10  -1    0.33    0.48
   6 -10  -1    0.44    0.25
   6 -10  -1    0.06    0.38
  -6  10   1    0.28    0.30
  -6  10   1    0.26    0.38
  -6  10   1    0.34    0.31
   5 -10  -1   61.39    2.97
   5 -10  -1   68.90    3.17
   5 -10  -1   69.13    2.33
  -5  10   1   67.84    2.54
  -5  10   1   68.14    2.65
  -5  10   1   64.80    2.93
   4 -10  -1    6.28    0.58
   4 -10  -1    6.55    1.02
   4 -10  -1    7.11    1.05
  -4  10   1    6.19    0.90
  -4  10   1    6.16    0.76
  -4  10   1    5.57    0.67
   3 -10  -1   26.09    1.09
   3 -10  -1   23.04    1.67
  -3  10   1   25.71    1.63
  -3  10   1   27.10    1.42
  -3  10   1   26.67    1.32
   2 -10  -1   56.04    1.99
   2 -10  -1   59.61    2.84
  -2  10   1   63.35    2.33
  -2  10   1   63.68    2.45
  -2  10   1   58.26    2.69
   1 -10  -1    0.32    0.40
   1 -10  -1    0.19    0.17
  -1  10   1   -0.06    0.29
  -1  10   1   -0.13    0.22
   0 -10  -1   49.35    1.66
   0 -10  -1   50.83    2.55
   0  10   1   47.68    2.00
   0  10   1   53.13    2.19
  -1 -10  -1   15.69    0.68
  -1 -10  -1   17.08    1.72
   1  10   1   15.44    1.11
   1  10   1   16.32    1.02
   1  10   1   16.00    1.12
  -2 -10  -1    1.89    0.67
  -2 -10  -1    2.52    0.25
   2  10   1    2.79    0.51
   2  10   1    2.32    0.54
  -3 -10  -1    9.77    1.30
   3  10   1   12.41    1.18
   3  10   1   11.95    0.93
  -4 -10  -1    2.65    0.82
   4  10   1    2.97    0.58
   4  10   1    2.03    0.56
  -5 -10  -1   47.18    2.74
   5  10   1   53.62    2.27
   5  10   1   54.62    2.48
  -6 -10  -1   14.10    1.72
   6  10   1   19.63    1.28
   6  10   1   15.01    1.40
  -7 -10  -1    2.39    0.90
   7  10   1    1.88    0.68
   7  10   1    2.50    0.63
  -8 -10  -1   19.73    2.10
   8  10   1   20.24    1.81
   8  10   1   18.79    1.42
  -9 -10  -1    0.62    0.84
   9  10   1    0.00    0.45
  14 -11  -1   12.29    1.68
  14 -11  -1   11.29    1.04
 -14  11   1   10.58    1.18
  13 -11  -1    4.36    0.69
  13 -11  -1    5.16    1.13
 -13  11   1    4.54    0.82
  12 -11  -1   19.18    2.05
  12 -11  -1   17.06    1.90
  12 -11  -1   18.68    1.18
 -12  11   1   15.80    1.85
 -12  11   1   16.21    1.31
  11 -11  -1   24.04    2.00
  11 -11  -1   24.64    1.93
  11 -11  -1   25.04    1.35
 -11  11   1   24.45    1.94
 -11  11   1   24.89    1.54
  10 -11  -1    2.06    0.81
  10 -11  -1    1.45    0.43
  10 -11  -1    0.67    0.63
 -10  11   1    2.83    0.62
 -10  11   1    0.95    0.59
   9 -11  -1   29.85    2.16
   9 -11  -1   32.31    1.48
   9 -11  -1   36.27    2.26
  -9  11   1   32.98    1.69
  -9  11   1   30.89    1.76
  -9  11   1   26.40    1.95
   8 -11  -1   10.61    1.47
   8 -11  -1    8.94    0.80
   8 -11  -1    8.83    1.32
  -8  11   1    8.32    1.17
  -8  11   1   10.37    1.05
  -8  11   1    9.41    1.00
   7 -11  -1   10.86    1.45
   7 -11  -1   13.80    0.85
   7 -11  -1   10.41    1.36
  -7  11   1   13.17    1.03
  -7  11   1   13.34    1.19
  -7  11   1   14.25    1.56
   6 -11  -1   30.79    1.34
   6 -11  -1   29.65    2.06
   6 -11  -1   31.43    2.02
  -6  11   1   30.20    1.93
  -6  11   1   31.53    1.58
  -6  11   1   33.02    1.70
   5 -11  -1    0.37    0.54
   5 -11  -1    0.62    0.50
   5 -11  -1    0.19    0.22
  -5  11   1    0.23    0.32
  -5  11   1    0.64    0.52
  -5  11   1    0.17    0.34
   4 -11  -1   36.49    2.27
   4 -11  -1   36.74    1.43
   4 -11  -1   38.09    2.21
  -4  11   1   36.32    1.81
  -4  11   1   37.71    1.73
  -4  11   1   37.16    2.12
   3 -11  -1   32.37    1.25
   3 -11  -1   31.43    2.06
  -3  11   1   30.49    1.55
  -3  11   1   31.16    1.91
  -3  11   1   33.77    1.69
   2 -11  -1   19.04    1.58
   2 -11  -1   17.98    0.82
  -2  11   1   16.52    1.39
  -2  11   1   19.29    1.15
   1 -11  -1   43.80    1.54
   1 -11  -1   44.42    2.50
  -1  11   1   46.36    1.97
  -1  11   1   47.98    2.13
   0 -11  -1    1.53    0.23
   0 -11  -1    1.56    0.63
   0  11   1    1.04    0.44
   0  11   1    1.66    0.44
  -1 -11  -1   26.60    1.95
   1  11   1   30.13    1.65
   1  11   1   30.80    1.67
   1  11   1   29.14    1.49
  -2 -11  -1   26.17    1.93
   2  11   1   26.29    1.58
  -3 -11  -1    0.03    0.50
   3  11   1    0.56    0.45
   3  11   1    0.23    0.36
  -4 -11  -1   15.02    1.73
   4  11   1   17.60    1.22
   4  11   1   16.77    1.46
  -5 -11  -1    2.78    0.90
   5  11   1    1.98    0.63
   5  11   1    3.12    0.64
  -6 -11  -1   13.22    1.73
   6  11   1   12.26    1.20
   6  11   1   12.53    1.35
  -7 -11  -1   17.17    2.03
   7  11   1   19.98    1.45
   7  11   1   19.07    1.77
  -8 -11  -1    0.53    0.83
   8  11   1   -0.25    0.42
  14 -12  -1   -0.06    0.40
  13 -12  -1   16.79    2.05
  13 -12  -1   14.41    1.08
 -13  12   1   15.29    1.39
  12 -12  -1   13.11    1.80
  12 -12  -1    9.75    0.91
 -12  12   1    7.16    1.01
  11 -12  -1    7.82    1.35
  11 -12  -1    8.30    0.84
  11 -12  -1    6.31    1.31
 -11  12   1    6.84    1.44
 -11  12   1    7.23    0.98
  10 -12  -1   27.02    2.19
  10 -12  -1   27.64    1.37
  10 -12  -1   25.08    2.08
 -10  12   1   27.38    1.64
 -10  12   1   26.84    2.11
   9 -12  -1    1.57    0.78
   9 -12  -1    0.63    0.67
   9 -12  -1    1.70    0.43
  -9  12   1    1.71    0.73
  -9  12   1    1.02    0.51
   8 -12  -1   40.40    2.55
   8 -12  -1   43.78    2.72
   8 -12  -1   46.79    1.82
  -8  12   1   43.76    2.57
  -8  12   1   48.29    2.15
  -8  12   1   42.95    2.19
   7 -12  -1   29.95    2.09
   7 -12  -1   25.87    2.08
   7 -12  -1   29.11    1.33
  -7  12   1   34.58    1.83
  -7  12   1   31.04    1.67
  -7  12   1   29.34    2.05
   6 -12  -1    2.50    0.41
   6 -12  -1    2.20    0.80
   6 -12  -1    1.38    0.69
  -6  12   1    1.73    0.70
  -6  12   1    1.54    0.52
  -6  12   1    1.77    0.54
   5 -12  -1   36.91    2.33
   5 -12  -1   37.23    1.47
   5 -12  -1   39.49    2.48
  -5  12   1   38.96    1.86
  -5  12   1   36.86    1.92
  -5  12   1   35.98    2.41
   4 -12  -1    2.22    0.79
   4 -12  -1    2.59    0.37
  -4  12   1    3.69    0.68
  -4  12   1    2.34    0.56
   3 -12  -1   16.57    1.80
   3 -12  -1   16.02    0.77
  -3  12   1   15.40    1.12
  -3  12   1   18.57    1.29
   2 -12  -1   38.52    1.35
   2 -12  -1   37.29    2.41
  -2  12   1   41.94    2.03
  -2  12   1   37.51    1.81
   1 -12  -1    0.24    0.52
  -1  12   1    0.82    0.41
  -1  12   1    0.56    0.43
   0 -12  -1   42.66    2.54
   0  12   1   38.29    1.90
   0  12   1   42.38    2.10
   0  12   1   42.17    2.11
  -1 -12  -1   13.93    1.66
   1  12   1   12.55    1.15
   1  12   1   13.01    1.25
   1  12   1   13.52    1.32
  -2 -12  -1    9.44    1.43
   2  12   1    9.58    1.12
   2  12   1    9.95    1.06
  -3 -12  -1   14.05    1.73
   3  12   1   14.94    1.14
   3  12   1   13.57    1.36
  -4 -12  -1    0.40    0.71
   4  12   1    0.68    0.55
   4  12   1    0.96    0.50
  -5 -12  -1   22.27    2.29
   5  12   1   22.73    1.52
   5  12   1   22.36    1.69
  -6 -12  -1   13.29    1.85
   6  12   1   17.99    1.68
   6  12   1   13.55    1.32
  -7 -12  -1   -0.05    0.80
   7  12   1    0.96    0.55
  13 -13  -1    1.66    0.48
  13 -13  -1    2.25    1.00
  12 -13  -1   10.25    1.73
  12 -13  -1   13.06    0.97
 -12  13   1   11.29    1.23
  11 -13  -1   22.34    1.23
  11 -13  -1   19.55    2.21
 -11  13   1   22.50    1.57
  10 -13  -1    0.40    0.75
  10 -13  -1    0.27    0.33
  10 -13  -1   -0.53    0.49
 -10  13   1   -0.31    0.41
   9 -13  -1   36.08    1.56
   9 -13  -1   33.49    2.54
   9 -13  -1   31.79    2.36
  -9  13   1   39.43    2.00
   8 -13  -1    7.45    1.31
   8 -13  -1    9.61    0.75
   8 -13  -1    8.45    1.49
  -8  13   1    9.22    1.07
   7 -13  -1   11.56    0.77
   7 -13  -1   11.40    1.59
   7 -13  -1    8.95    1.42
  -7  13   1   11.98    1.17
  -7  13   1   11.90    1.20
   6 -13  -1   46.23    1.74
   6 -13  -1   43.80    2.86
   6 -13  -1   46.75    2.80
  -6  13   1   48.30    2.24
  -6  13   1   51.50    2.40
   5 -13  -1   -0.17    0.19
   5 -13  -1   -0.18    0.58
  -5  13   1   -0.06    0.42
  -5  13   1   -0.13    0.38
   4 -13  -1   25.81    1.07
   4 -13  -1   25.31    2.08
  -4  13   1   26.98    1.68
  -4  13   1   26.10    1.53
   3 -13  -1   21.96    1.93
  -3  13   1   23.38    1.43
  -3  13   1   23.51    1.58
   2 -13  -1    2.87    0.90
  -2  13   1    4.42    0.73
  -2  13   1    5.15    0.87
   1 -13  -1   39.83    2.61
  -1  13   1   43.07    2.21
  -1  13   1   43.89    2.07
   0 -13  -1    2.52    0.90
   0  13   1    2.84    0.63
   0  13   1    2.64    0.72
   0  13   1    3.14    0.75
  -1 -13  -1   28.06    2.27
   1  13   1   37.67    1.88
   1  13   1   33.37    1.97
  -2 -13  -1   27.16    2.24
   2  13   1   30.28    1.88
   2  13   1   24.93    1.59
  -3 -13  -1   -0.61    0.61
   3  13   1    0.44    0.46
   3  13   1    0.17    0.54
  -4 -13  -1    2.97    1.05
   4  13   1    4.54    0.83
   4  13   1    3.98    0.87
  -5 -13  -1    0.67    0.84
   5  13   1    0.41    0.50
  -6 -13  -1    7.52    1.51
   6  13   1    8.32    1.09
  12 -14  -1    8.99    1.73
  11 -14  -1    5.67    1.38
 -11  14   1    7.10    1.09
  10 -14  -1   16.97    2.13
 -10  14   1   20.47    1.52
   9 -14  -1    5.60    1.31
  -9  14   1    5.84    0.93
   8 -14  -1   10.39    1.58
   8 -14  -1   11.72    1.76
  -8  14   1   13.75    1.37
   7 -14  -1   27.62    2.23
   7 -14  -1   23.72    2.44
  -7  14   1   24.29    1.63
   6 -14  -1    2.33    0.95
  -6  14   1    2.12    0.76
  -6  14   1    1.17    0.56
   5 -14  -1   18.38    2.12
  -5  14   1   22.84    1.63
  -5  14   1   20.90    1.46
   4 -14  -1    5.82    1.30
  -4  14   1    5.67    0.87
  -4  14   1    5.78    1.01
   3 -14  -1    8.64    1.49
  -3  14   1   12.41    1.37
  -3  14   1   12.22    1.21
   2 -14  -1   22.74    2.33
  -2  14   1   25.83    1.74
  -2  14   1   23.89    1.55
   1 -14  -1    0.19    0.66
  -1  14   1    0.23    0.51
  -1  14   1    0.01    0.40
  -1  14   1    0.40    0.57
   0 -14  -1   20.77    2.30
   0  14   1   22.61    1.55
   0  14   1   22.80    1.70
   0  14   1   27.47    1.78
  -1 -14  -1    6.04    1.30
   1  14   1    4.92    0.94
   1  14   1    5.04    0.85
  -2 -14  -1   13.83    1.96
   2  14   1   11.16    1.20
   2  14   1   11.02    1.35
  -3 -14  -1   23.60    2.43
   3  14   1   24.10    1.64
  -4 -14  -1    0.58    0.86
   4  14   1    0.20    0.49
  10 -15  -1    1.03    0.97
 -10  15   1    0.37    0.61
   9 -15  -1   17.13    2.26
  -9  15   1   19.77    1.58
   8 -15  -1    6.46    1.46
  -8  15   1    4.11    0.84
   7 -15  -1   11.37    1.83
  -7  15   1   11.07    1.24
   6 -15  -1   28.26    2.47
  -6  15   1   27.94    1.79
   5 -15  -1    0.29    0.74
  -5  15   1    1.56    0.61
   4 -15  -1   12.76    1.88
  -4  15   1   17.46    1.53
   3 -15  -1   13.25    1.95
  -3  15   1   13.32    1.36
   2 -15  -1    2.46    1.06
  -2  15   1    3.42    1.14
  -2  15   1    2.48    0.70
   1 -15  -1   17.93    2.22
  -1  15   1   27.42    1.71
   0 -15  -1    3.66    1.19
   0  15   1    3.71    0.83
  -1 -15  -1   13.27    1.91
   1  15   1   12.18    1.32
  -2 -15  -1    9.24    1.70
   2  15   1    9.11    1.16
   8 -16  -1   14.52    2.18
  -8  16   1   16.22    1.74
   7 -16  -1    9.63    1.78
  -7  16   1   12.80    1.41
   6 -16  -1    1.27    0.99
  -6  16   1    2.50    0.77
   5 -16  -1   20.01    2.41
  -5  16   1   25.66    1.77
   4 -16  -1    1.64    0.92
  -4  16   1    2.62    0.77
   3 -16  -1    6.86    1.54
  -3  16   1    7.21    1.09
   2 -16  -1    9.03    1.71
  -2  16   1   12.48    1.34
   1 -16  -1   -0.61    0.75
  -1  16   1    0.08    0.53
   0 -16  -1   16.00    2.21
   0  16   1   24.23    1.72
  -1 -17   2   15.66    2.11
   0  17  -2    3.95    0.86
   0 -17   2    3.55    1.19
  -1  17  -2   14.62    1.44
   1 -17   2   14.56    1.00
   1 -17   2   12.67    1.91
  -2  17  -2   22.76    1.66
   2 -17   2   21.55    1.26
   2 -17   2   26.68    2.74
  -3  17  -2    0.75    0.58
   3 -17   2    0.06    0.76
   3 -17   2    0.07    0.36
  -4  17  -2   16.16    1.50
   4 -17   2   12.32    1.88
   4 -17   2   12.44    1.02
  -5  17  -2    3.31    0.81
   5 -17   2    2.12    1.03
   5 -17   2    2.33    0.55
  -6  17  -2    8.81    1.14
   6 -17   2    8.05    0.90
   6 -17   2    6.30    1.42
  -7  17  -2   31.28    1.93
   7 -17   2   23.51    2.56
   7 -17   2   25.53    1.53
   8 -17   2    0.45    0.45
   8 -17   2    0.55    0.92
   3  16  -2    5.11    0.93
  -3 -16   2    7.36    1.48
   2  16  -2   20.94    1.57
  -2 -16   2   23.71    2.43
  -2 -16   2   20.57    1.60
   1  16  -2    0.13    0.48
  -1 -16   2    0.82    0.38
  -1 -16   2    0.79    0.84
   0  16  -2   19.98    1.48
   0 -16   2   17.98    1.12
   0 -16   2   17.33    2.05
  -1  16  -2   13.61    1.34
   1 -16   2   17.31    2.04
   1 -16   2   18.19    1.12
  -2  16  -2    4.77    0.87
   2 -16   2    4.07    1.11
   2 -16   2    6.11    0.74
  -3  16  -2   38.07    2.03
   3 -16   2   36.25    1.71
   3 -16   2   30.79    2.48
  -4  16  -2    5.03    0.88
   4 -16   2    3.73    0.62
   4 -16   2    1.99    0.96
  -5  16  -2    2.76    0.68
   5 -16   2    3.67    1.14
   5 -16   2    2.93    0.90
   5 -16   2    3.15    0.62
  -6  16  -2    5.23    0.88
   6 -16   2    4.33    0.72
   6 -16   2    4.67    1.14
   6 -16   2    2.58    1.02
  -7  16  -2    6.70    1.02
   7 -16   2    5.83    1.36
   7 -16   2    6.15    0.84
  -8  16  -2   34.06    1.99
   8 -16   2   32.44    1.73
   8 -16   2   29.60    2.54
  -9  16  -2   10.81    1.26
   9 -16   2    8.27    1.64
   9 -16   2    9.26    1.03
 -10  16  -2   14.36    1.63
  10 -16   2   11.72    1.82
  10 -16   2   14.18    1.28
   5  15  -2    0.01    0.48
  -5 -15   2    0.65    0.80
   4  15  -2   10.76    1.22
  -4 -15   2   11.36    1.63
  -4 -15   2    9.21    1.17
   3  15  -2   17.08    1.35
  -3 -15   2   14.83    0.96
  -3 -15   2   13.12    1.80
   2  15  -2    2.94    0.67
  -2 -15   2    2.00    0.46
  -2 -15   2    2.31    0.93
   1  15  -2   25.97    1.61
  -1 -15   2   25.29    1.31
  -1 -15   2   21.88    1.96
   0  15  -2    2.95    0.65
   0 -15   2    5.20    1.18
   0 -15   2    4.94    0.65
  -1  15  -2   16.75    1.31
   1 -15   2   15.45    1.84
   1 -15   2   16.72    1.09
  -2  15  -2   35.38    1.89
   2 -15   2   30.07    2.33
   2 -15   2   34.97    1.65
  -3  15  -2    2.09    0.62
   3 -15   2    2.53    0.54
   3 -15   2    2.45    0.94
  -4  15  -2   25.27    1.61
   4 -15   2   24.24    1.97
   4 -15   2   27.69    1.47
   4 -15   2   30.12    2.29
  -5  15  -2   21.28    1.44
   5 -15   2   15.46    1.81
   5 -15   2   16.81    1.93
   5 -15   2   19.71    1.25
  -6  15  -2    1.72    0.60
   6 -15   2    3.05    0.93
   6 -15   2    2.67    0.96
   6 -15   2    1.82    0.54
  -7  15  -2    8.88    1.41
  -7  15  -2   11.53    1.21
   7 -15   2   12.07    1.12
   7 -15   2    9.53    1.54
   7 -15   2    8.76    1.40
  -8  15  -2   -0.03    0.47
   8 -15   2   -0.01    0.39
   8 -15   2    0.49    0.75
   8 -15   2    0.15    0.57
  -9  15  -2   24.41    1.61
   9 -15   2   22.06    1.44
   9 -15   2   18.28    2.16
 -10  15  -2   14.18    1.37
  10 -15   2   17.16    1.29
  10 -15   2   16.75    2.13
 -11  15  -2    3.54    0.82
  11 -15   2    2.15    1.00
  11 -15   2    3.83    0.74
   6  14  -2    0.96    0.57
   5  14  -2   24.01    1.59
  -5 -14   2   23.70    1.21
  -5 -14   2   23.54    2.03
   4  14  -2   11.16    1.17
  -4 -14   2   11.40    1.61
  -4 -14   2   11.26    0.86
   3  14  -2   12.82    1.23
  -3 -14   2   14.49    1.77
  -3 -14   2   12.33    0.91
   2  14  -2   30.59    1.71
  -2 -14   2   30.26    1.44
  -2 -14   2   26.42    2.06
   1  14  -2    2.52    0.62
  -1 -14   2    2.46    0.84
  -1 -14   2    2.61    0.51
   0  14  -2   32.12    1.74
   0 -14   2   31.01    1.51
   0 -14   2   32.06    2.20
  -1  14  -2   26.35    1.53
   1 -14   2   20.77    1.82
   1 -14   2   25.87    1.35
  -2  14  -2    1.41    0.51
   2 -14   2    1.10    0.42
   2 -14   2    0.84    0.65
  -3  14  -2   45.67    2.12
   3 -14   2   40.97    2.62
   3 -14   2   46.56    1.98
  -4  14  -2    2.79    0.64
   4 -14   2    3.95    0.66
   4 -14   2    1.39    0.62
   4 -14   2    1.22    0.66
  -5  14  -2   15.27    1.20
   5 -14   2   15.31    1.08
   5 -14   2   13.71    1.74
   5 -14   2   12.85    1.57
  -6  14  -2   17.37    1.26
  -6  14  -2   14.97    1.73
   6 -14   2   14.31    1.10
   6 -14   2   15.80    1.87
   6 -14   2   15.14    1.74
  -7  14  -2    2.25    0.84
  -7  14  -2    2.75    0.67
   7 -14   2    2.02    0.54
   7 -14   2    3.16    0.97
   7 -14   2    1.72    0.79
  -8  14  -2   20.45    1.86
  -8  14  -2   27.67    1.62
   8 -14   2   23.84    2.04
   8 -14   2   23.76    1.95
   8 -14   2   24.28    1.45
  -9  14  -2    3.86    0.77
  -9  14  -2    2.97    0.93
   9 -14   2    4.23    1.00
   9 -14   2    3.76    1.07
   9 -14   2    4.31    0.73
 -10  14  -2    6.13    0.91
  10 -14   2    5.11    0.81
  10 -14   2    8.18    1.41
  10 -14   2    4.19    1.14
 -11  14  -2   24.05    1.57
  11 -14   2   16.15    1.97
  11 -14   2   21.85    1.46
 -12  14  -2    0.50    0.52
  12 -14   2    0.46    0.71
  12 -14   2   -0.15    0.44
   8  13  -2    7.88    1.05
   7  13  -2    2.51    0.69
  -7 -13   2    2.14    0.44
   6  13  -2   27.74    1.67
  -6 -13   2   28.04    1.34
  -6 -13   2   25.99    2.02
   5  13  -2    1.54    0.57
  -5 -13   2    1.96    0.81
  -5 -13   2    1.25    0.39
   4  13  -2   33.11    1.78
  -4 -13   2   34.17    1.53
  -4 -13   2   32.52    2.23
   3  13  -2   17.67    1.25
  -3 -13   2   16.77    1.80
  -3 -13   2   17.62    1.07
   2  13  -2    6.41    0.85
  -2 -13   2    6.36    0.70
  -2 -13   2    6.95    1.14
   1  13  -2   39.57    1.88
   1  13  -2   37.59    2.02
  -1 -13   2   42.60    1.76
  -1 -13   2   38.20    2.32
   0  13  -2    5.51    0.78
   0  13  -2    7.50    0.93
   0  13  -2    7.59    0.95
   0 -13   2    7.58    0.80
   0 -13   2    7.02    1.12
  -1  13  -2   18.83    1.33
  -1  13  -2   18.88    1.24
  -1  13  -2   19.89    1.35
   1 -13   2   20.39    1.64
   1 -13   2   18.01    1.10
  -2  13  -2   44.09    1.94
  -2  13  -2   36.83    1.96
   2 -13   2   37.42    2.34
   2 -13   2   42.86    1.82
  -3  13  -2    1.47    0.53
  -3  13  -2    1.50    0.47
   3 -13   2    1.87    0.47
   3 -13   2    2.65    0.73
   3 -13   2    1.41    0.60
  -4  13  -2   45.06    2.01
   4 -13   2   39.94    1.83
   4 -13   2   42.13    2.48
   4 -13   2   39.43    2.28
  -5  13  -2   19.65    1.28
  -5  13  -2   19.76    1.64
   5 -13   2   20.33    1.73
   5 -13   2   21.57    1.63
   5 -13   2   18.83    1.19
  -6  13  -2    5.30    0.78
  -6  13  -2    3.48    0.87
   6 -13   2    4.51    0.67
   6 -13   2    6.47    1.16
   6 -13   2    3.64    0.84
  -7  13  -2   10.66    1.42
  -7  13  -2   10.38    1.05
   7 -13   2    7.81    1.19
   7 -13   2    8.58    1.29
   7 -13   2    9.94    0.97
  -8  13  -2    3.62    0.93
  -8  13  -2    5.07    0.79
   8 -13   2    4.30    0.93
   8 -13   2    4.24    0.69
   8 -13   2    5.24    1.12
  -9  13  -2   16.28    1.25
  -9  13  -2   13.65    1.64
   9 -13   2   14.45    1.68
   9 -13   2   16.12    1.90
   9 -13   2   16.05    1.17
 -10  13  -2   28.67    1.66
 -10  13  -2   27.96    2.12
  10 -13   2   26.62    2.17
  10 -13   2   29.36    1.63
  10 -13   2   28.74    2.10
 -11  13  -2    6.13    0.90
  11 -13   2    4.86    0.79
  11 -13   2    5.99    1.20
  11 -13   2    4.94    1.14
 -12  13  -2   21.73    1.47
  12 -13   2   18.68    2.05
  12 -13   2   18.94    1.39
 -13  13  -2    2.68    0.69
  13 -13   2    2.17    0.93
  13 -13   2    2.58    0.70
   9  12  -2    3.25    0.75
   8  12  -2    9.60    1.12
  -8 -12   2   13.61    2.24
  -8 -12   2   11.59    0.84
   7  12  -2   29.45    1.73
  -7 -12   2   31.04    1.44
  -7 -12   2   31.40    2.06
   6  12  -2    0.11    0.38
  -6 -12   2    1.03    0.67
  -6 -12   2    0.26    0.32
  -6 -12   2    0.73    0.54
   5  12  -2   42.09    2.00
  -5 -12   2   42.23    2.14
  -5 -12   2   41.61    1.75
  -5 -12   2   39.55    2.39
   4  12  -2   26.24    2.02
   4  12  -2   24.68    1.46
  -4 -12   2   26.58    1.58
  -4 -12   2   24.72    1.84
  -4 -12   2   26.05    1.30
   3  12  -2   29.24    1.56
   3  12  -2   28.73    1.69
  -3 -12   2   27.35    1.90
  -3 -12   2   29.47    1.61
  -3 -12   2   33.67    1.47
   2  12  -2   25.41    1.53
   2  12  -2   25.53    1.41
  -2 -12   2   25.66    1.28
  -2 -12   2   25.08    1.74
  -2 -12   2   26.21    1.53
   1  12  -2    0.91    0.41
   1  12  -2    0.63    0.42
  -1 -12   2    0.42    0.46
  -1 -12   2    0.69    0.55
  -1 -12   2    0.46    0.29
   0  12  -2   43.23    2.03
   0  12  -2   43.14    2.03
   0  12  -2   42.87    1.92
   0 -12   2   45.58    2.39
   0 -12   2   43.41    1.82
  -1  12  -2   58.53    2.43
  -1  12  -2   55.86    2.31
   1 -12   2   56.37    2.20
   1 -12   2   56.70    2.77
  -2  12  -2   27.39    1.51
  -2  12  -2   25.40    1.40
   2 -12   2   25.88    1.65
   2 -12   2   28.12    1.83
   2 -12   2   25.46    1.31
  -3  12  -2  147.13    4.82
  -3  12  -2  149.02    4.95
   3 -12   2  138.30    5.23
   3 -12   2  141.02    4.69
   3 -12   2  147.26    5.44
  -4  12  -2   -0.15    0.33
  -4  12  -2    0.04    0.30
  -4  12  -2    0.44    0.49
   4 -12   2    0.02    0.28
   4 -12   2    0.38    0.47
   4 -12   2    0.32    0.46
  -5  12  -2   83.79    3.11
  -5  12  -2   77.35    2.93
  -5  12  -2   76.65    3.42
   5 -12   2   74.53    3.46
   5 -12   2   78.67    2.87
   5 -12   2   73.54    3.34
  -6  12  -2   57.31    2.84
  -6  12  -2   58.54    2.36
   6 -12   2   52.62    2.73
   6 -12   2   56.31    2.90
   6 -12   2   56.76    2.29
  -7  12  -2    0.40    0.50
  -7  12  -2   -0.09    0.30
   7 -12   2    0.05    0.44
   7 -12   2    0.15    0.30
   7 -12   2    0.12    0.52
  -8  12  -2   14.01    1.60
  -8  12  -2   13.07    1.06
   8 -12   2   11.39    1.06
   8 -12   2   10.98    1.37
   8 -12   2   11.35    1.47
  -9  12  -2    3.92    0.91
  -9  12  -2    4.27    0.75
   9 -12   2    4.44    0.92
   9 -12   2    3.75    0.66
   9 -12   2    3.10    0.84
 -10  12  -2   18.01    1.66
 -10  12  -2   19.40    1.33
  10 -12   2   20.22    1.72
  10 -12   2   19.33    1.28
  10 -12   2   15.70    1.74
 -11  12  -2   19.86    1.36
 -11  12  -2   15.75    1.92
  11 -12   2   20.74    2.10
  11 -12   2   16.38    1.77
  11 -12   2   18.95    1.30
 -12  12  -2   -0.26    0.43
  12 -12   2   -0.09    0.57
  12 -12   2    0.53    0.66
  12 -12   2   -0.22    0.40
 -13  12  -2   17.31    1.30
  13 -12   2   11.23    1.59
  13 -12   2   16.97    1.32
 -14  12  -2    7.86    0.98
  14 -12   2    6.41    1.18
  14 -12   2    5.28    1.23
  10  11  -2    2.82    0.71
 -10 -11   2    3.17    1.00
   9  11  -2   11.22    1.18
  -9 -11   2   13.36    1.60
  -9 -11   2   14.58    0.93
   8  11  -2    7.62    0.95
  -8 -11   2   11.34    1.38
  -8 -11   2    8.32    0.79
   7  11  -2    3.62    0.68
  -7 -11   2    3.84    0.93
  -7 -11   2    4.39    0.91
  -7 -11   2    4.64    0.61
   6  11  -2   36.82    1.83
  -6 -11   2   39.55    2.06
  -6 -11   2   35.55    2.18
  -6 -11   2   35.60    1.60
   5  11  -2   11.55    1.22
   5  11  -2    8.30    0.90
  -5 -11   2   10.00    1.30
  -5 -11   2   10.46    1.14
  -5 -11   2    8.96    0.81
   4  11  -2   52.13    2.30
   4  11  -2   48.15    2.10
  -4 -11   2   51.47    2.25
  -4 -11   2   47.98    1.96
  -4 -11   2   47.62    2.51
   3  11  -2   45.05    2.11
   3  11  -2   44.69    1.96
  -3 -11   2   44.05    2.34
  -3 -11   2   48.99    2.08
  -3 -11   2   45.20    1.85
   2  11  -2    2.31    0.48
   2  11  -2    2.24    0.52
  -2 -11   2    1.90    0.60
  -2 -11   2    2.56    0.53
  -2 -11   2    2.16    0.42
   1  11  -2   33.04    1.65
   1  11  -2   33.90    1.57
  -1 -11   2   34.33    1.57
  -1 -11   2   31.08    1.87
  -1 -11   2   32.72    1.47
   0  11  -2   10.21    1.00
   0  11  -2   11.25    0.86
   0  11  -2   13.00    1.09
   0 -11   2   10.99    0.80
   0 -11   2   10.18    1.17
   0 -11   2   11.41    0.80
  -1  11  -2   22.71    1.23
  -1  11  -2   24.51    1.34
   1 -11   2   24.18    1.21
   1 -11   2   24.59    1.22
   1 -11   2   23.14    1.35
   1 -11   2   24.69    1.61
  -2  11  -2  102.22    3.46
  -2  11  -2  103.87    3.58
   2 -11   2   96.43    3.92
   2 -11   2   98.34    3.38
   2 -11   2   98.69    3.40
   2 -11   2   99.05    3.61
   2 -11   2   98.31    3.79
  -3  11  -2    6.07    0.73
  -3  11  -2    7.16    0.79
  -3  11  -2    5.83    0.90
   3 -11   2    7.14    0.84
   3 -11   2    5.12    0.86
   3 -11   2    6.21    0.71
   3 -11   2    6.73    0.93
   3 -11   2    6.95    0.75
  -4  11  -2  124.37    4.25
  -4  11  -2  117.20    4.58
  -4  11  -2  124.51    4.14
   4 -11   2  123.74    4.09
   4 -11   2  127.12    4.37
   4 -11   2  121.56    4.57
   4 -11   2  126.52    4.73
  -5  11  -2   33.31    1.62
  -5  11  -2   32.05    1.54
  -5  11  -2   29.56    1.85
   5 -11   2   31.33    1.69
   5 -11   2   31.62    1.50
   5 -11   2   33.97    1.92
  -6  11  -2   14.87    1.02
  -6  11  -2   16.16    1.35
  -6  11  -2   16.79    1.13
   6 -11   2   14.66    1.00
   6 -11   2   15.26    1.36
   6 -11   2   15.74    1.39
   6 -11   2   16.01    1.35
  -7  11  -2   64.01    3.03
  -7  11  -2   62.44    2.79
  -7  11  -2   72.04    2.67
   7 -11   2   63.39    2.55
   7 -11   2   68.33    3.15
   7 -11   2   72.05    3.14
  -8  11  -2    6.29    0.94
  -8  11  -2    6.50    1.06
  -8  11  -2    6.65    0.82
   8 -11   2    7.67    1.13
   8 -11   2    5.16    1.00
   8 -11   2    6.04    0.73
  -9  11  -2   42.22    2.26
  -9  11  -2   44.72    2.00
  -9  11  -2   41.16    2.39
   9 -11   2   42.45    1.94
   9 -11   2   43.33    2.44
   9 -11   2   44.02    2.41
 -10  11  -2   22.04    1.76
 -10  11  -2   23.26    1.69
 -10  11  -2   21.28    1.35
  10 -11   2   22.41    1.75
  10 -11   2   24.78    1.40
  10 -11   2   20.08    1.72
 -11  11  -2    3.93    0.91
 -11  11  -2    3.31    0.84
 -11  11  -2    4.91    0.75
  11 -11   2    3.29    0.90
  11 -11   2    3.10    0.88
  11 -11   2    4.48    0.73
 -12  11  -2   29.93    1.59
  12 -11   2   23.27    1.93
  12 -11   2   20.71    1.80
  12 -11   2   26.55    1.55
 -13  11  -2    2.73    0.64
  13 -11   2    1.87    0.78
  13 -11   2    3.39    0.70
 -14  11  -2    7.11    0.90
  14 -11   2    6.47    0.94
  14 -11   2    5.40    1.20
  11  10  -2    0.07    0.48
 -11 -10   2   -0.27    0.65
  10  10  -2   25.41    1.64
 -10 -10   2   28.45    1.36
 -10 -10   2   30.10    2.12
   9  10  -2    5.53    0.80
  -9 -10   2    5.46    1.03
  -9 -10   2    5.33    0.63
   8  10  -2   12.17    1.14
  -8 -10   2   12.85    1.43
  -8 -10   2   11.29    0.85
   7  10  -2   34.46    1.74
  -7 -10   2   34.81    1.97
  -7 -10   2   35.82    1.57
  -7 -10   2   32.34    2.06
   6  10  -2    0.56    0.37
   6  10  -2    0.19    0.38
  -6 -10   2    0.29    0.42
  -6 -10   2    0.76    0.34
  -6 -10   2    0.61    0.52
   5  10  -2   24.80    1.50
   5  10  -2   27.62    1.42
  -5 -10   2   27.06    1.28
  -5 -10   2   23.34    1.64
  -5 -10   2   26.77    1.53
   4  10  -2   23.27    1.24
   4  10  -2   23.58    1.37
  -4 -10   2   21.78    1.52
  -4 -10   2   21.89    1.32
  -4 -10   2   22.27    1.15
   3  10  -2   23.82    1.25
   3  10  -2   22.70    1.35
  -3 -10   2   24.93    1.33
  -3 -10   2   24.94    1.19
  -3 -10   2   24.56    1.57
   2  10  -2   56.41    2.21
   2  10  -2   56.11    2.31
  -2 -10   2   57.26    2.33
  -2 -10   2   58.30    2.58
  -2 -10   2   57.46    2.13
  -2 -10   2   57.98    2.27
   1  10  -2    0.07    0.22
   1  10  -2    0.13    0.25
   1  10  -2    0.31    0.27
  -1 -10   2    0.31    0.34
  -1 -10   2   -0.06    0.28
  -1 -10   2   -0.23    0.18
  -1 -10   2    0.17    0.23
  -1 -10   2    0.24    0.23
   0  10  -2   58.45    2.33
   0  10  -2   57.00    2.33
   0  10  -2   62.45    2.28
   0 -10   2   60.33    2.38
   0 -10   2   61.56    2.22
   0 -10   2   59.10    2.62
   0 -10   2   63.95    2.52
   0 -10   2   57.83    2.25
  -1  10  -2   26.04    1.34
  -1  10  -2   29.08    1.32
   1 -10   2   24.14    1.35
   1 -10   2   25.98    1.27
   1 -10   2   30.04    1.52
   1 -10   2   29.63    1.65
   1 -10   2   24.64    1.46
   1 -10   2   27.96    1.26
  -2  10  -2   13.64    0.84
  -2  10  -2   11.74    0.85
   2 -10   2   12.20    0.80
   2 -10   2   11.92    1.05
   2 -10   2   13.13    0.96
   2 -10   2    9.97    1.03
   2 -10   2   10.64    0.96
   2 -10   2   11.98    0.78
  -3  10  -2   59.91    2.26
  -3  10  -2   59.28    2.17
  -3  10  -2   51.23    2.46
   3 -10   2   55.73    2.31
   3 -10   2   56.62    2.12
   3 -10   2   54.66    2.46
  -4  10  -2   26.22    1.33
  -4  10  -2   23.89    1.54
  -4  10  -2   26.44    1.28
   4 -10   2   26.21    1.42
   4 -10   2   27.93    1.28
   4 -10   2   26.42    1.55
  -5  10  -2   32.40    1.85
  -5  10  -2   33.47    1.54
  -5  10  -2   36.96    1.65
   5 -10   2   33.75    1.93
   5 -10   2   35.92    1.90
   5 -10   2   35.60    1.55
   5 -10   2   31.18    1.66
  -6  10  -2   55.18    2.27
  -6  10  -2   59.02    2.24
  -6  10  -2   52.96    2.37
  -6  10  -2   56.59    2.60
   6 -10   2   57.52    2.42
   6 -10   2   53.77    2.56
   6 -10   2   54.31    2.17
   6 -10   2   54.60    2.62
  -7  10  -2   -0.02    0.34
  -7  10  -2    0.13    0.28
  -7  10  -2    0.32    0.30
  -7  10  -2    0.04    0.29
   7 -10   2    0.24    0.43
   7 -10   2    0.23    0.40
   7 -10   2   -0.22    0.25
   7 -10   2    0.05    0.26
  -8  10  -2   15.94    1.24
  -8  10  -2   15.10    1.02
  -8  10  -2   14.10    1.28
   8 -10   2   16.30    1.04
   8 -10   2   12.23    1.33
   8 -10   2   13.87    1.45
   8 -10   2   15.29    1.17
  -9  10  -2    4.81    0.94
  -9  10  -2    4.78    0.68
  -9  10  -2    4.98    0.89
   9 -10   2    5.49    0.94
   9 -10   2    4.52    0.66
   9 -10   2    6.07    1.07
 -10  10  -2   31.72    1.94
 -10  10  -2   28.46    1.51
 -10  10  -2   26.69    1.89
  10 -10   2   28.50    1.95
  10 -10   2   28.04    1.51
  10 -10   2   29.57    1.93
 -11  10  -2   39.92    2.37
 -11  10  -2   39.98    2.37
 -11  10  -2   42.33    1.91
  11 -10   2   35.14    2.26
  11 -10   2   41.27    2.36
  11 -10   2   38.93    1.88
 -12  10  -2   -0.03    0.36
 -12  10  -2    0.10    0.52
 -12  10  -2   -0.09    0.56
  12 -10   2    0.05    0.52
  12 -10   2   -0.11    0.48
  12 -10   2    0.21    0.39
 -13  10  -2   13.89    1.78
 -13  10  -2   20.58    1.29
  13 -10   2   17.76    1.81
  13 -10   2   16.61    1.27
  13 -10   2   17.39    1.86
 -14  10  -2   12.32    1.12
 -14  10  -2   10.18    1.58
  14 -10   2   11.10    1.16
  14 -10   2   10.28    1.52
 -15  10  -2    4.27    0.70
 -15  10  -2    4.12    1.19
  15 -10   2    5.95    1.22
  12   9  -2    9.41    1.49
 -12  -9   2   11.69    1.72
  11   9  -2   16.41    1.33
 -11  -9   2   14.53    1.73
 -11  -9   2   16.96    1.03
  10   9  -2    0.23    0.44
 -10  -9   2    0.27    0.63
 -10  -9   2   -0.07    0.31
   9   9  -2   15.30    1.17
  -9  -9   2   15.37    0.98
  -9  -9   2   17.35    1.70
   8   9  -2   18.19    1.23
  -8  -9   2   16.27    1.43
  -8  -9   2   17.79    1.06
  -8  -9   2   19.37    1.50
   7   9  -2    5.92    0.88
   7   9  -2    4.81    0.70
  -7  -9   2    6.03    0.68
  -7  -9   2    3.01    0.74
  -7  -9   2    4.80    0.85
   6   9  -2   41.51    1.96
   6   9  -2   40.91    1.81
  -6  -9   2   41.18    2.04
  -6  -9   2   40.76    1.68
  -6  -9   2   37.68    2.07
   5   9  -2    4.84    0.69
   5   9  -2    4.84    0.61
  -5  -9   2    4.96    0.74
  -5  -9   2    4.61    0.78
  -5  -9   2    4.59    0.56
   4   9  -2   33.14    1.51
   4   9  -2   31.59    1.60
  -4  -9   2   35.88    1.85
  -4  -9   2   34.74    1.46
  -4  -9   2   32.79    1.62
   3   9  -2   59.60    2.29
   3   9  -2   61.95    2.43
  -3  -9   2   63.97    2.63
  -3  -9   2   64.79    2.45
  -3  -9   2   60.64    2.23
  -3  -9   2   65.29    2.43
  -3  -9   2   58.35    2.59
   2   9  -2    0.01    0.21
   2   9  -2    0.05    0.19
  -2  -9   2    0.38    0.22
  -2  -9   2    0.12    0.23
  -2  -9   2   -0.12    0.22
  -2  -9   2   -0.19    0.17
  -2  -9   2    0.38    0.32
   1   9  -2   93.78    3.24
   1   9  -2   88.94    3.12
   1   9  -2   88.23    3.20
  -1  -9   2   91.61    3.25
  -1  -9   2   98.92    3.44
  -1  -9   2   96.83    3.22
  -1  -9   2   93.01    3.48
  -1  -9   2   95.04    3.11
   0   9  -2    6.64    0.68
   0   9  -2    6.97    0.66
   0  -9   2    7.35    0.76
   0  -9   2    7.11    0.78
   0  -9   2    6.72    0.62
   0  -9   2    5.12    0.73
   0  -9   2    6.80    0.58
  -1   9  -2  114.60    3.79
  -1   9  -2  111.84    3.70
   1  -9   2  117.65    3.76
   1  -9   2  113.37    3.94
   1  -9   2  115.83    4.10
   1  -9   2  110.07    3.84
   1  -9   2  112.48    3.68
   1  -9   2  119.98    4.01
  -2   9  -2   17.60    0.93
  -2   9  -2   17.87    0.99
  -2   9  -2   15.81    1.12
   2  -9   2   17.66    1.03
   2  -9   2   17.45    1.12
   2  -9   2   18.17    0.93
   2  -9   2   16.17    1.15
   2  -9   2   18.56    1.09
  -3   9  -2    0.25    0.20
  -3   9  -2   -0.13    0.16
  -3   9  -2   -0.11    0.24
   3  -9   2   -0.04    0.26
   3  -9   2   -0.07    0.20
   3  -9   2    0.14    0.19
   3  -9   2    0.00    0.23
   3  -9   2   -0.08    0.20
  -4   9  -2  163.28    4.97
  -4   9  -2  158.86    5.02
  -4   9  -2  150.45    5.31
   4  -9   2  160.18    5.43
   4  -9   2  161.22    4.96
   4  -9   2  151.68    5.13
   4  -9   2  158.77    5.34
  -5   9  -2   36.40    1.58
  -5   9  -2   34.35    1.67
  -5   9  -2   33.85    1.80
  -5   9  -2   34.65    1.51
   5  -9   2   36.22    1.88
   5  -9   2   34.79    1.50
   5  -9   2   34.76    1.80
   5  -9   2   32.40    1.62
  -6   9  -2   47.22    2.16
  -6   9  -2   45.55    2.25
  -6   9  -2   47.60    1.94
  -6   9  -2   51.79    2.04
   6  -9   2   50.36    1.95
   6  -9   2   49.55    2.29
   6  -9   2   47.61    2.09
   6  -9   2   51.77    2.39
  -7   9  -2  116.53    3.77
  -7   9  -2  107.08    4.08
  -7   9  -2  109.39    3.64
  -7   9  -2  102.92    3.94
   7  -9   2  103.45    4.01
   7  -9   2  105.15    3.61
   7  -9   2  109.00    4.14
   7  -9   2  102.95    3.83
  -8   9  -2   21.10    1.48
  -8   9  -2   19.10    1.12
  -8   9  -2   18.86    1.35
   8  -9   2   22.50    1.18
   8  -9   2   20.50    1.47
   8  -9   2   20.16    1.42
   8  -9   2   20.85    1.31
  -9   9  -2   16.18    1.39
  -9   9  -2   21.02    1.50
  -9   9  -2   19.61    1.13
   9  -9   2   18.36    1.12
   9  -9   2   19.31    1.48
   9  -9   2   19.06    1.41
   9  -9   2   19.52    1.29
 -10   9  -2   12.99    0.96
 -10   9  -2   11.87    1.35
 -10   9  -2   13.20    1.43
  10  -9   2   11.44    1.30
  10  -9   2   11.94    1.31
  10  -9   2   15.31    1.36
  10  -9   2   12.91    0.97
 -11   9  -2    5.37    1.02
 -11   9  -2    3.66    0.64
 -11   9  -2    3.15    0.80
  11  -9   2    5.76    1.03
  11  -9   2    4.85    0.93
  11  -9   2    4.64    0.70
 -12   9  -2   17.99    1.87
 -12   9  -2   21.28    1.27
 -12   9  -2   20.11    1.66
  12  -9   2   20.99    1.63
  12  -9   2   19.28    1.61
  12  -9   2   19.95    1.31
 -13   9  -2    5.65    1.15
 -13   9  -2    6.57    0.82
  13  -9   2    5.46    1.06
  13  -9   2    5.25    0.83
  13  -9   2    5.76    1.08
 -14   9  -2    7.48    0.87
 -14   9  -2    5.44    1.26
  14  -9   2    7.21    1.23
  14  -9   2    7.90    1.01
  14  -9   2    6.84    1.33
 -15   9  -2    7.07    0.83
 -15   9  -2    5.62    1.35
  15  -9   2    8.08    1.35
  15  -9   2    8.29    1.05
  12   8  -2    9.07    1.07
 -12  -8   2    9.62    0.85
 -12  -8   2   11.35    1.61
  11   8  -2    6.50    0.88
 -11  -8   2    6.07    1.19
 -11  -8   2    6.89    0.72
  10   8  -2   36.65    1.90
 -10  -8   2   43.35    1.74
 -10  -8   2   37.44    2.29
   9   8  -2    4.59    0.73
  -9  -8   2    7.21    1.12
  -9  -8   2    5.72    0.68
   8   8  -2   18.82    1.31
   8   8  -2   16.75    1.13
  -8  -8   2   18.83    1.41
  -8  -8   2   17.22    1.02
  -8  -8   2   17.85    1.39
   7   8  -2   20.70    1.19
   7   8  -2   19.32    1.28
  -7  -8   2   20.91    1.10
  -7  -8   2   18.94    1.38
  -7  -8   2   19.81    1.38
   6   8  -2    1.65    0.39
   6   8  -2    0.99    0.40
  -6  -8   2    1.44    0.49
  -6  -8   2    1.98    0.55
  -6  -8   2    1.26    0.33
   5   8  -2   55.68    2.26
   5   8  -2   55.33    2.13
  -5  -8   2   55.39    2.34
  -5  -8   2   55.61    2.23
  -5  -8   2   55.36    2.07
  -5  -8   2   56.48    2.44
   4   8  -2   11.94    0.87
   4   8  -2   14.57    0.85
  -4  -8   2   13.00    1.02
  -4  -8   2   13.89    0.90
  -4  -8   2   11.86    0.76
  -4  -8   2   15.28    0.98
   3   8  -2   28.84    1.38
   3   8  -2   30.16    1.31
  -3  -8   2   30.50    1.28
  -3  -8   2   28.05    1.36
  -3  -8   2   29.32    1.40
  -3  -8   2   30.99    1.54
  -3  -8   2   27.56    1.51
   2   8  -2   97.72    3.30
   2   8  -2   98.34    3.40
  -2  -8   2  102.47    3.29
  -2  -8   2  100.41    3.59
  -2  -8   2  101.35    3.43
  -2  -8   2  104.04    3.61
  -2  -8   2  103.87    3.44
   1   8  -2   40.03    1.59
   1   8  -2   35.93    1.48
   1   8  -2   34.68    1.53
  -1  -8   2   39.55    1.72
  -1  -8   2   37.93    1.57
  -1  -8   2   39.96    1.50
  -1  -8   2   34.61    1.56
  -1  -8   2   39.37    1.75
   0   8  -2   39.60    1.64
   0   8  -2   44.17    1.62
   0  -8   2   39.96    1.75
   0  -8   2   40.76    1.84
   0  -8   2   42.30    1.71
   0  -8   2   42.08    1.66
   0  -8   2   40.63    1.57
   0  -8   2   44.04    1.82
  -1   8  -2   39.88    1.66
  -1   8  -2   41.02    1.61
   1  -8   2   42.61    1.82
   1  -8   2   42.10    1.74
   1  -8   2   44.29    1.63
   1  -8   2   45.78    1.95
   1  -8   2   43.29    1.70
   1  -8   2   45.79    1.84
  -2   8  -2    7.24    0.63
  -2   8  -2    6.77    0.52
  -2   8  -2    6.30    0.74
   2  -8   2    7.23    0.54
   2  -8   2    6.70    0.75
   2  -8   2    8.03    0.77
   2  -8   2    6.62    0.61
   2  -8   2    7.94    0.81
  -3   8  -2   87.17    2.94
  -3   8  -2   88.22    3.00
  -3   8  -2   85.88    3.25
   3  -8   2   93.04    3.17
   3  -8   2   91.75    2.96
   3  -8   2   92.12    3.25
   3  -8   2   90.10    3.31
   3  -8   2   83.28    3.07
  -4   8  -2    2.40    0.41
  -4   8  -2    1.44    0.38
  -4   8  -2    1.94    0.48
  -4   8  -2    1.48    0.31
   4  -8   2    2.00    0.49
   4  -8   2    1.55    0.36
   4  -8   2    1.53    0.43
   4  -8   2    2.04    0.36
  -5   8  -2   87.78    3.29
  -5   8  -2   90.20    3.41
  -5   8  -2   90.27    3.12
  -5   8  -2   93.16    3.08
   5  -8   2   94.06    3.48
   5  -8   2   92.26    3.41
   5  -8   2   93.57    3.08
   5  -8   2   90.09    3.23
  -6   8  -2   44.98    2.10
  -6   8  -2   49.88    1.89
  -6   8  -2   45.72    2.18
  -6   8  -2   52.22    1.98
   6  -8   2   51.96    2.28
   6  -8   2   49.06    2.06
   6  -8   2   49.81    1.89
   6  -8   2   46.49    2.15
  -7   8  -2    7.95    0.74
  -7   8  -2    7.23    0.94
  -7   8  -2    6.67    0.74
  -7   8  -2    4.95    0.77
   7  -8   2    6.65    0.66
   7  -8   2    7.94    0.86
   7  -8   2    8.70    1.03
   7  -8   2    6.71    0.89
  -8   8  -2   85.23    3.19
  -8   8  -2   82.44    3.38
  -8   8  -2   85.00    2.96
  -8   8  -2   81.72    3.37
   8  -8   2   80.81    3.33
   8  -8   2   85.23    2.99
   8  -8   2   87.36    3.43
   8  -8   2   87.69    3.20
  -9   8  -2   18.77    1.42
  -9   8  -2   19.30    1.42
  -9   8  -2   18.53    1.08
   9  -8   2   18.09    1.38
   9  -8   2   18.54    1.34
   9  -8   2   19.31    1.12
   9  -8   2   20.29    1.29
 -10   8  -2   11.35    0.87
 -10   8  -2   11.55    1.35
 -10   8  -2   14.26    1.27
  10  -8   2   11.62    1.27
  10  -8   2   10.66    1.12
  10  -8   2   11.70    1.25
  10  -8   2   11.92    0.91
 -11   8  -2   35.43    1.61
 -11   8  -2   33.48    2.03
 -11   8  -2   32.49    2.11
  11  -8   2   33.14    1.64
  11  -8   2   33.72    1.87
  11  -8   2   32.79    1.95
  11  -8   2   32.08    1.98
 -12   8  -2   -0.25    0.46
 -12   8  -2   -0.08    0.50
 -12   8  -2    0.00    0.34
  12  -8   2    0.00    0.35
  12  -8   2   -0.48    0.35
  12  -8   2   -0.36    0.50
 -13   8  -2   34.63    1.56
 -13   8  -2   24.60    2.08
  13  -8   2   30.57    2.02
  13  -8   2   27.29    1.59
  13  -8   2   27.74    1.99
 -14   8  -2    5.01    1.21
 -14   8  -2    6.71    0.79
  14  -8   2    6.32    1.12
  14  -8   2    4.46    0.79
  14  -8   2    4.93    1.07
 -15   8  -2    0.41    0.77
 -15   8  -2    1.61    0.50
  15  -8   2    1.29    0.60
  15  -8   2    0.91    0.74
  13   7  -2    4.79    0.84
 -13  -7   2    3.67    1.10
 -13  -7   2    5.51    0.68
  12   7  -2    7.20    0.94
 -12  -7   2    7.15    0.76
 -12  -7   2    5.29    1.15
  11   7  -2   29.52    1.64
 -11  -7   2   28.39    2.05
 -11  -7   2   30.17    1.44
  10   7  -2    0.23    0.38
 -10  -7   2    0.44    0.34
 -10  -7   2    0.34    0.61
   9   7  -2   41.44    1.88
   9   7  -2   41.48    2.18
  -9  -7   2   42.30    2.27
  -9  -7   2   38.59    2.39
  -9  -7   2   41.06    1.73
   8   7  -2   16.85    1.06
   8   7  -2   17.33    1.20
  -8  -7   2   16.66    0.98
  -8  -7   2   16.60    1.31
  -8  -7   2   16.88    1.27
   7   7  -2    3.68    0.54
   7   7  -2    3.67    0.62
  -7  -7   2    4.33    0.73
  -7  -7   2    2.94    0.46
  -7  -7   2    4.71    0.76
   6   7  -2   40.33    1.86
   6   7  -2   41.98    1.74
  -6  -7   2   42.52    1.98
  -6  -7   2   44.06    1.69
  -6  -7   2   42.27    1.83
  -6  -7   2   41.48    1.98
   5   7  -2    8.04    0.65
   5   7  -2   10.58    0.78
  -5  -7   2    8.67    0.81
  -5  -7   2    9.12    0.79
  -5  -7   2    9.80    0.98
  -5  -7   2    9.34    0.64
   4   7  -2   54.52    2.02
   4   7  -2   51.72    2.10
  -4  -7   2   56.12    2.12
  -4  -7   2   57.58    2.21
  -4  -7   2   55.41    2.27
  -4  -7   2   54.51    1.98
   3   7  -2    9.18    0.67
   3   7  -2    8.81    0.60
  -3  -7   2    8.11    0.84
  -3  -7   2    9.02    0.68
  -3  -7   2    9.11    0.67
  -3  -7   2    9.56    0.60
   2   7  -2   39.99    1.60
   2   7  -2   37.98    1.50
  -2  -7   2   38.79    1.59
  -2  -7   2   42.36    1.76
  -2  -7   2   39.47    1.50
  -2  -7   2   40.67    1.73
  -2  -7   2   39.56    1.62
   1   7  -2   86.40    2.90
   1   7  -2   88.73    2.97
   1   7  -2   89.14    2.98
  -1  -7   2   89.91    3.02
  -1  -7   2   92.06    3.16
  -1  -7   2   91.92    2.91
  -1  -7   2   88.77    3.01
  -1  -7   2   92.20    3.16
   0   7  -2   27.80    1.15
   0   7  -2   28.81    1.21
   0  -7   2   30.50    1.36
   0  -7   2   27.54    1.22
   0  -7   2   27.37    1.26
   0  -7   2   28.34    1.15
   0  -7   2   30.41    1.38
   0  -7   2   28.80    1.26
  -1   7  -2   39.38    1.54
  -1   7  -2   38.57    1.48
   1  -7   2   40.40    1.73
   1  -7   2   41.12    1.67
   1  -7   2   40.95    1.66
   1  -7   2   42.12    1.51
  -2   7  -2   55.52    2.18
  -2   7  -2   55.78    1.97
  -2   7  -2   51.79    1.89
   2  -7   2   53.63    2.03
   2  -7   2   55.74    1.93
   2  -7   2   55.56    2.13
   2  -7   2   57.37    2.21
   2  -7   2   56.57    2.10
  -3   7  -2    0.93    0.33
  -3   7  -2    0.80    0.22
  -3   7  -2    1.76    0.33
   3  -7   2    2.23    0.41
   3  -7   2    1.26    0.28
   3  -7   2    1.19    0.33
   3  -7   2    1.09    0.31
   3  -7   2    1.97    0.43
  -4   7  -2  160.93    5.24
  -4   7  -2  170.68    5.07
  -4   7  -2  153.14    5.28
  -4   7  -2  161.58    4.99
   4  -7   2  163.91    5.22
   4  -7   2  169.43    5.39
   4  -7   2  163.78    5.16
   4  -7   2  162.60    5.29
   4  -7   2  170.13    5.02
  -5   7  -2   78.87    2.65
  -5   7  -2   78.06    2.92
  -5   7  -2   80.03    2.72
  -5   7  -2   73.95    2.93
   5  -7   2   81.84    2.67
   5  -7   2   75.54    2.92
   5  -7   2   79.30    2.99
   5  -7   2   82.08    2.83
  -6   7  -2   77.07    2.98
  -6   7  -2   76.34    2.61
  -6   7  -2   72.09    2.91
  -6   7  -2   81.03    2.72
   6  -7   2   73.45    2.90
   6  -7   2   76.06    2.63
   6  -7   2   74.29    2.96
   6  -7   2   81.88    2.83
  -7   7  -2   92.94    3.53
  -7   7  -2   91.11    3.11
  -7   7  -2   92.12    3.51
  -7   7  -2   97.74    3.25
   7  -7   2   91.96    3.31
   7  -7   2   91.11    3.14
   7  -7   2   97.76    3.56
   7  -7   2   93.25    3.49
  -8   7  -2    1.17    0.34
  -8   7  -2    0.94    0.43
  -8   7  -2    0.97    0.43
  -8   7  -2    1.36    0.35
   8  -7   2    0.87    0.31
   8  -7   2    1.62    0.48
   8  -7   2    1.60    0.44
   8  -7   2    1.55    0.48
  -9   7  -2   24.98    1.23
  -9   7  -2   28.41    1.65
  -9   7  -2   25.58    1.65
   9  -7   2   23.17    1.53
   9  -7   2   25.80    1.29
   9  -7   2   24.21    1.41
   9  -7   2   26.35    1.55
 -10   7  -2   19.78    1.10
 -10   7  -2   20.68    1.48
 -10   7  -2   20.52    1.55
  10  -7   2   20.60    1.41
  10  -7   2   18.33    1.26
  10  -7   2   20.87    1.18
  10  -7   2   21.07    1.48
 -11   7  -2   10.90    1.41
 -11   7  -2   14.29    0.93
 -11   7  -2   12.47    1.36
  11  -7   2   10.90    1.12
  11  -7   2   11.46    1.29
  11  -7   2   12.82    1.37
  11  -7   2   11.59    0.94
 -12   7  -2   48.94    2.82
 -12   7  -2   52.63    2.09
 -12   7  -2   50.44    2.62
  12  -7   2   49.49    2.20
  12  -7   2   52.86    2.64
  12  -7   2   54.69    2.63
 -13   7  -2    5.95    0.70
 -13   7  -2    3.76    1.04
  13  -7   2    5.00    0.93
  13  -7   2    3.81    0.89
  13  -7   2    3.57    0.68
 -14   7  -2   25.04    1.30
 -14   7  -2   19.75    2.20
  14  -7   2   20.48    1.44
  14  -7   2   23.61    1.81
  14  -7   2   24.28    1.85
 -15   7  -2   17.18    1.08
 -15   7  -2   13.43    1.91
  15  -7   2   18.54    1.88
  15  -7   2   13.78    1.30
 -14  -6   2    0.63    0.81
 -14  -6   2   -0.37    0.34
  13   6  -2   12.46    1.23
 -13  -6   2   15.34    1.91
 -13  -6   2   13.04    0.97
  12   6  -2   11.40    1.12
 -12  -6   2   12.00    1.53
 -12  -6   2   11.73    0.91
  11   6  -2    3.95    0.69
 -11  -6   2    4.02    0.59
 -11  -6   2    5.95    1.13
  10   6  -2   43.40    1.97
 -10  -6   2   44.19    2.40
 -10  -6   2   45.82    1.86
   9   6  -2    6.42    0.86
   9   6  -2    5.40    0.79
   9   6  -2    6.45    0.75
  -9  -6   2    7.75    1.09
  -9  -6   2    6.69    0.91
  -9  -6   2    6.72    0.68
   8   6  -2   34.34    1.55
   8   6  -2   33.03    1.67
  -8  -6   2   33.50    1.83
  -8  -6   2   31.84    1.44
  -8  -6   2   34.23    1.76
   7   6  -2   32.77    1.46
   7   6  -2   31.41    1.57
  -7  -6   2   34.74    1.76
  -7  -6   2   31.25    1.65
  -7  -6   2   32.06    1.40
  -7  -6   2   34.48    1.57
   6   6  -2    0.20    0.22
   6   6  -2    0.55    0.30
  -6  -6   2    0.07    0.29
  -6  -6   2    0.33    0.21
  -6  -6   2    0.10    0.23
  -6  -6   2    0.49    0.33
   5   6  -2   96.29    3.14
   5   6  -2   95.95    3.26
  -5  -6   2   97.16    3.39
  -5  -6   2   95.31    3.36
  -5  -6   2   93.46    3.23
  -5  -6   2   92.95    3.10
   4   6  -2   12.12    0.70
   4   6  -2   11.62    0.75
  -4  -6   2   13.07    0.71
  -4  -6   2   13.81    0.80
  -4  -6   2   10.59    0.79
  -4  -6   2   14.28    0.86
   3   6  -2   55.66    1.90
   3   6  -2   49.89    1.94
  -3  -6   2   55.73    2.06
  -3  -6   2   52.58    1.86
  -3  -6   2   54.54    2.08
   2   6  -2   97.42    3.19
   2   6  -2  100.46    3.27
  -2  -6   2  100.64    3.19
  -2  -6   2  105.89    3.31
  -2  -6   2  102.11    3.39
  -2  -6   2  105.04    3.36
   1   6  -2   10.09    0.57
   1   6  -2    9.41    0.60
   1   6  -2   11.01    0.63
  -1  -6   2   10.73    0.71
  -1  -6   2   11.55    0.66
  -1  -6   2   11.67    0.72
  -1  -6   2   11.44    0.67
  -1  -6   2   10.68    0.58
   0   6  -2   86.05    2.85
   0   6  -2   89.39    2.81
   0  -6   2   89.56    3.01
   0  -6   2   89.75    2.92
   0  -6   2   89.72    2.81
   0  -6   2   87.82    2.92
   0  -6   2   91.27    3.02
   0  -6   2   90.17    2.94
  -1   6  -2   40.41    1.45
  -1   6  -2   38.23    1.47
   1  -6   2   40.44    1.55
   1  -6   2   42.00    1.60
   1  -6   2   41.35    1.66
   1  -6   2   41.60    1.46
   1  -6   2   43.25    1.63
  -2   6  -2    2.07    0.28
  -2   6  -2    2.08    0.36
  -2   6  -2    2.27    0.31
   2  -6   2    2.16    0.37
   2  -6   2    2.04    0.34
   2  -6   2    2.41    0.35
   2  -6   2    1.67    0.32
   2  -6   2    1.86    0.27
  -3   6  -2   44.80    1.64
  -3   6  -2   43.73    1.60
  -3   6  -2   45.69    1.81
  -3   6  -2   45.35    1.82
   3  -6   2   46.42    1.87
   3  -6   2   47.74    1.83
   3  -6   2   45.57    1.77
   3  -6   2   45.93    1.62
  -4   6  -2   10.49    0.75
  -4   6  -2   10.40    0.76
  -4   6  -2   10.87    0.61
   4  -6   2   11.17    0.74
   4  -6   2   10.59    0.69
   4  -6   2   11.63    0.64
   4  -6   2   11.21    0.80
   4  -6   2   12.19    0.80
  -5   6  -2   83.34    3.05
  -5   6  -2   82.65    2.74
  -5   6  -2   82.39    3.05
  -5   6  -2   87.63    2.83
   5  -6   2   86.85    3.04
   5  -6   2   83.94    2.90
   5  -6   2   83.64    2.76
   5  -6   2   84.05    3.07
  -6   6  -2  129.98    4.05
  -6   6  -2  130.70    4.41
  -6   6  -2  128.63    4.44
  -6   6  -2  129.96    4.15
   6  -6   2  128.95    4.23
   6  -6   2  128.91    4.37
   6  -6   2  131.69    4.09
   6  -6   2  129.26    4.41
  -7   6  -2   38.23    1.84
  -7   6  -2   40.69    1.94
  -7   6  -2   43.23    1.69
  -7   6  -2   38.87    1.54
   7  -6   2   39.95    1.86
   7  -6   2   39.64    1.71
   7  -6   2   34.92    1.77
   7  -6   2   38.45    1.56
  -8   6  -2  109.11    4.02
  -8   6  -2  110.84    4.15
  -8   6  -2  108.54    3.58
  -8   6  -2  113.73    3.75
   8  -6   2  112.21    3.64
   8  -6   2  113.87    3.99
   8  -6   2  105.20    3.77
   8  -6   2  109.66    4.00
  -9   6  -2   44.31    1.75
  -9   6  -2   43.76    2.28
  -9   6  -2   42.50    2.13
   9  -6   2   45.46    2.15
   9  -6   2   43.82    2.09
   9  -6   2   44.26    1.81
   9  -6   2   43.01    1.95
 -10   6  -2    9.27    0.73
 -10   6  -2    9.88    1.17
 -10   6  -2    9.06    1.23
  10  -6   2    9.92    0.90
  10  -6   2    9.43    1.11
  10  -6   2   10.09    1.13
  10  -6   2    8.63    0.93
 -11   6  -2   28.44    1.78
 -11   6  -2   28.87    1.35
 -11   6  -2   27.85    1.95
  11  -6   2   27.97    1.75
  11  -6   2   28.03    1.60
  11  -6   2   27.43    1.70
  11  -6   2   26.43    1.43
 -12   6  -2    0.04    0.56
 -12   6  -2   -0.16    0.40
 -12   6  -2   -0.03    0.28
  12  -6   2    0.33    0.45
  12  -6   2   -0.14    0.36
  12  -6   2   -0.45    0.29
  12  -6   2   -0.35    0.43
 -13   6  -2   43.71    1.80
 -13   6  -2   42.29    2.70
 -13   6  -2   40.40    2.67
  13  -6   2   44.38    2.42
  13  -6   2   41.69    2.35
  13  -6   2   43.39    2.03
 -14   6  -2   21.60    1.17
 -14   6  -2   19.34    2.21
  14  -6   2   20.10    1.71
  14  -6   2   20.56    1.42
  14  -6   2   21.90    1.73
 -15   6  -2    4.37    0.84
 -15   6  -2    3.59    1.15
  15  -6   2    3.04    0.90
  15  -6   2    3.74    0.75
  15  -6   2    2.53    0.98
  14   5  -2   21.26    1.48
 -14  -5   2   19.92    1.18
 -14  -5   2   17.18    2.03
  13   5  -2    9.22    1.03
 -13  -5   2    8.82    0.85
 -13  -5   2   10.93    1.54
  12   5  -2   23.41    1.43
 -12  -5   2   23.66    1.84
 -12  -5   2   23.50    1.96
 -12  -5   2   24.73    1.30
  11   5  -2   32.17    1.66
 -11  -5   2   34.80    1.58
 -11  -5   2   36.29    2.18
  10   5  -2    0.70    0.42
  10   5  -2    0.10    0.32
  10   5  -2    0.13    0.41
 -10  -5   2    1.19    0.59
 -10  -5   2    0.19    0.28
   9   5  -2   43.34    1.86
   9   5  -2   44.60    2.00
   9   5  -2   44.83    2.05
  -9  -5   2   41.51    2.06
  -9  -5   2   45.47    2.26
  -9  -5   2   45.65    1.80
   8   5  -2   48.23    2.07
   8   5  -2   45.29    2.04
   8   5  -2   46.72    1.91
  -8  -5   2   46.97    2.13
  -8  -5   2   47.91    1.86
  -8  -5   2   50.85    2.28
  -8  -5   2   48.88    2.02
   7   5  -2   10.35    0.72
   7   5  -2   10.26    0.79
  -7  -5   2   10.06    1.01
  -7  -5   2    8.68    0.89
  -7  -5   2    8.68    0.79
  -7  -5   2    9.91    0.68
   6   5  -2   77.82    2.66
   6   5  -2   78.88    2.79
  -6  -5   2   76.45    2.91
  -6  -5   2   79.31    2.77
  -6  -5   2   75.89    2.84
  -6  -5   2   78.58    2.62
   5   5  -2    6.44    0.51
   5   5  -2    7.76    0.72
  -5  -5   2    6.46    0.68
  -5  -5   2    7.92    0.69
  -5  -5   2    7.29    0.76
  -5  -5   2    6.86    0.50
   4   5  -2   95.17    3.08
   4   5  -2   94.46    3.17
  -4  -5   2   96.36    3.23
  -4  -5   2   97.76    3.18
  -4  -5   2   98.36    3.08
  -4  -5   2   99.41    3.30
   3   5  -2  187.67    5.67
   3   5  -2  188.76    5.75
  -3  -5   2  194.13    5.68
  -3  -5   2  194.67    5.88
  -3  -5   2  194.03    5.83
   2   5  -2   99.74    3.08
   2   5  -2  101.09    3.12
   2   5  -2  102.29    3.16
  -2  -5   2   99.23    3.08
  -2  -5   2   98.58    3.24
  -2  -5   2   98.47    3.21
  -2  -5   2   99.23    3.17
   1   5  -2  128.81    3.88
   1   5  -2  126.56    3.86
   1   5  -2  126.04    3.81
  -1  -5   2  126.75    3.96
  -1  -5   2  125.97    3.91
  -1  -5   2  130.00    3.83
  -1  -5   2  128.07    3.96
   0   5  -2   53.84    1.84
   0   5  -2   53.46    1.80
   0   5  -2   55.34    1.88
   0  -5   2   58.44    1.99
   0  -5   2   55.48    1.96
   0  -5   2   55.46    1.93
   0  -5   2   58.74    1.91
  -1   5  -2   35.35    1.33
  -1   5  -2   37.14    1.30
  -1   5  -2   39.11    1.49
   1  -5   2   38.93    1.44
   1  -5   2   41.01    1.48
   1  -5   2   38.30    1.49
   1  -5   2   38.62    1.33
  -2   5  -2   73.00    2.49
  -2   5  -2   73.19    2.33
  -2   5  -2   68.73    2.27
  -2   5  -2   73.75    2.48
   2  -5   2   74.52    2.45
   2  -5   2   70.24    2.38
   2  -5   2   73.11    2.51
   2  -5   2   74.87    2.48
   2  -5   2   73.77    2.31
  -3   5  -2   22.28    0.92
  -3   5  -2   21.40    0.87
  -3   5  -2   21.93    1.06
  -3   5  -2   20.14    1.02
   3  -5   2   23.26    0.91
   3  -5   2   21.75    1.01
   3  -5   2   21.64    1.07
   3  -5   2   23.19    0.99
   3  -5   2   22.52    1.05
  -4   5  -2   29.14    1.15
  -4   5  -2   29.77    1.32
  -4   5  -2   26.61    1.30
  -4   5  -2   27.38    1.08
   4  -5   2   30.46    1.32
   4  -5   2   28.30    1.32
   4  -5   2   28.30    1.11
   4  -5   2   31.30    1.30
   4  -5   2   27.68    1.20
  -5   5  -2   51.64    1.80
  -5   5  -2   49.95    2.03
  -5   5  -2   47.44    1.95
  -5   5  -2   46.85    1.69
   5  -5   2   48.40    1.84
   5  -5   2   51.40    1.75
   5  -5   2   50.78    1.97
   5  -5   2   46.31    1.96
  -6   5  -2   38.19    1.51
  -6   5  -2   36.89    1.41
  -6   5  -2   38.04    1.69
  -6   5  -2   37.44    1.76
   6  -5   2   35.62    1.53
   6  -5   2   37.13    1.44
   6  -5   2   37.78    1.44
   6  -5   2   35.86    1.67
  -7   5  -2   82.63    3.21
  -7   5  -2   86.51    2.86
  -7   5  -2   81.51    2.70
  -7   5  -2   80.54    3.06
   7  -5   2   84.50    3.08
   7  -5   2   83.94    2.91
   7  -5   2   79.19    2.74
   7  -5   2   78.79    2.74
  -8   5  -2    0.21    0.35
  -8   5  -2    0.60    0.35
  -8   5  -2    0.20    0.20
  -8   5  -2    0.11    0.21
   8  -5   2    0.18    0.22
   8  -5   2    0.39    0.29
   8  -5   2    0.27    0.29
   8  -5   2    0.33    0.22
  -9   5  -2   85.29    2.88
  -9   5  -2   86.50    3.36
  -9   5  -2   85.85    3.55
   9  -5   2   84.58    2.97
   9  -5   2   82.75    3.12
   9  -5   2   85.09    2.97
   9  -5   2   88.37    3.35
 -10   5  -2   26.96    1.84
 -10   5  -2   26.03    1.66
 -10   5  -2   29.69    1.31
  10  -5   2   29.73    1.43
  10  -5   2   31.47    1.73
  10  -5   2   29.59    1.56
  10  -5   2   29.54    1.42
 -11   5  -2    1.70    0.39
 -11   5  -2    1.53    0.57
 -11   5  -2    0.93    0.60
  11  -5   2    0.75    0.38
  11  -5   2    1.65    0.47
  11  -5   2    1.28    0.42
  11  -5   2    1.75    0.58
 -12   5  -2   23.42    1.68
 -12   5  -2   27.16    1.27
 -12   5  -2   22.13    1.83
  12  -5   2   26.65    1.44
  12  -5   2   25.72    1.58
  12  -5   2   24.63    1.40
  12  -5   2   24.72    1.67
 -13   5  -2   15.04    0.92
 -13   5  -2   11.70    1.53
 -13   5  -2   11.74    1.58
  13  -5   2   13.52    1.48
  13  -5   2   13.07    1.20
  13  -5   2   11.88    1.13
 -14   5  -2   23.25    1.15
 -14   5  -2   20.01    2.25
  14  -5   2   21.04    1.42
  14  -5   2   20.58    1.69
  14  -5   2   20.35    1.74
 -15   5  -2   16.84    2.16
  15  -5   2   18.11    1.86
  15  -5   2   17.43    1.78
  15  -5   2   20.30    1.45
 -15  -4   2   15.23    1.08
 -15  -4   2   12.56    1.84
  14   4  -2    3.29    0.71
 -14  -4   2    4.65    1.17
 -14  -4   2    5.42    0.70
  13   4  -2   27.93    1.60
 -13  -4   2   28.78    1.44
 -13  -4   2   27.01    2.10
  12   4  -2   29.01    1.60
 -12  -4   2   31.17    2.12
 -12  -4   2   33.43    1.53
 -12  -4   2   31.74    1.99
  11   4  -2    1.36    0.45
 -11  -4   2    0.90    0.53
 -11  -4   2    1.39    0.66
 -11  -4   2    0.40    0.35
  10   4  -2   53.90    2.16
  10   4  -2   54.03    2.29
  10   4  -2   57.79    2.40
 -10  -4   2   57.83    2.63
 -10  -4   2   52.42    2.08
 -10  -4   2   48.77    2.32
   9   4  -2    4.15    0.64
   9   4  -2    3.06    0.50
   9   4  -2    3.02    0.55
  -9  -4   2    2.95    0.67
  -9  -4   2    2.91    0.59
  -9  -4   2    3.04    0.47
   8   4  -2   35.42    1.66
   8   4  -2   35.53    1.63
   8   4  -2   36.11    1.53
  -8  -4   2   37.35    1.84
  -8  -4   2   34.32    1.68
  -8  -4   2   37.51    1.64
  -8  -4   2   37.57    1.52
   7   4  -2   34.37    1.40
   7   4  -2   33.47    1.49
   7   4  -2   31.86    1.49
  -7  -4   2   33.23    1.55
  -7  -4   2   33.59    1.48
  -7  -4   2   31.10    1.61
  -7  -4   2   33.21    1.37
   6   4  -2    0.69    0.26
   6   4  -2    0.85    0.24
  -6  -4   2    0.37    0.24
  -6  -4   2    0.48    0.23
  -6  -4   2    0.66    0.30
  -6  -4   2    0.44    0.20
   5   4  -2   65.20    2.33
   5   4  -2   68.02    2.25
  -5  -4   2   66.96    2.37
  -5  -4   2   65.32    2.46
  -5  -4   2   67.11    2.24
  -5  -4   2   67.73    2.34
   4   4  -2  186.01    5.62
   4   4  -2  185.34    5.53
  -4  -4   2  179.25    5.51
  -4  -4   2  191.66    5.65
  -4  -4   2  186.17    5.74
  -4  -4   2  192.12    5.63
   3   4  -2   71.33    2.36
   3   4  -2   69.61    2.29
  -3  -4   2   71.20    2.30
  -3  -4   2   75.11    2.39
  -3  -4   2   74.67    2.39
  -3  -4   2   71.85    2.47
   2   4  -2   14.96    0.63
   2   4  -2   13.71    0.61
   2   4  -2   15.33    0.68
  -2  -4   2   14.29    0.68
  -2  -4   2   14.89    0.64
  -2  -4   2   13.05    0.72
  -2  -4   2   14.99    0.69
   1   4  -2    2.32    0.25
   1   4  -2    2.32    0.26
   1   4  -2    2.73    0.30
  -1  -4   2    2.16    0.23
  -1  -4   2    2.34    0.26
  -1  -4   2    2.09    0.30
  -1  -4   2    2.19    0.28
   0   4  -2  222.35    6.59
   0   4  -2  226.77    6.54
   0   4  -2  222.49    6.54
   0   4  -2  223.90    6.61
   0  -4   2  232.65    6.69
   0  -4   2  228.64    6.62
   0  -4   2  230.14    6.64
   0  -4   2  244.26    6.73
   0  -4   2  231.57    6.56
  -1   4  -2   52.52    1.68
  -1   4  -2   53.12    1.83
  -1   4  -2   53.02    1.80
  -1   4  -2   54.40    1.73
  -1   4  -2   55.61    1.68
   1  -4   2   55.54    1.82
   1  -4   2   55.91    1.83
   1  -4   2   53.36    1.70
   1  -4   2   51.87    1.77
   1  -4   2   54.66    1.86
  -2   4  -2    9.50    0.55
  -2   4  -2    8.95    0.46
  -2   4  -2    8.83    0.42
  -2   4  -2    9.22    0.58
  -2   4  -2    9.96    0.43
   2  -4   2    8.58    0.44
   2  -4   2    9.19    0.52
   2  -4   2   10.22    0.56
   2  -4   2    9.02    0.50
   2  -4   2    9.87    0.58
  -3   4  -2   62.70    2.27
  -3   4  -2   68.76    2.02
  -3   4  -2   66.59    2.08
  -3   4  -2   59.84    2.00
  -3   4  -2   63.25    2.20
   3  -4   2   63.34    2.03
   3  -4   2   64.82    2.18
   3  -4   2   64.65    2.13
   3  -4   2   63.46    2.25
  -4   4  -2   11.46    0.70
  -4   4  -2   11.75    0.76
  -4   4  -2   11.88    0.61
  -4   4  -2   10.77    0.54
   4  -4   2   12.89    0.72
   4  -4   2   12.37    0.59
   4  -4   2   11.54    0.73
   4  -4   2   12.30    0.66
   4  -4   2   11.87    0.58
  -5   4  -2   54.48    2.16
  -5   4  -2   56.26    1.89
  -5   4  -2   51.00    1.78
  -5   4  -2   51.20    2.03
   5  -4   2   54.90    2.08
   5  -4   2   52.42    1.82
   5  -4   2   58.70    2.66
   5  -4   2   52.67    1.92
  -6   4  -2   61.46    2.48
  -6   4  -2   61.85    2.36
  -6   4  -2   61.14    2.05
  -6   4  -2   61.34    2.16
   6  -4   2   62.35    2.09
   6  -4   2   58.07    2.18
   6  -4   2   61.55    2.36
  -7   4  -2    1.20    0.26
  -7   4  -2    1.19    0.31
  -7   4  -2    1.02    0.36
  -7   4  -2    0.82    0.40
   7  -4   2    1.73    0.43
   7  -4   2    1.05    0.31
   7  -4   2    2.32    0.37
  -8   4  -2   67.05    2.40
  -8   4  -2   67.10    2.65
  -8   4  -2   62.14    2.21
  -8   4  -2   61.25    2.77
   8  -4   2   66.52    2.46
   8  -4   2   66.88    2.32
   8  -4   2   61.78    2.58
  -9   4  -2   11.37    0.73
  -9   4  -2   13.36    1.39
  -9   4  -2   10.72    1.00
   9  -4   2   14.34    0.98
   9  -4   2   11.97    1.00
   9  -4   2   13.76    0.84
 -10   4  -2   22.25    1.05
 -10   4  -2   21.61    1.63
 -10   4  -2   20.40    1.41
  10  -4   2   20.59    1.15
  10  -4   2   19.38    1.25
  10  -4   2   21.13    1.41
 -11   4  -2   33.77    1.92
 -11   4  -2   33.50    2.16
 -11   4  -2   35.88    1.47
  11  -4   2   35.22    1.80
  11  -4   2   36.63    1.96
  11  -4   2   33.74    1.62
 -12   4  -2    1.80    0.74
 -12   4  -2    2.10    0.41
 -12   4  -2    2.19    0.69
  12  -4   2    2.16    0.54
  12  -4   2    3.25    0.78
  12  -4   2    0.96    0.48
 -13   4  -2   15.80    1.93
 -13   4  -2   23.77    1.09
 -13   4  -2   19.09    2.01
  13  -4   2   19.89    1.57
  13  -4   2   16.89    1.57
  13  -4   2   17.91    1.27
 -14   4  -2   11.28    1.69
 -14   4  -2   15.29    0.87
  14  -4   2   14.68    1.59
  14  -4   2   12.07    1.18
  14  -4   2   12.03    1.20
 -15   4  -2    4.84    1.29
  15  -4   2    5.46    0.87
  15  -4   2    4.62    1.05
  15  -4   2    4.70    0.82
  15   3  -2   -0.16    0.46
 -15  -3   2    0.40    0.42
 -15  -3   2    0.25    0.80
  14   3  -2   18.41    1.34
 -14  -3   2   19.93    1.20
 -14  -3   2   18.19    1.99
  13   3  -2   16.45    1.20
 -13  -3   2   16.81    1.81
 -13  -3   2   15.28    1.05
 -13  -3   2   13.77    1.83
  12   3  -2    3.11    0.62
 -12  -3   2    5.03    0.99
 -12  -3   2    4.21    0.62
 -12  -3   2    3.26    0.80
  11   3  -2   38.45    1.76
 -11  -3   2   42.00    1.72
 -11  -3   2   39.21    2.21
 -11  -3   2   35.74    2.07
  10   3  -2    1.27    0.39
  10   3  -2    1.01    0.43
  10   3  -2    1.36    0.42
 -10  -3   2    0.99    0.33
 -10  -3   2    1.29    0.51
   9   3  -2   55.43    2.29
   9   3  -2   55.22    2.22
   9   3  -2   56.72    2.14
  -9  -3   2   56.69    2.26
  -9  -3   2   59.72    2.56
  -9  -3   2   54.25    2.08
   8   3  -2   36.48    1.63
   8   3  -2   40.00    1.60
   8   3  -2   39.97    1.72
  -8  -3   2   40.05    1.70
  -8  -3   2   36.42    1.68
  -8  -3   2   40.85    1.59
  -8  -3   2   40.90    1.92
   7   3  -2   24.08    1.16
   7   3  -2   26.04    1.23
   7   3  -2   22.78    1.08
  -7  -3   2   24.45    1.10
  -7  -3   2   24.52    1.18
  -7  -3   2   24.82    1.21
  -7  -3   2   24.87    1.35
   6   3  -2   57.56    2.04
   6   3  -2   56.91    2.14
   6   3  -2   60.33    2.11
  -6  -3   2   58.67    2.14
  -6  -3   2   60.94    2.05
  -6  -3   2   59.65    2.30
  -6  -3   2   60.49    2.17
   5   3  -2    0.83    0.20
   5   3  -2    0.31    0.18
  -5  -3   2    0.29    0.18
  -5  -3   2    0.61    0.23
  -5  -3   2    0.30    0.16
   4   3  -2  127.74    3.94
   4   3  -2  125.86    3.86
  -4  -3   2  131.00    3.93
  -4  -3   2  127.07    4.07
  -4  -3   2  133.47    3.96
  -4  -3   2  125.44    3.86
   3   3  -2   80.33    2.52
   3   3  -2   77.91    2.44
  -3  -3   2   82.34    2.49
  -3  -3   2   78.86    2.52
  -3  -3   2   79.99    2.46
  -3  -3   2   77.37    2.62
   2   3  -2  150.91    4.25
   2   3  -2  139.26    4.17
  -2  -3   2  147.76    4.21
  -2  -3   2  139.59    4.19
  -2  -3   2  143.49    4.26
  -2  -3   2  142.11    4.36
   1   3  -2  114.38    3.29
   1   3  -2  113.67    3.30
   1   3  -2  113.24    3.29
  -1  -3   2  111.74    3.47
  -1  -3   2  115.64    3.30
  -1  -3   2  111.27    3.31
  -1  -3   2  113.50    3.38
  -1  -3   2  114.28    3.35
   0   3  -2    2.66    0.20
   0   3  -2    2.77    0.17
   0   3  -2    2.84    0.17
   0  -3   2    2.54    0.21
   0  -3   2    2.23    0.21
   0  -3   2    2.81    0.20
   0  -3   2    2.49    0.17
  -1   3  -2  295.27    8.54
  -1   3  -2  286.24    8.40
  -1   3  -2  308.07    8.67
  -1   3  -2  306.81    8.40
   1  -3   2  294.00    8.59
   1  -3   2  302.91    8.43
   1  -3   2  312.18    8.55
   1  -3   2  289.44    8.49
  -2   3  -2  284.99    7.86
  -2   3  -2  281.61    8.16
  -2   3  -2  264.09    7.86
  -2   3  -2  280.19    8.03
   2  -3   2  279.48    8.11
   2  -3   2  283.89    8.03
   2  -3   2  286.34    7.99
   2  -3   2  273.01    7.90
  -3   3  -2   -0.01    0.08
  -3   3  -2    0.23    0.16
  -3   3  -2    0.12    0.16
  -3   3  -2    0.15    0.09
   3  -3   2    0.90    0.16
   3  -3   2   -0.01    0.11
   3  -3   2    0.13    0.13
   3  -3   2    0.21    0.16
  -4   3  -2  124.32    3.83
  -4   3  -2  139.04    3.83
  -4   3  -2  125.52    4.06
  -4   3  -2  128.43    4.21
   4  -3   2  131.45    3.88
   4  -3   2  133.40    4.08
   4  -3   2  128.17    4.12
   4  -3   2  131.65    3.98
  -5   3  -2   50.19    1.92
  -5   3  -2   51.46    2.07
  -5   3  -2   49.77    1.66
  -5   3  -2   54.41    1.67
  -5   3  -2   51.58    1.77
   5  -3   2   48.34    1.94
   5  -3   2   47.55    1.78
   5  -3   2   49.79    1.70
  -6   3  -2   11.17    0.87
  -6   3  -2   11.75    0.59
  -6   3  -2   13.55    0.72
  -6   3  -2   11.55    0.80
   6  -3   2   10.90    0.61
   6  -3   2   11.01    0.70
   6  -3   2   11.13    0.78
  -7   3  -2   85.60    3.17
  -7   3  -2   85.69    2.80
  -7   3  -2   88.66    3.39
  -7   3  -2   90.79    2.98
   7  -3   2   88.87    3.20
   7  -3   2   91.24    3.04
   7  -3   2   88.60    2.89
  -8   3  -2    0.37    0.19
  -8   3  -2    0.22    0.22
  -8   3  -2    1.36    0.41
  -8   3  -2    0.49    0.38
   8  -3   2    0.74    0.27
   8  -3   2    0.77    0.34
   8  -3   2    0.69    0.31
  -9   3  -2   59.63    2.77
  -9   3  -2   61.31    2.09
  -9   3  -2   61.72    2.57
   9  -3   2   58.83    2.51
   9  -3   2   59.07    2.21
   9  -3   2   57.83    2.35
 -10   3  -2   81.41    2.61
 -10   3  -2   74.62    3.40
 -10   3  -2   76.66    3.14
  10  -3   2   75.16    3.09
  10  -3   2   76.95    2.96
  10  -3   2   75.87    2.76
 -11   3  -2   14.29    1.24
 -11   3  -2   11.68    1.42
 -11   3  -2   15.32    0.84
  11  -3   2   15.07    1.25
  11  -3   2   14.66    1.01
  11  -3   2   14.66    1.29
 -12   3  -2    9.69    1.43
 -12   3  -2   10.27    0.69
 -12   3  -2    8.46    1.11
  12  -3   2    8.95    0.91
  12  -3   2    8.95    1.16
  12  -3   2    8.27    1.00
 -13   3  -2    0.92    0.33
 -13   3  -2    0.32    0.69
  13  -3   2    0.88    0.59
  13  -3   2    0.23    0.47
  13  -3   2    1.26    0.49
 -14   3  -2   13.87    1.85
  14  -3   2   15.89    1.63
  14  -3   2   16.15    1.26
 -15   3  -2   12.48    1.89
  15  -3   2    9.81    1.12
  15  -3   2   12.29    1.52
  15   2  -2   16.62    1.31
 -15  -2   2   13.62    1.86
 -15  -2   2   19.17    1.21
  14   2  -2    3.82    0.72
 -14  -2   2    4.90    0.67
 -14  -2   2    4.03    1.09
  13   2  -2    5.54    0.78
 -13  -2   2    6.78    0.77
 -13  -2   2    6.91    1.09
 -13  -2   2    5.76    1.15
  12   2  -2   15.39    1.09
 -12  -2   2   17.63    1.08
 -12  -2   2   17.57    1.74
 -12  -2   2   16.90    1.45
  11   2  -2    8.32    0.82
  11   2  -2    9.18    0.94
 -11  -2   2    9.15    0.82
 -11  -2   2    7.67    1.02
 -11  -2   2    8.40    1.16
  10   2  -2   35.80    1.61
  10   2  -2   37.76    1.71
  10   2  -2   37.03    1.76
 -10  -2   2   39.18    1.60
 -10  -2   2   39.23    1.79
 -10  -2   2   35.63    1.95
 -10  -2   2   36.03    1.94
   9   2  -2   25.62    1.24
   9   2  -2   26.10    1.35
   9   2  -2   26.05    1.29
  -9  -2   2   27.06    1.54
  -9  -2   2   26.80    1.22
  -9  -2   2   26.89    1.36
   8   2  -2   90.87    3.05
   8   2  -2   88.39    2.97
   8   2  -2   88.73    3.11
  -8  -2   2   90.56    3.10
  -8  -2   2   87.31    3.31
  -8  -2   2   87.84    2.95
   7   2  -2  152.98    4.76
   7   2  -2  154.61    4.85
   7   2  -2  156.46    4.71
  -7  -2   2  155.21    4.71
  -7  -2   2  148.81    5.01
  -7  -2   2  153.22    4.82
   6   2  -2    0.64    0.20
   6   2  -2    0.44    0.21
   6   2  -2    0.69    0.21
  -6  -2   2    0.49    0.20
  -6  -2   2    0.25    0.16
  -6  -2   2    0.76    0.23
  -6  -2   2    0.72    0.29
   5   2  -2   47.12    1.69
   5   2  -2   48.18    1.62
   5   2  -2   45.35    1.59
  -5  -2   2   45.62    1.60
  -5  -2   2   48.26    1.82
  -5  -2   2   44.66    1.67
  -5  -2   2   45.66    1.64
   4   2  -2   93.72    2.85
   4   2  -2   90.11    2.76
   4   2  -2   90.03    2.75
  -4  -2   2   90.14    2.84
  -4  -2   2   87.83    2.76
  -4  -2   2   85.24    2.93
  -4  -2   2   93.78    2.78
   3   2  -2   56.44    1.83
   3   2  -2   53.94    1.76
   3   2  -2   54.18    1.69
  -3  -2   2   50.50    1.70
  -3  -2   2   51.10    1.85
  -3  -2   2   58.24    1.70
  -3  -2   2   54.12    1.76
   2   2  -2   87.21    2.54
   2   2  -2   86.39    2.54
  -2  -2   2   84.41    2.55
  -2  -2   2   82.85    2.71
  -2  -2   2   91.36    2.52
  -2  -2   2   87.85    2.62
   1   2  -2   23.98    0.73
  -1  -2   2   23.72    0.76
  -1  -2   2   23.24    0.73
  -1  -2   2   26.20    0.79
  -1  -2   2   24.26    0.82
  -1  -2   2   24.73    0.77
  -1  -2   2   24.42    0.92
   0  -2   2  150.72    4.42
   0  -2   2  155.87    4.36
  -1   2  -2  227.60    6.60
   1  -2   2  221.64    6.40
   1  -2   2  219.66    6.31
   1  -2   2  232.40    6.31
   1  -2   2  232.56    6.43
   1  -2   2  224.50    6.53
  -2   2  -2  219.46    6.45
  -2   2  -2  216.38    6.26
   2  -2   2  219.54    6.28
   2  -2   2  217.33    6.15
   2  -2   2  216.31    6.39
   2  -2   2  221.41    6.24
  -3   2  -2   36.02    1.31
  -3   2  -2   35.88    1.13
  -3   2  -2   36.49    1.46
   3  -2   2   35.93    1.26
   3  -2   2   36.13    1.18
   3  -2   2   39.92    1.35
   3  -2   2   36.70    1.41
  -4   2  -2   25.79    1.19
  -4   2  -2   24.18    0.83
  -4   2  -2   22.14    0.82
  -4   2  -2   25.34    1.05
   4  -2   2   23.83    0.88
   4  -2   2   22.55    0.94
   4  -2   2   22.91    1.08
   4  -2   2   25.26    1.07
  -5   2  -2   41.58    1.77
  -5   2  -2   37.96    1.31
  -5   2  -2   40.77    1.32
  -5   2  -2   40.46    1.59
   5  -2   2   37.43    1.61
   5  -2   2   38.97    1.38
   5  -2   2   40.18    1.48
  -6   2  -2   21.41    0.95
  -6   2  -2   19.35    0.81
  -6   2  -2   18.77    1.19
  -6   2  -2   19.83    1.07
  -6   2  -2   19.88    0.80
   6  -2   2   21.08    0.89
   6  -2   2   20.10    1.09
   6  -2   2   19.58    0.96
  -7   2  -2    2.63    0.32
  -7   2  -2    1.98    0.45
  -7   2  -2    2.28    0.40
  -7   2  -2    1.98    0.55
  -7   2  -2    2.19    0.31
   7  -2   2    2.76    0.37
   7  -2   2    1.97    0.45
   7  -2   2    1.82    0.36
  -8   2  -2   64.31    2.76
  -8   2  -2   61.49    2.51
  -8   2  -2   63.21    2.77
  -8   2  -2   61.03    2.08
   8  -2   2   61.85    2.52
   8  -2   2   59.15    2.32
   8  -2   2   63.78    2.22
  -9   2  -2   35.55    1.77
  -9   2  -2   34.60    1.33
  -9   2  -2   32.29    1.93
   9  -2   2   34.45    1.75
   9  -2   2   33.81    1.47
   9  -2   2   32.14    1.58
 -10   2  -2   85.23    3.49
 -10   2  -2   86.72    3.81
 -10   2  -2   97.90    2.98
  10  -2   2   91.65    3.18
  10  -2   2   90.17    3.35
  10  -2   2   93.67    3.56
 -11   2  -2   46.53    1.68
 -11   2  -2   43.00    2.50
 -11   2  -2   45.66    2.24
  11  -2   2   43.54    2.08
  11  -2   2   45.53    1.95
  11  -2   2   43.93    2.22
 -12   2  -2    0.06    0.47
 -12   2  -2    0.35    0.25
 -12   2  -2    0.02    0.42
  12  -2   2    0.05    0.43
  12  -2   2    0.16    0.35
  12  -2   2    0.76    0.46
 -13   2  -2   35.44    1.35
 -13   2  -2   35.73    2.44
  13  -2   2   30.38    1.88
  13  -2   2   32.73    2.01
  13  -2   2   27.52    1.63
 -14   2  -2   11.81    1.69
  14  -2   2   12.33    1.45
  14  -2   2   10.86    1.17
 -15   2  -2    9.15    1.63
  15  -2   2    7.26    1.71
  15  -2   2    8.44    1.04
 -16  -1   2   15.08    2.00
 -16  -1   2   18.95    1.24
  15   1  -2   -0.03    0.45
  15   1  -2    0.00    0.42
 -15  -1   2    0.18    0.41
 -15  -1   2    0.31    0.73
  14   1  -2   23.95    1.45
 -14  -1   2   23.35    1.95
 -14  -1   2   23.22    1.32
  13   1  -2    6.58    0.82
 -13  -1   2    6.47    1.15
 -13  -1   2    5.50    0.96
 -13  -1   2    6.72    0.76
  12   1  -2   26.46    1.42
 -12  -1   2   25.96    1.82
 -12  -1   2   27.20    1.37
 -12  -1   2   25.15    1.73
  11   1  -2   24.54    1.35
  11   1  -2   27.57    1.34
 -11  -1   2   24.60    1.25
 -11  -1   2   25.96    1.65
 -11  -1   2   22.27    1.62
  10   1  -2   14.72    0.91
  10   1  -2   13.16    0.99
  10   1  -2   14.36    0.96
 -10  -1   2   13.10    1.33
 -10  -1   2   15.18    0.90
 -10  -1   2   14.40    1.16
 -10  -1   2   13.79    0.99
   9   1  -2  102.15    3.42
   9   1  -2  101.14    3.32
   9   1  -2  104.57    3.50
  -9  -1   2   99.88    3.46
  -9  -1   2   93.76    3.67
  -9  -1   2  100.68    3.73
  -9  -1   2   99.53    3.31
   8   1  -2   29.38    1.27
   8   1  -2   29.71    1.38
   8   1  -2   30.14    1.33
  -8  -1   2   29.05    1.53
  -8  -1   2   31.07    1.39
  -8  -1   2   31.32    1.29
   7   1  -2    8.66    0.64
   7   1  -2    9.78    0.63
   7   1  -2    9.68    0.60
  -7  -1   2   11.36    0.71
  -7  -1   2    8.67    0.59
  -7  -1   2    9.06    0.75
   6   1  -2   94.26    3.11
   6   1  -2   95.85    3.05
   6   1  -2   97.96    3.03
  -6  -1   2   95.48    3.12
  -6  -1   2   97.51    3.05
  -6  -1   2   95.79    3.28
   5   1  -2   16.48    0.72
   5   1  -2   16.26    0.71
   5   1  -2   16.11    0.77
  -5  -1   2   16.37    0.78
  -5  -1   2   17.12    0.74
  -5  -1   2   16.69    0.87
   4   1  -2   38.52    1.34
   4   1  -2   38.49    1.26
   4   1  -2   38.89    1.27
  -4  -1   2   39.27    1.35
  -4  -1   2   34.44    1.40
  -4  -1   2   37.46    1.28
   3   1  -2   70.14    2.11
   3   1  -2   69.92    2.10
   3   1  -2   69.99    2.06
  -3  -1   2   69.71    2.27
  -3  -1   2   69.89    2.17
  -3  -1   2   71.49    2.12
   2   1  -2   82.05    2.34
   2   1  -2   79.77    2.35
  -2  -1   2   84.41    2.43
  -2  -1   2   81.98    2.37
   1   1  -2  219.11    5.79
  -1  -1   2  198.87    5.77
  -1  -1   2  197.67    5.92
   0   1  -2   72.59    2.18
   0   1  -2   73.94    2.24
   0  -1   2   69.28    2.17
  -1   1  -2  130.64    3.93
  -1   1  -2  132.67    3.93
   1  -1   2  130.63    3.91
   1  -1   2  128.03    3.77
   1  -1   2  128.79    3.70
   1  -1   2  137.69    3.69
  -2   1  -2   37.72    1.38
  -2   1  -2   35.16    1.17
  -2   1  -2   35.18    1.36
   2  -1   2   37.76    1.22
   2  -1   2   37.59    1.36
   2  -1   2   36.38    1.08
   2  -1   2   36.90    1.17
  -3   1  -2    2.96    0.32
  -3   1  -2    3.09    0.40
  -3   1  -2    3.59    0.45
   3  -1   2    3.07    0.40
   3  -1   2    3.77    0.22
   3  -1   2    3.17    0.29
   3  -1   2    2.31    0.26
  -4   1  -2  119.92    3.96
  -4   1  -2  113.61    3.46
  -4   1  -2  118.38    3.91
  -4   1  -2  123.59    3.76
   4  -1   2  120.63    3.88
   4  -1   2  120.31    3.56
   4  -1   2  117.11    3.65
   4  -1   2  128.18    3.81
  -5   1  -2   10.43    0.67
  -5   1  -2   10.43    0.45
  -5   1  -2    9.46    0.45
  -5   1  -2   10.37    0.76
  -5   1  -2   10.55    0.78
   5  -1   2   10.12    0.71
   5  -1   2    9.76    0.59
   5  -1   2    9.86    0.52
  -6   1  -2   35.12    1.71
  -6   1  -2   37.03    1.69
  -6   1  -2   31.94    1.19
  -6   1  -2   36.18    1.20
  -6   1  -2   33.48    1.50
   6  -1   2   34.91    1.59
   6  -1   2   34.34    1.41
   6  -1   2   36.00    1.32
  -7   1  -2   94.31    2.74
  -7   1  -2   89.69    2.96
  -7   1  -2   86.58    2.73
  -7   1  -2   84.77    3.37
  -7   1  -2   85.63    3.13
   7  -1   2   83.62    2.98
   7  -1   2   86.02    3.20
   7  -1   2   88.82    2.87
  -8   1  -2    2.42    0.32
  -8   1  -2    2.36    0.59
  -8   1  -2    2.42    0.52
   8  -1   2    2.50    0.44
   8  -1   2    1.89    0.47
   8  -1   2    2.74    0.42
  -9   1  -2   51.56    2.53
  -9   1  -2   51.44    1.74
  -9   1  -2   48.19    2.18
   9  -1   2   48.08    2.24
   9  -1   2   46.85    2.05
   9  -1   2   50.06    1.93
 -10   1  -2   29.12    1.89
 -10   1  -2   24.50    1.04
 -10   1  -2   22.88    1.47
  10  -1   2   24.91    1.55
  10  -1   2   24.92    1.26
  10  -1   2   23.23    1.38
 -11   1  -2    0.91    0.66
 -11   1  -2    0.31    0.22
 -11   1  -2    0.47    0.44
  11  -1   2    0.50    0.35
  11  -1   2    0.33    0.40
  11  -1   2    0.32    0.44
 -12   1  -2   37.79    2.13
 -12   1  -2   40.45    2.51
 -12   1  -2   44.15    1.50
  12  -1   2   39.78    1.88
  12  -1   2   40.39    2.08
  12  -1   2   39.19    2.18
 -13   1  -2    3.10    1.00
  13  -1   2    1.95    0.66
  13  -1   2    2.31    0.75
  13  -1   2    3.47    0.66
 -14   1  -2   17.84    2.14
  14  -1   2   13.01    1.23
  14  -1   2   14.20    1.53
 -15   1  -2   19.01    2.30
  15  -1   2   19.22    1.46
  16   0  -2    5.23    0.86
 -16   0   2    6.27    0.81
 -16   0   2    4.11    1.24
  15   0  -2   21.79    1.42
  15   0  -2   19.21    1.37
 -15   0   2   18.21    1.98
 -15   0   2   22.22    1.33
  14   0  -2    1.17    0.51
  14   0  -2    2.49    0.59
 -14   0   2    1.52    0.49
 -14   0   2    1.11    0.73
 -14   0   2    1.95    0.85
  13   0  -2   29.26    1.52
  13   0  -2   26.90    1.50
 -13   0   2   27.35    1.86
 -13   0   2   26.04    1.88
 -13   0   2   29.66    1.47
  12   0  -2   32.87    1.58
  12   0  -2   32.04    1.67
 -12   0   2   34.89    2.07
 -12   0   2   32.37    1.52
 -12   0   2   30.40    1.90
  11   0  -2    0.07    0.26
  11   0  -2    0.23    0.31
 -11   0   2    0.17    0.38
 -11   0   2    0.12    0.38
 -11   0   2   -0.26    0.22
  10   0  -2  127.09    4.22
  10   0  -2  123.32    4.02
  10   0  -2  125.37    4.15
 -10   0   2  116.43    4.43
 -10   0   2  124.66    4.17
 -10   0   2  124.22    4.00
 -10   0   2  119.87    4.45
   9   0  -2    6.47    0.69
   9   0  -2    5.80    0.66
   9   0  -2    6.64    0.62
  -9   0   2    6.69    0.72
  -9   0   2    5.10    0.72
  -9   0   2    6.53    0.63
  -9   0   2    7.01    0.86
   8   0  -2   72.77    2.58
   8   0  -2   71.88    2.53
   8   0  -2   72.26    2.45
  -8   0   2   70.62    2.78
  -8   0   2   70.51    2.76
  -8   0   2   72.31    2.46
  -8   0   2   71.15    2.56
   7   0  -2  165.72    5.06
   7   0  -2  171.46    5.00
   7   0  -2  169.30    5.11
  -7   0   2  157.25    5.26
  -7   0   2  166.69    5.11
  -7   0   2  159.62    4.98
  -7   0   2  163.59    5.31
   6   0  -2    3.00    0.35
   6   0  -2    2.44    0.34
   6   0  -2    2.91    0.38
  -6   0   2    2.34    0.31
  -6   0   2    2.90    0.39
  -6   0   2    2.21    0.40
   5   0  -2   62.26    2.06
   5   0  -2   62.49    2.02
   5   0  -2   60.01    1.97
  -5   0   2   60.16    1.99
  -5   0   2   59.64    2.15
  -5   0   2   62.94    2.07
   4   0  -2   81.63    2.51
   4   0  -2   84.51    2.55
   4   0  -2   80.06    2.58
   4   0  -2   83.43    2.59
   4   0  -2   83.67    2.51
   4   0  -2   88.60    2.52
  -4   0   2   81.94    2.52
  -4   0   2   81.49    2.67
  -4   0   2   81.42    2.58
   3   0  -2  133.05    3.90
   3   0  -2  136.00    3.81
   3   0  -2  131.62    3.85
   3   0  -2  134.91    3.80
  -3   0   2  131.91    3.83
  -3   0   2  127.98    3.95
  -3   0   2  132.85    3.89
   2   0  -2  438.13   12.16
   2   0  -2  420.29   12.16
  -2   0   2  429.76   12.23
  -2   0   2  449.98   12.07
  -2   0   2  424.86   12.15
  -2   0   2  438.82   12.18
  -2   0   2  430.84   12.07
   1   0  -2   21.81    0.77
   0   0  -2  217.71    6.38
   0   0  -2  224.95    6.33
  -1   0  -2   22.84    0.87
  -1   0  -2   23.78    0.94
   1   0   2   22.61    0.69
   1   0   2   22.91    0.69
   1   0   2   21.47    0.70
   1   0   2   23.38    0.70
  -2   0  -2   59.03    2.03
  -2   0  -2   57.82    1.97
  -2   0  -2   57.86    1.76
   2   0   2   56.49    1.75
   2   0   2   54.10    1.65
   2   0   2   60.80    1.83
  -3   0  -2  146.55    4.56
  -3   0  -2  143.17    4.57
  -3   0  -2  148.84    4.34
   3   0   2  147.21    4.19
   3   0   2  139.32    4.52
   3   0   2  146.32    4.29
  -4   0  -2   48.25    1.47
  -4   0  -2   48.23    1.47
  -4   0  -2   49.59    1.77
  -4   0  -2   51.85    1.98
  -4   0  -2   49.37    1.96
   4   0   2   50.25    1.61
   4   0   2   49.95    1.70
   4   0   2   49.83    1.92
  -5   0  -2  195.19    6.31
  -5   0  -2  189.12    5.71
  -5   0  -2  204.44    6.32
  -5   0  -2  208.65    6.09
   5   0   2  202.27    5.85
   5   0   2  201.44    5.98
   5   0   2  199.20    6.23
  -6   0  -2   74.43    2.85
  -6   0  -2   78.10    2.92
  -6   0  -2   73.71    2.65
  -6   0  -2   73.85    2.26
  -6   0  -2   69.43    2.26
   6   0   2   72.16    2.54
   6   0   2   75.35    2.43
   6   0   2   75.46    2.78
  -7   0  -2   13.38    0.92
  -7   0  -2   13.31    0.63
  -7   0  -2   14.65    0.63
  -7   0  -2   16.11    1.11
  -7   0  -2   14.31    1.10
   7   0   2   14.74    1.02
   7   0   2   13.74    0.86
   7   0   2   14.77    0.78
  -8   0  -2   62.23    2.56
  -8   0  -2   66.82    2.82
  -8   0  -2   69.08    2.14
  -8   0  -2   64.16    2.86
   8   0   2   67.60    2.50
   8   0   2   62.91    2.67
   8   0   2   66.67    2.35
  -9   0  -2   22.66    1.60
  -9   0  -2   25.18    0.99
  -9   0  -2   24.35    1.42
   9   0   2   25.22    1.22
   9   0   2   23.53    1.47
   9   0   2   23.99    1.34
 -10   0  -2   17.09    1.24
 -10   0  -2   15.87    1.66
 -10   0  -2   19.57    0.82
  10   0   2   16.22    1.17
  10   0   2   18.03    1.34
  10   0   2   17.65    1.07
 -11   0  -2   49.11    1.56
 -11   0  -2   43.39    2.17
 -11   0  -2   43.25    2.57
  11   0   2   42.97    1.93
  11   0   2   42.75    2.10
  11   0   2   39.32    2.20
 -12   0  -2   -0.09    0.43
 -12   0  -2    1.12    0.80
  12   0   2    0.40    0.48
  12   0   2    0.13    0.50
  12   0   2    0.54    0.40
 -13   0  -2   15.94    1.89
  13   0   2   14.35    1.27
  13   0   2   13.80    1.38
  13   0   2   15.09    1.57
 -14   0  -2   10.95    1.79
  14   0   2   10.11    1.36
  14   0   2   10.15    1.14
 -15   0  -2    4.44    1.26
  15   0   2    5.85    0.93
  16  -1  -2    9.84    1.09
 -16   1   2   10.80    1.06
 -16   1   2    8.75    1.49
  15  -1  -2    0.53    0.49
 -15   1   2    0.17    0.42
 -15   1   2    0.94    0.85
  14  -1  -2   25.51    1.45
  14  -1  -2   25.23    1.64
 -14   1   2   22.38    1.90
 -14   1   2   22.88    1.35
 -14   1   2   20.47    1.69
  13  -1  -2   19.62    1.24
  13  -1  -2   18.97    1.22
  13  -1  -2   19.97    1.40
 -13   1   2   19.30    1.57
 -13   1   2   19.51    1.20
 -13   1   2   20.28    1.69
  12  -1  -2    6.96    0.77
  12  -1  -2    6.09    0.73
  12  -1  -2    7.17    0.88
  12  -1  -2    5.84    0.84
 -12   1   2    6.29    0.98
 -12   1   2    5.85    0.94
 -12   1   2    5.61    0.68
  11  -1  -2   34.69    1.65
  11  -1  -2   33.14    1.50
  11  -1  -2   33.72    1.52
 -11   1   2   30.81    1.82
 -11   1   2   34.71    1.67
 -11   1   2   30.81    1.47
 -11   1   2   30.38    1.84
  10  -1  -2    3.68    0.60
  10  -1  -2    3.39    0.50
  10  -1  -2    2.99    0.53
  10  -1  -2    2.77    0.46
 -10   1   2    5.88    0.88
 -10   1   2    4.14    0.53
 -10   1   2    4.10    0.61
 -10   1   2    2.45    0.56
   9  -1  -2   35.92    1.46
   9  -1  -2   37.11    1.61
   9  -1  -2   35.61    1.46
   9  -1  -2   34.62    1.56
  -9   1   2   36.03    1.58
  -9   1   2   35.75    1.77
  -9   1   2   33.13    1.43
  -9   1   2   32.67    1.73
   8  -1  -2   28.96    1.31
   8  -1  -2   29.24    1.23
   8  -1  -2   28.14    1.32
   8  -1  -2   29.16    1.22
  -8   1   2   28.30    1.49
  -8   1   2   28.52    1.22
  -8   1   2   27.97    1.44
  -8   1   2   30.34    1.34
   7  -1  -2   58.70    1.99
   7  -1  -2   58.94    1.99
   7  -1  -2   57.44    2.13
   7  -1  -2   59.34    2.11
   7  -1  -2   58.47    2.10
  -7   1   2   55.70    2.22
  -7   1   2   58.11    2.29
  -7   1   2   55.10    1.99
  -7   1   2   56.31    2.08
   6  -1  -2  251.00    7.46
   6  -1  -2  250.07    7.40
   6  -1  -2  250.52    7.28
   6  -1  -2  259.54    7.42
  -6   1   2  246.05    7.39
  -6   1   2  261.99    7.62
  -6   1   2  236.07    7.50
  -6   1   2  249.05    7.30
   5  -1  -2   62.28    2.03
   5  -1  -2   63.88    2.18
   5  -1  -2   65.35    2.14
   5  -1  -2   64.90    2.14
  -5   1   2   65.28    2.13
  -5   1   2   63.79    2.26
  -5   1   2   63.59    2.05
  -5   1   2   60.64    2.18
   4  -1  -2  144.30    4.25
   4  -1  -2  139.42    4.40
   4  -1  -2  153.25    4.26
   4  -1  -2  146.15    4.37
  -4   1   2  147.10    4.34
  -4   1   2  146.81    4.28
  -4   1   2  147.41    4.47
  -4   1   2  144.41    4.39
   3  -1  -2  494.12   14.85
   3  -1  -2  537.19   14.77
   3  -1  -2  535.96   14.92
   3  -1  -2  547.61   14.97
  -3   1   2  520.55   14.83
  -3   1   2  517.83   14.88
  -3   1   2  528.45   14.86
  -3   1   2  549.15   14.93
   2  -1  -2   11.24    0.53
   2  -1  -2   10.72    0.52
  -2   1   2   10.33    0.43
  -2   1   2   10.59    0.36
  -2   1   2   11.59    0.52
  -2   1   2   10.28    0.44
   1  -1  -2  241.11    6.93
  -1   1   2  238.81    6.73
  -1   1   2  239.98    6.92
   0  -1  -2  128.01    3.66
   0  -1  -2  128.55    3.84
   0   1   2  131.30    3.69
   0   1   2  123.62    3.57
   0   1   2  122.38    3.56
   0   1   2  123.56    3.57
  -1  -1  -2   23.58    0.90
  -1  -1  -2   23.78    1.01
   1   1   2   23.67    0.81
   1   1   2   23.02    0.77
  -2  -1  -2  119.80    3.56
  -2  -1  -2  119.92    3.86
  -2  -1  -2  126.63    3.58
  -2  -1  -2  116.84    3.76
   2   1   2  125.98    3.57
   2   1   2  117.78    3.46
  -3  -1  -2   22.28    1.11
  -3  -1  -2   23.44    0.92
  -3  -1  -2   20.92    1.04
   3   1   2   21.74    0.87
   3   1   2   22.08    0.79
  -4  -1  -2  134.24    4.15
  -4  -1  -2  130.03    4.35
  -4  -1  -2  138.71    4.43
   4   1   2  134.74    3.97
   4   1   2  130.93    4.07
  -5  -1  -2   76.22    2.84
  -5  -1  -2   75.11    2.23
  -5  -1  -2   69.95    2.23
  -5  -1  -2   77.73    2.63
  -5  -1  -2   77.47    2.87
   5   1   2   76.81    2.81
   5   1   2   75.87    2.42
   5   1   2   75.98    2.54
  -6  -1  -2   20.11    1.08
  -6  -1  -2   19.66    0.75
  -6  -1  -2   20.52    1.26
  -6  -1  -2   21.07    1.27
  -6  -1  -2   20.94    0.75
   6   1   2   20.49    0.92
   6   1   2   19.89    1.01
   6   1   2   20.41    1.20
  -7  -1  -2   74.61    2.24
  -7  -1  -2   68.93    2.22
  -7  -1  -2   75.08    3.00
  -7  -1  -2   68.47    2.90
  -7  -1  -2   72.92    2.71
   7   1   2   70.22    2.60
   7   1   2   69.61    2.82
   7   1   2   75.72    2.49
  -8  -1  -2    6.13    0.39
  -8  -1  -2    5.44    0.85
  -8  -1  -2    6.28    0.75
  -8  -1  -2    6.06    0.91
   8   1   2    7.08    0.89
   8   1   2    6.36    0.72
   8   1   2    6.27    0.63
  -9  -1  -2   24.27    1.41
  -9  -1  -2   24.05    1.67
  -9  -1  -2   24.34    0.92
  -9  -1  -2   23.00    1.57
   9   1   2   23.27    1.20
   9   1   2   24.51    1.37
   9   1   2   23.22    1.49
 -10  -1  -2   15.93    1.19
 -10  -1  -2   15.98    1.38
 -10  -1  -2   16.35    1.67
 -10  -1  -2   17.30    0.70
  10   1   2   14.19    1.23
  10   1   2   15.97    1.03
  10   1   2   14.98    1.27
 -11  -1  -2   12.63    1.60
 -11  -1  -2   10.50    1.17
  11   1   2   10.22    1.27
  11   1   2   11.20    1.04
  11   1   2   10.16    1.11
 -12  -1  -2   25.56    2.09
  12   1   2   27.60    1.83
  12   1   2   26.66    1.51
  12   1   2   25.49    1.66
 -13  -1  -2    4.39    1.18
  13   1   2    3.87    0.88
  13   1   2    5.02    0.80
  13   1   2    5.99    0.96
 -14  -1  -2   11.29    1.69
  14   1   2   11.41    1.19
  16  -2  -2    4.80    0.82
 -16   2   2    3.28    1.12
 -16   2   2    3.82    0.72
  15  -2  -2   25.24    1.50
 -15   2   2   25.42    1.46
 -15   2   2   21.95    1.93
  14  -2  -2    2.09    0.55
  14  -2  -2    1.90    0.64
 -14   2   2    2.00    0.76
 -14   2   2    0.97    0.49
 -14   2   2    1.24    0.73
  13  -2  -2   28.42    1.69
  13  -2  -2   32.49    1.59
  13  -2  -2   31.36    1.81
 -13   2   2   30.83    2.06
 -13   2   2   30.41    1.54
 -13   2   2   31.85    2.00
  12  -2  -2   34.08    1.76
  12  -2  -2   32.05    1.57
  12  -2  -2   35.00    1.83
 -12   2   2   32.47    2.00
 -12   2   2   34.36    1.59
 -12   2   2   34.36    1.99
  11  -2  -2    0.77    0.35
  11  -2  -2    0.81    0.33
  11  -2  -2    0.21    0.33
 -11   2   2    0.31    0.44
 -11   2   2    0.70    0.41
 -11   2   2    0.72    0.47
 -11   2   2    0.85    0.35
  10  -2  -2   35.02    1.64
  10  -2  -2   34.75    1.47
  10  -2  -2   33.82    1.67
  10  -2  -2   32.26    1.58
 -10   2   2   33.12    1.58
 -10   2   2   32.71    1.79
 -10   2   2   32.64    1.77
 -10   2   2   32.49    1.46
   9  -2  -2   14.85    0.84
   9  -2  -2   13.12    0.91
   9  -2  -2   14.44    0.98
   9  -2  -2   15.44    0.98
  -9   2   2   14.94    0.86
  -9   2   2   15.64    1.11
  -9   2   2   15.88    1.08
  -9   2   2   15.00    0.95
   8  -2  -2   25.27    1.23
   8  -2  -2   24.61    1.10
   8  -2  -2   27.31    1.28
   8  -2  -2   25.54    1.29
  -8   2   2   25.83    1.13
  -8   2   2   23.85    1.36
  -8   2   2   25.76    1.23
  -8   2   2   24.80    1.33
   7  -2  -2   45.58    1.62
   7  -2  -2   42.82    1.78
   7  -2  -2   45.63    1.78
   7  -2  -2   46.31    1.75
  -7   2   2   42.98    1.71
  -7   2   2   46.07    1.91
  -7   2   2   44.80    1.83
  -7   2   2   41.51    1.61
   6  -2  -2    0.01    0.15
   6  -2  -2    0.42    0.21
   6  -2  -2    0.03    0.12
   6  -2  -2    0.06    0.16
  -6   2   2    0.01    0.19
  -6   2   2   -0.06    0.14
  -6   2   2    0.13    0.18
  -6   2   2   -0.10    0.10
   5  -2  -2  230.67    6.68
   5  -2  -2  223.90    6.91
   5  -2  -2  255.71    7.15
   5  -2  -2  225.84    6.87
   5  -2  -2  233.44    6.81
  -5   2   2  231.40    6.96
  -5   2   2  228.79    6.71
  -5   2   2  227.92    6.79
  -5   2   2  225.49    6.83
   4  -2  -2  152.62    4.56
   4  -2  -2  165.32    4.58
   4  -2  -2  152.63    4.78
   4  -2  -2  153.94    4.81
  -4   2   2  159.36    4.70
  -4   2   2  159.58    4.68
  -4   2   2  161.21    4.82
  -4   2   2  156.72    4.61
   3  -2  -2   60.03    1.81
   3  -2  -2   62.09    2.09
   3  -2  -2   59.77    2.06
  -3   2   2   61.11    1.91
  -3   2   2   64.46    2.05
  -3   2   2   61.81    1.88
  -3   2   2   60.72    2.04
  -3   2   2   62.45    1.95
   2  -2  -2  163.54    4.57
   2  -2  -2  148.88    4.69
   2  -2  -2  155.80    4.45
   2  -2  -2  156.23    4.71
  -2   2   2  155.93    4.67
  -2   2   2  152.75    4.44
  -2   2   2  156.33    4.52
  -2   2   2  156.41    4.43
  -2   2   2  160.51    4.60
   1  -2  -2    8.49    0.35
  -1   2   2    7.93    0.35
  -1   2   2    7.65    0.39
  -1   2   2    7.59    0.46
  -1   2   2    7.50    0.27
  -1   2   2    8.02    0.27
   0  -2  -2   96.21    2.85
   0  -2  -2   95.04    3.15
   0  -2  -2   99.48    2.90
   0   2   2   96.82    2.94
   0   2   2   94.95    2.87
   0   2   2  107.30    2.93
  -1  -2  -2  125.76    3.81
  -1  -2  -2  128.66    4.03
  -1  -2  -2  131.99    3.70
   1   2   2  123.81    3.60
   1   2   2  122.70    3.71
   1   2   2  128.16    3.80
  -2  -2  -2    7.96    0.53
  -2  -2  -2    8.61    0.46
  -2  -2  -2    8.97    0.64
   2   2   2    8.87    0.46
   2   2   2    8.92    0.38
  -3  -2  -2  123.65    4.05
  -3  -2  -2  120.42    3.92
   3   2   2  123.20    3.61
   3   2   2  119.20    3.70
  -4  -2  -2    0.47    0.20
  -4  -2  -2    0.25    0.24
  -4  -2  -2    0.20    0.22
   4   2   2    0.61    0.16
   4   2   2    0.49    0.18
  -5  -2  -2   27.36    1.46
  -5  -2  -2   26.81    1.24
  -5  -2  -2   27.58    0.86
  -5  -2  -2   27.87    1.42
  -5  -2  -2   25.62    0.86
   5   2   2   27.32    1.09
   5   2   2   27.36    1.20
  -6  -2  -2   49.80    1.49
  -6  -2  -2   46.25    1.92
  -6  -2  -2   47.49    2.18
  -6  -2  -2   46.30    1.48
  -6  -2  -2   44.72    2.09
   6   2   2   49.56    1.88
   6   2   2   48.26    1.75
  -7  -2  -2    2.72    0.25
  -7  -2  -2    1.40    0.49
  -7  -2  -2    1.94    0.22
  -7  -2  -2    1.94    0.45
  -7  -2  -2    2.26    0.54
   7   2   2    1.57    0.39
   7   2   2    2.45    0.40
   7   2   2    1.75    0.50
  -8  -2  -2   57.67    1.76
  -8  -2  -2   55.74    2.33
  -8  -2  -2   57.69    2.62
  -8  -2  -2   56.55    2.65
   8   2   2   54.41    2.10
   8   2   2   53.68    2.48
   8   2   2   54.79    2.27
  -9  -2  -2    8.23    0.93
  -9  -2  -2    9.62    1.18
  -9  -2  -2    6.95    1.05
  -9  -2  -2    8.80    0.42
   9   2   2    8.03    1.06
   9   2   2    7.81    0.78
   9   2   2    8.12    0.89
 -10  -2  -2   27.05    1.59
 -10  -2  -2   27.67    1.84
 -10  -2  -2   26.75    1.88
  10   2   2   28.68    1.62
  10   2   2   27.38    1.75
  10   2   2   27.75    1.42
 -11  -2  -2   48.73    2.31
 -11  -2  -2   49.84    2.67
 -11  -2  -2   47.11    2.70
  11   2   2   46.35    2.08
  11   2   2   45.44    2.43
  11   2   2   47.40    2.31
 -12  -2  -2   -0.38    0.60
  12   2   2    0.14    0.41
  12   2   2    0.40    0.55
  12   2   2    0.27    0.52
 -13  -2  -2   21.18    2.29
  13   2   2   17.14    1.74
  13   2   2   18.98    1.39
  13   2   2   21.13    1.87
 -14  -2  -2    3.28    1.09
  14   2   2    3.18    0.75
  16  -3  -2   12.94    1.21
 -16   3   2   14.84    1.94
 -16   3   2   16.01    1.24
  15  -3  -2    2.62    0.78
  15  -3  -2    1.26    0.51
 -15   3   2    1.71    0.55
 -15   3   2    1.11    0.85
  14  -3  -2   29.65    1.54
  14  -3  -2   30.80    1.88
 -14   3   2   26.94    1.50
 -14   3   2   27.54    2.05
 -14   3   2   24.45    1.88
  13  -3  -2    7.54    0.83
  13  -3  -2    7.85    1.01
  13  -3  -2    8.21    1.07
 -13   3   2    6.28    1.06
 -13   3   2    7.65    0.86
 -13   3   2    5.24    0.97
  12  -3  -2   10.87    1.14
  12  -3  -2   11.91    1.04
  12  -3  -2   11.02    0.97
 -12   3   2   12.00    1.36
 -12   3   2   10.53    0.96
 -12   3   2    9.73    1.24
  11  -3  -2   31.51    1.47
  11  -3  -2   30.68    1.70
  11  -3  -2   32.49    1.69
 -11   3   2   33.39    1.65
 -11   3   2   33.62    1.51
 -11   3   2   30.42    1.82
 -11   3   2   33.26    1.87
  10  -3  -2   -0.08    0.27
  10  -3  -2    0.57    0.32
  10  -3  -2   -0.11    0.19
  10  -3  -2    0.29    0.30
 -10   3   2    0.17    0.34
 -10   3   2   -0.27    0.20
 -10   3   2    0.02    0.25
 -10   3   2    0.26    0.34
   9  -3  -2   60.49    2.40
   9  -3  -2   58.34    2.43
   9  -3  -2   58.46    2.31
   9  -3  -2   58.47    2.14
  -9   3   2   60.29    2.19
  -9   3   2   59.69    2.47
  -9   3   2   63.77    2.35
  -9   3   2   57.99    2.51
   8  -3  -2   17.83    0.89
   8  -3  -2   18.22    1.10
   8  -3  -2   18.26    1.07
   8  -3  -2   18.69    1.02
  -8   3   2   18.00    0.92
  -8   3   2   17.96    1.15
  -8   3   2   18.97    1.11
  -8   3   2   16.99    0.99
   7  -3  -2   23.53    1.18
   7  -3  -2   22.27    1.19
   7  -3  -2   23.26    0.99
   7  -3  -2   24.96    1.13
  -7   3   2   21.21    0.99
  -7   3   2   20.47    1.05
  -7   3   2   22.34    1.15
  -7   3   2   22.16    1.22
   6  -3  -2  152.05    4.57
   6  -3  -2  146.61    4.40
   6  -3  -2  140.66    4.67
   6  -3  -2  144.27    4.70
  -6   3   2  151.33    4.55
  -6   3   2  152.11    4.75
  -6   3   2  141.35    4.43
  -6   3   2  144.31    4.58
   5  -3  -2   47.94    1.89
   5  -3  -2   48.63    1.62
   5  -3  -2   47.00    1.61
   5  -3  -2   50.05    1.76
   5  -3  -2   47.07    1.86
  -5   3   2   49.45    1.66
  -5   3   2   49.24    1.74
  -5   3   2   50.03    1.75
  -5   3   2   48.65    1.88
   4  -3  -2   78.26    2.34
   4  -3  -2   77.40    2.59
   4  -3  -2   75.70    2.65
   4  -3  -2   78.24    2.65
   4  -3  -2   79.52    2.35
  -4   3   2   78.07    2.43
  -4   3   2   76.68    2.47
  -4   3   2   72.51    2.59
  -4   3   2   76.74    2.40
   3  -3  -2  103.94    3.04
   3  -3  -2  102.51    3.29
   3  -3  -2  107.86    3.42
   3  -3  -2  103.54    3.41
  -3   3   2  105.90    3.21
  -3   3   2  103.23    3.33
  -3   3   2  104.75    3.13
  -3   3   2  111.65    3.10
   2  -3  -2    5.57    0.47
   2  -3  -2    5.78    0.47
   2  -3  -2    5.54    0.37
  -2   3   2    6.18    0.36
  -2   3   2    5.77    0.30
  -2   3   2    6.22    0.42
   1  -3  -2   88.65    2.95
   1  -3  -2   87.57    2.70
  -1   3   2   89.78    2.76
  -1   3   2   87.55    2.67
  -1   3   2   87.27    2.59
   0  -3  -2   36.00    1.18
   0  -3  -2   35.79    1.23
   0   3   2   35.17    1.13
   0   3   2   37.53    1.32
   0   3   2   35.74    1.22
  -1  -3  -2  124.87    4.00
  -1  -3  -2  138.72    3.98
  -1  -3  -2  134.76    4.31
   1   3   2  134.93    4.09
   1   3   2  131.40    3.86
   1   3   2  135.50    3.97
  -2  -3  -2  136.15    4.34
  -2  -3  -2  140.79    4.58
  -2  -3  -2  147.15    4.25
   2   3   2  137.31    4.11
   2   3   2  140.79    4.22
   2   3   2  140.09    4.22
  -3  -3  -2    0.74    0.30
  -3  -3  -2    0.79    0.26
  -3  -3  -2    0.97    0.24
   3   3   2    1.04    0.19
   3   3   2    1.12    0.23
  -4  -3  -2   54.54    2.31
  -4  -3  -2   55.19    2.20
   4   3   2   55.83    2.00
   4   3   2   57.52    1.89
  -5  -3  -2   74.69    2.61
  -5  -3  -2   71.29    2.88
  -5  -3  -2   73.43    2.81
   5   3   2   73.85    2.43
   5   3   2   69.86    2.53
  -6  -3  -2   18.47    1.24
  -6  -3  -2   18.44    1.08
  -6  -3  -2   19.50    1.33
   6   3   2   19.93    1.07
   6   3   2   20.51    0.98
  -7  -3  -2   23.70    1.32
  -7  -3  -2   27.52    1.60
  -7  -3  -2   23.14    1.54
   7   3   2   25.62    1.32
   7   3   2   24.86    1.18
  -8  -3  -2    0.25    0.40
  -8  -3  -2   -0.19    0.28
  -8  -3  -2    0.13    0.43
   8   3   2    0.34    0.31
   8   3   2    0.31    0.39
   8   3   2    0.35    0.27
  -9  -3  -2   25.54    1.78
  -9  -3  -2   24.04    1.45
  -9  -3  -2   25.48    1.74
   9   3   2   24.78    1.30
   9   3   2   23.30    1.60
   9   3   2   25.55    1.48
 -10  -3  -2   43.87    2.50
 -10  -3  -2   44.02    2.13
 -10  -3  -2   43.16    2.44
  10   3   2   48.56    2.23
  10   3   2   42.75    1.95
  10   3   2   44.72    2.36
 -11  -3  -2    4.88    1.11
 -11  -3  -2    4.33    0.79
 -11  -3  -2    4.62    1.02
  11   3   2    5.56    0.94
  11   3   2    5.96    1.06
  11   3   2    5.24    0.76
 -12  -3  -2   44.04    2.74
 -12  -3  -2   32.56    2.31
  12   3   2   36.85    2.28
  12   3   2   40.48    1.98
  12   3   2   42.27    2.25
 -13  -3  -2    6.21    1.30
  13   3   2    3.61    0.76
 -14  -3  -2    6.83    1.53
  14   3   2    6.16    0.94
  16  -4  -2    5.89    0.85
 -16   4   2    4.74    1.20
 -16   4   2    5.65    0.84
  15  -4  -2   25.60    1.84
  15  -4  -2   27.01    1.54
 -15   4   2   27.30    2.15
 -15   4   2   28.36    1.60
  14  -4  -2    1.06    0.69
  14  -4  -2    1.06    0.58
  14  -4  -2    1.04    0.47
 -14   4   2    2.14    0.85
 -14   4   2    1.54    0.51
 -14   4   2   -0.02    0.53
  13  -4  -2   20.13    1.44
  13  -4  -2   19.52    1.20
  13  -4  -2   18.44    1.45
 -13   4   2   18.70    1.60
 -13   4   2   19.84    1.24
 -13   4   2   20.65    1.66
  12  -4  -2   29.02    1.68
  12  -4  -2   27.97    1.71
  12  -4  -2   26.96    1.39
 -12   4   2   28.24    1.82
 -12   4   2   28.87    1.85
 -12   4   2   28.43    1.46
  11  -4  -2    5.67    0.65
  11  -4  -2    5.53    0.84
  11  -4  -2    6.94    0.92
 -11   4   2    8.20    1.10
 -11   4   2    5.27    0.72
 -11   4   2    5.51    0.88
 -11   4   2    5.67    0.69
  10  -4  -2   58.53    2.46
  10  -4  -2   56.93    2.50
  10  -4  -2   57.01    2.16
 -10   4   2   61.02    2.22
 -10   4   2   53.48    2.54
 -10   4   2   58.96    2.36
 -10   4   2   57.32    2.52
   9  -4  -2   14.55    0.95
   9  -4  -2   13.42    1.03
   9  -4  -2   11.85    0.78
   9  -4  -2   14.77    1.03
  -9   4   2   13.78    0.94
  -9   4   2   14.68    0.86
  -9   4   2   13.77    1.02
  -9   4   2   13.43    1.09
   8  -4  -2   21.71    1.15
   8  -4  -2   23.03    1.31
   8  -4  -2   22.58    1.28
   8  -4  -2   22.87    1.04
  -8   4   2   23.55    1.36
  -8   4   2   23.21    1.25
  -8   4   2   21.74    1.06
  -8   4   2   21.71    1.15
   7  -4  -2   38.84    1.57
   7  -4  -2   35.57    1.39
   7  -4  -2   35.03    1.66
   7  -4  -2   35.68    1.69
  -7   4   2   35.76    1.57
  -7   4   2   38.40    1.45
  -7   4   2   35.55    1.52
  -7   4   2   37.78    1.72
   6  -4  -2   17.51    0.91
   6  -4  -2   16.87    1.02
   6  -4  -2   16.79    1.03
   6  -4  -2   16.80    0.77
  -6   4   2   16.94    0.82
  -6   4   2   16.36    0.88
  -6   4   2   16.63    1.01
  -6   4   2   17.73    0.90
   5  -4  -2  178.14    5.40
   5  -4  -2  173.51    5.59
   5  -4  -2  176.66    5.21
   5  -4  -2  176.46    5.20
   5  -4  -2  179.81    5.54
   5  -4  -2  177.25    5.62
  -5   4   2  186.06    5.59
  -5   4   2  177.74    5.31
  -5   4   2  174.04    5.36
  -5   4   2  174.03    5.27
   4  -4  -2   74.93    2.32
   4  -4  -2   71.74    2.68
   4  -4  -2   77.81    2.72
   4  -4  -2   77.20    2.31
   4  -4  -2   77.11    2.60
  -4   4   2   73.55    2.39
  -4   4   2   75.65    2.63
  -4   4   2   76.25    2.36
  -4   4   2   75.00    2.47
   3  -4  -2    4.06    0.23
   3  -4  -2    4.59    0.25
   3  -4  -2    4.01    0.50
   3  -4  -2    4.61    0.40
   3  -4  -2    4.22    0.54
  -3   4   2    4.47    0.41
  -3   4   2    5.48    0.46
  -3   4   2    4.42    0.31
  -3   4   2    4.78    0.25
   2  -4  -2  212.63    6.25
   2  -4  -2  201.83    6.25
  -2   4   2  201.78    6.07
  -2   4   2  200.42    5.86
  -2   4   2  199.08    5.93
   1  -4  -2    6.45    0.43
   1  -4  -2    5.01    0.60
  -1   4   2    6.47    0.35
  -1   4   2    5.96    0.46
  -1   4   2    6.33    0.40
   0  -4  -2  186.16    5.34
   0  -4  -2  176.67    5.77
   0  -4  -2  190.00    5.46
   0   4   2  186.57    5.58
   0   4   2  181.72    5.33
   0   4   2  185.42    5.43
  -1  -4  -2  105.39    3.61
  -1  -4  -2   98.89    3.23
  -1  -4  -2  112.04    3.28
   1   4   2  103.54    3.24
   1   4   2  101.66    3.13
  -2  -4  -2    2.30    0.45
  -2  -4  -2    2.63    0.35
  -2  -4  -2    1.75    0.32
   2   4   2    2.03    0.31
   2   4   2    2.22    0.26
   2   4   2    2.18    0.31
  -3  -4  -2  109.70    3.73
  -3  -4  -2  114.10    3.99
  -3  -4  -2  118.27    3.63
   3   4   2  108.97    3.45
   3   4   2  113.27    3.60
  -4  -4  -2    6.72    0.85
  -4  -4  -2    7.48    0.80
  -4  -4  -2    6.98    0.58
   4   4   2    8.02    0.53
   4   4   2    7.94    0.60
  -5  -4  -2   24.19    1.36
  -5  -4  -2   24.33    1.47
   5   4   2   23.85    1.18
   5   4   2   23.79    1.08
  -6  -4  -2   36.51    1.63
  -6  -4  -2   35.58    1.82
  -6  -4  -2   34.74    1.90
   6   4   2   34.67    1.60
   6   4   2   34.74    1.46
  -7  -4  -2   13.18    1.10
  -7  -4  -2   12.51    1.34
  -7  -4  -2   13.02    0.96
   7   4   2    9.79    0.77
   7   4   2   12.39    0.94
  -8  -4  -2   31.37    1.67
  -8  -4  -2   32.04    1.97
  -8  -4  -2   33.41    1.94
   8   4   2   34.76    1.72
   8   4   2   32.61    1.52
   8   4   2   34.75    1.98
  -9  -4  -2   11.63    1.43
  -9  -4  -2   10.83    1.09
  -9  -4  -2    8.99    1.25
   9   4   2    9.71    0.93
   9   4   2   10.74    1.12
   9   4   2   10.33    1.30
 -10  -4  -2    8.14    0.99
 -10  -4  -2    7.83    1.24
 -10  -4  -2    9.61    1.38
  10   4   2    7.13    1.12
  10   4   2    8.49    0.91
  10   4   2    8.48    1.06
 -11  -4  -2   23.17    1.91
 -11  -4  -2   20.59    1.77
  11   4   2   20.07    1.34
  11   4   2   21.18    1.58
  11   4   2   20.28    1.66
 -12  -4  -2   -0.27    0.62
 -12  -4  -2   -0.01    0.69
  12   4   2   -0.28    0.59
  12   4   2   -0.13    0.44
  12   4   2    1.61    0.75
 -13  -4  -2   14.72    1.95
  13   4   2   15.85    1.43
  16  -5  -2   13.97    1.63
  16  -5  -2   16.24    1.23
 -16   5   2   15.23    1.93
 -16   5   2   17.43    1.32
  15  -5  -2    0.20    0.56
  15  -5  -2   -0.37    0.37
 -15   5   2    0.16    0.69
 -15   5   2   -0.03    0.43
  14  -5  -2   25.66    1.76
  14  -5  -2   25.75    1.44
  14  -5  -2   27.06    1.85
 -14   5   2   26.48    1.51
 -14   5   2   22.99    1.86
 -14   5   2   21.93    1.82
  13  -5  -2    8.82    1.13
  13  -5  -2    8.19    1.16
  13  -5  -2    7.86    0.85
 -13   5   2   10.02    0.98
 -13   5   2    8.92    1.28
 -13   5   2    8.33    1.22
  12  -5  -2   25.71    1.64
  12  -5  -2   24.92    1.59
  12  -5  -2   23.30    1.27
 -12   5   2   24.08    1.71
 -12   5   2   22.05    1.61
 -12   5   2   23.93    1.35
  11  -5  -2   44.31    1.78
  11  -5  -2   44.69    2.20
  11  -5  -2   41.58    2.11
 -11   5   2   41.03    1.95
 -11   5   2   40.34    2.12
 -11   5   2   39.35    1.79
 -11   5   2   39.71    2.19
  10  -5  -2    1.43    0.51
  10  -5  -2    1.40    0.35
  10  -5  -2    1.63    0.52
 -10   5   2    0.88    0.44
 -10   5   2    1.00    0.39
 -10   5   2    1.63    0.42
 -10   5   2    1.54    0.52
   9  -5  -2   30.24    1.65
   9  -5  -2   29.90    1.32
   9  -5  -2   28.13    1.61
  -9   5   2   30.49    1.48
  -9   5   2   31.81    1.40
  -9   5   2   29.32    1.56
  -9   5   2   30.38    1.70
   8  -5  -2   34.88    1.41
   8  -5  -2   35.93    1.79
   8  -5  -2   32.20    1.71
   8  -5  -2   38.58    1.63
  -8   5   2   34.47    1.56
  -8   5   2   35.43    1.63
  -8   5   2   34.92    1.47
  -8   5   2   33.02    1.74
   7  -5  -2    6.08    0.78
   7  -5  -2    3.97    0.62
   7  -5  -2    4.73    0.57
   7  -5  -2    4.79    0.48
  -7   5   2    5.52    0.62
  -7   5   2    4.35    0.63
  -7   5   2    5.23    0.61
  -7   5   2    4.79    0.51
   6  -5  -2   44.99    2.02
   6  -5  -2   47.63    1.65
   6  -5  -2   45.11    1.95
   6  -5  -2   47.15    2.05
   6  -5  -2   48.19    1.85
  -6   5   2   47.35    1.77
  -6   5   2   46.64    1.72
  -6   5   2   48.80    1.82
  -6   5   2   46.84    2.00
   5  -5  -2    9.76    0.66
   5  -5  -2    9.87    0.53
   5  -5  -2   10.13    0.81
   5  -5  -2   11.69    0.77
   5  -5  -2   10.03    0.79
   5  -5  -2   10.94    0.55
  -5   5   2   10.70    0.61
  -5   5   2   10.08    0.58
  -5   5   2   11.54    0.69
  -5   5   2   10.57    0.78
   4  -5  -2  139.72    4.07
   4  -5  -2  134.99    4.06
   4  -5  -2  146.17    4.43
   4  -5  -2  135.98    4.59
   4  -5  -2  133.83    4.56
  -4   5   2  143.05    4.48
  -4   5   2  135.69    4.18
  -4   5   2  138.85    4.09
  -4   5   2  134.50    4.26
   3  -5  -2  149.84    4.45
   3  -5  -2  160.19    4.80
   3  -5  -2  158.75    5.06
   3  -5  -2  147.96    4.98
  -3   5   2  156.34    4.61
  -3   5   2  159.56    4.88
  -3   5   2  149.93    4.68
   2  -5  -2   12.69    0.85
   2  -5  -2   13.34    0.46
   2  -5  -2   13.03    0.87
   2  -5  -2   12.37    0.46
  -2   5   2   13.96    0.68
  -2   5   2   12.71    0.78
  -2   5   2   13.13    0.61
   1  -5  -2   68.39    2.46
   1  -5  -2   76.61    2.81
  -1   5   2   77.58    2.37
  -1   5   2   77.12    2.63
  -1   5   2   75.94    2.46
   0  -5  -2  113.92    3.46
   0  -5  -2  113.22    3.97
   0  -5  -2  119.17    3.63
   0   5   2  114.10    3.49
   0   5   2  117.33    3.79
   0   5   2  115.09    3.60
  -1  -5  -2   32.06    1.63
  -1  -5  -2   36.47    1.38
  -1  -5  -2   33.47    1.31
   1   5   2   34.19    1.26
   1   5   2   34.61    1.35
  -2  -5  -2  209.26    6.72
  -2  -5  -2  223.81    6.33
  -2  -5  -2  197.81    6.30
   2   5   2  202.73    6.14
   2   5   2  210.73    6.28
   2   5   2  208.38    6.28
  -3  -5  -2    3.97    0.54
  -3  -5  -2    3.62    0.64
  -3  -5  -2    5.55    0.59
   3   5   2    3.90    0.50
   3   5   2    4.29    0.43
  -4  -5  -2   54.56    2.46
  -4  -5  -2   57.07    2.13
  -4  -5  -2   53.48    2.22
   4   5   2   57.90    2.12
   4   5   2   52.29    1.96
  -5  -5  -2   33.47    1.71
  -5  -5  -2   36.37    1.60
  -5  -5  -2   33.79    1.88
   5   5   2   34.09    1.56
   5   5   2   33.53    1.42
  -6  -5  -2    6.46    0.98
  -6  -5  -2    8.43    1.01
   6   5   2    8.19    0.83
   6   5   2    6.69    0.67
  -7  -5  -2   57.99    2.77
  -7  -5  -2   55.49    2.60
  -7  -5  -2   55.76    2.35
   7   5   2   56.75    2.38
   7   5   2   56.16    2.19
  -8  -5  -2    1.16    0.62
  -8  -5  -2    0.56    0.49
  -8  -5  -2    0.54    0.39
   8   5   2    0.44    0.31
   8   5   2    0.86    0.43
  -9  -5  -2   30.10    2.02
  -9  -5  -2   26.52    1.94
  -9  -5  -2   29.64    1.65
   9   5   2   28.99    1.52
   9   5   2   28.63    1.70
   9   5   2   29.02    1.95
 -10  -5  -2    8.07    1.30
 -10  -5  -2    8.51    1.50
 -10  -5  -2   11.54    1.55
  10   5   2   12.62    1.30
  10   5   2    9.24    1.32
  10   5   2   10.08    1.02
 -11  -5  -2    3.53    0.97
 -11  -5  -2    6.31    1.22
  11   5   2    4.01    0.73
  11   5   2    5.45    1.10
  11   5   2    3.82    0.82
 -12  -5  -2   22.55    2.35
  12   5   2   23.95    1.59
  12   5   2   25.30    2.81
  12   5   2   25.69    1.95
 -13  -5  -2    4.60    1.28
  13   5   2    4.43    0.89
  16  -6  -2    1.10    0.77
  16  -6  -2    0.81    0.50
 -16   6   2    1.22    0.59
 -16   6   2    1.07    0.81
  15  -6  -2   13.95    1.64
  15  -6  -2   16.21    1.17
 -15   6   2   14.63    1.75
 -15   6   2   15.45    1.25
  14  -6  -2    2.94    0.81
  14  -6  -2    1.58    0.70
  14  -6  -2    1.18    0.46
 -14   6   2    1.62    0.71
 -14   6   2    1.42    0.52
 -14   6   2    2.36    0.84
  13  -6  -2   27.73    1.44
  13  -6  -2   28.82    1.87
  13  -6  -2   27.79    1.88
 -13   6   2   28.20    1.93
 -13   6   2   24.99    1.89
 -13   6   2   28.23    1.55
  12  -6  -2   18.10    1.44
  12  -6  -2   16.39    1.38
  12  -6  -2   16.07    1.05
 -12   6   2   14.18    1.08
 -12   6   2   15.89    1.37
 -12   6   2   17.76    1.51
  11  -6  -2    2.94    0.76
  11  -6  -2    4.05    0.81
  11  -6  -2    3.97    0.57
 -11   6   2    4.10    0.85
 -11   6   2    2.80    0.53
 -11   6   2    2.34    0.63
 -11   6   2    3.46    0.65
  10  -6  -2   54.70    2.07
  10  -6  -2   54.09    2.53
  10  -6  -2   55.10    2.56
 -10   6   2   52.76    2.26
 -10   6   2   51.59    2.53
 -10   6   2   54.88    2.40
 -10   6   2   54.06    2.15
   9  -6  -2    8.13    1.01
   9  -6  -2    6.61    0.65
   9  -6  -2    7.33    0.93
  -9   6   2    7.48    0.85
  -9   6   2    7.77    1.02
  -9   6   2    6.06    0.70
  -9   6   2    7.84    0.74
   8  -6  -2   50.18    2.31
   8  -6  -2   50.99    1.86
   8  -6  -2   50.11    2.30
  -8   6   2   49.07    2.04
  -8   6   2   48.33    2.03
  -8   6   2   48.91    1.92
  -8   6   2   49.27    2.26
   7  -6  -2   62.72    2.31
   7  -6  -2   60.85    2.44
   7  -6  -2   57.04    2.52
   7  -6  -2   57.37    2.05
   7  -6  -2   59.54    2.55
  -7   6   2   55.36    2.18
  -7   6   2   62.20    2.51
  -7   6   2   59.44    2.26
  -7   6   2   58.25    2.15
   6  -6  -2    0.76    0.21
   6  -6  -2    0.96    0.31
   6  -6  -2    0.79    0.21
   6  -6  -2    1.04    0.38
   6  -6  -2    1.01    0.33
   6  -6  -2    1.05    0.41
  -6   6   2    0.78    0.25
  -6   6   2    1.07    0.27
  -6   6   2    1.55    0.34
  -6   6   2    0.56    0.31
   5  -6  -2   50.14    1.68
   5  -6  -2   46.96    2.14
   5  -6  -2   50.14    2.01
   5  -6  -2   47.54    2.17
   5  -6  -2   52.46    1.94
   5  -6  -2   51.36    1.69
  -5   6   2   48.69    1.88
  -5   6   2   48.77    2.07
  -5   6   2   48.51    1.72
  -5   6   2   51.45    1.82
   4  -6  -2   12.95    0.81
   4  -6  -2   11.47    0.93
   4  -6  -2   12.58    0.57
   4  -6  -2   11.58    0.56
   4  -6  -2   14.23    0.97
  -4   6   2   13.16    0.88
  -4   6   2   13.38    0.69
  -4   6   2   12.32    0.54
  -4   6   2   12.36    0.74
   3  -6  -2  102.09    3.08
   3  -6  -2  108.22    3.47
   3  -6  -2  111.66    3.74
   3  -6  -2  102.23    3.72
  -3   6   2  102.04    3.55
  -3   6   2  103.92    3.27
  -3   6   2  101.32    3.35
   2  -6  -2   76.67    2.36
   2  -6  -2   81.95    2.37
   2  -6  -2   83.33    3.08
  -2   6   2   80.52    2.88
  -2   6   2   79.63    2.59
  -2   6   2   82.88    2.69
   1  -6  -2   10.32    0.41
   1  -6  -2    9.04    0.81
  -1   6   2    9.44    0.55
  -1   6   2    9.19    0.72
  -1   6   2   10.37    0.64
   0  -6  -2   61.22    2.02
   0  -6  -2   66.23    2.24
   0  -6  -2   64.16    2.60
   0   6   2   60.69    2.38
   0   6   2   60.73    2.10
   0   6   2   64.28    2.22
  -1  -6  -2   26.82    1.51
  -1  -6  -2   28.25    1.22
  -1  -6  -2   26.18    1.12
   1   6   2   26.24    1.10
   1   6   2   26.34    1.19
  -2  -6  -2   41.49    2.01
  -2  -6  -2   40.61    1.63
  -2  -6  -2   41.72    1.65
   2   6   2   39.75    1.63
   2   6   2   39.67    1.63
   2   6   2   37.52    1.50
  -3  -6  -2  137.99    4.95
  -3  -6  -2  148.96    4.55
  -3  -6  -2  137.91    4.57
   3   6   2  133.44    4.34
   3   6   2  142.23    4.52
  -4  -6  -2   13.97    0.90
  -4  -6  -2   13.42    0.96
  -4  -6  -2   12.41    1.29
   4   6   2   13.47    0.80
   4   6   2   11.45    0.86
  -5  -6  -2   36.19    1.84
  -5  -6  -2   37.73    2.08
   5   6   2   37.22    1.58
   5   6   2   38.96    1.74
  -6  -6  -2   42.48    2.31
  -6  -6  -2   43.49    2.15
   6   6   2   43.11    1.96
   6   6   2   43.47    1.81
  -7  -6  -2    7.08    1.01
  -7  -6  -2    6.86    0.83
  -7  -6  -2    9.55    1.24
   7   6   2    8.41    0.83
   7   6   2    9.85    1.02
  -8  -6  -2   37.64    2.37
  -8  -6  -2   45.44    2.37
  -8  -6  -2   39.98    1.96
   8   6   2   38.32    1.82
   8   6   2   40.91    2.06
  -9  -6  -2    9.47    1.06
  -9  -6  -2   10.69    1.44
  -9  -6  -2   10.55    1.44
   9   6   2   10.94    1.07
   9   6   2    7.51    1.03
 -10  -6  -2    4.60    1.04
 -10  -6  -2    2.67    0.88
  10   6   2    3.60    0.71
  10   6   2    4.77    0.88
  10   6   2    4.06    0.99
 -11  -6  -2   16.03    1.88
 -11  -6  -2   18.98    2.04
  11   6   2   16.95    1.35
  11   6   2   17.92    1.92
  11   6   2   18.83    1.72
 -12  -6  -2    0.22    0.84
  12   6   2   -0.16    0.45
  16  -7  -2   15.18    1.18
 -16   7   2   14.04    1.83
 -16   7   2   14.11    1.84
  15  -7  -2    0.25    0.40
  15  -7  -2    0.70    0.66
  15  -7  -2   -0.24    0.49
 -15   7   2   -0.37    0.61
 -15   7   2   -0.32    0.43
  14  -7  -2   27.33    1.47
  14  -7  -2   26.37    1.93
  14  -7  -2   28.75    2.00
 -14   7   2   26.23    1.96
 -14   7   2   26.47    2.02
 -14   7   2   28.17    1.60
  13  -7  -2    4.89    0.69
  13  -7  -2    7.82    1.22
  13  -7  -2    5.67    1.05
 -13   7   2    4.21    0.73
 -13   7   2    5.66    1.03
 -13   7   2    6.20    1.08
  12  -7  -2    7.93    0.79
  12  -7  -2    5.41    0.97
  12  -7  -2    8.08    1.15
 -12   7   2    5.65    1.02
 -12   7   2    7.78    0.88
 -12   7   2    5.85    0.98
  11  -7  -2   33.67    1.99
  11  -7  -2   32.34    1.97
  11  -7  -2   31.87    1.50
 -11   7   2   36.27    1.66
 -11   7   2   29.72    1.93
 -11   7   2   34.80    1.88
 -11   7   2   30.97    1.71
  10  -7  -2    0.52    0.45
  10  -7  -2    0.03    0.26
  10  -7  -2    0.45    0.44
 -10   7   2    0.25    0.37
 -10   7   2    1.04    0.38
 -10   7   2    0.01    0.29
 -10   7   2    0.66    0.47
   9  -7  -2   48.87    2.42
   9  -7  -2   48.49    2.42
   9  -7  -2   51.17    1.92
  -9   7   2   48.58    2.02
  -9   7   2   49.77    2.14
  -9   7   2   49.75    2.16
  -9   7   2   51.91    2.43
   8  -7  -2   37.44    2.02
   8  -7  -2   39.84    1.55
   8  -7  -2   38.23    2.04
  -8   7   2   37.37    1.96
  -8   7   2   39.74    1.67
  -8   7   2   41.75    1.78
  -8   7   2   36.94    1.70
   7  -7  -2    2.34    0.60
   7  -7  -2    2.57    0.37
   7  -7  -2    2.45    0.57
  -7   7   2    2.84    0.51
  -7   7   2    3.22    0.47
  -7   7   2    2.17    0.52
  -7   7   2    1.83    0.38
   6  -7  -2   49.33    2.31
   6  -7  -2   48.87    1.77
   6  -7  -2   53.54    2.17
   6  -7  -2   49.85    2.35
  -6   7   2   49.89    1.91
  -6   7   2   49.85    1.86
  -6   7   2   54.18    2.28
  -6   7   2   51.34    2.02
   5  -7  -2    0.22    0.28
   5  -7  -2    0.33    0.14
   5  -7  -2    0.11    0.21
   5  -7  -2    0.10    0.19
   5  -7  -2    0.05    0.12
   5  -7  -2    0.22    0.30
  -5   7   2    0.26    0.22
  -5   7   2    0.05    0.24
  -5   7   2    0.29    0.16
  -5   7   2   -0.02    0.17
   4  -7  -2   69.18    2.72
   4  -7  -2   64.41    2.01
   4  -7  -2   67.63    2.43
   4  -7  -2   66.60    2.73
   4  -7  -2   52.43    1.97
  -4   7   2   62.80    2.20
  -4   7   2   63.69    2.30
  -4   7   2   64.81    2.53
   3  -7  -2  110.26    3.96
   3  -7  -2  109.88    4.01
   3  -7  -2  108.38    3.22
   3  -7  -2  106.60    3.22
   3  -7  -2  110.95    3.66
  -3   7   2  113.58    3.48
  -3   7   2  107.71    3.56
  -3   7   2  103.99    3.78
   2  -7  -2    1.49    0.17
   2  -7  -2    1.23    0.15
   2  -7  -2    1.37    0.46
   2  -7  -2    0.35    0.17
  -2   7   2    1.15    0.38
  -2   7   2    1.61    0.31
  -2   7   2    1.08    0.31
   1  -7  -2  115.95    3.18
   1  -7  -2  104.44    3.97
  -1   7   2  108.96    3.80
  -1   7   2  105.57    3.54
  -1   7   2  103.28    3.42
   0  -7  -2   22.66    0.92
   0  -7  -2   21.74    1.09
   0  -7  -2   22.82    1.43
   0   7   2   21.54    1.01
   0   7   2   21.44    1.10
   0   7   2   22.39    1.27
  -1  -7  -2   34.38    1.85
  -1  -7  -2   36.65    1.52
  -1  -7  -2   34.02    1.39
   1   7   2   36.39    1.53
   1   7   2   33.87    1.40
  -2  -7  -2   58.62    2.23
  -2  -7  -2   61.68    2.73
  -2  -7  -2   60.97    2.28
   2   7   2   60.87    2.17
   2   7   2   59.79    2.29
   2   7   2   59.28    2.28
  -3  -7  -2    0.47    0.30
  -3  -7  -2    0.07    0.38
   3   7   2    1.27    0.37
   3   7   2    1.08    0.31
  -4  -7  -2   76.59    3.38
  -4  -7  -2   79.93    3.04
   4   7   2   79.04    2.80
   4   7   2   83.32    3.00
  -5  -7  -2   20.55    1.59
  -5  -7  -2   24.41    1.46
   5   7   2   21.89    1.31
   5   7   2   22.66    1.19
  -6  -7  -2   13.08    1.50
  -6  -7  -2   11.22    1.23
   6   7   2   10.62    0.86
   6   7   2   10.83    1.06
  -7  -7  -2   33.62    1.94
  -7  -7  -2   30.64    1.64
  -7  -7  -2   26.15    1.99
   7   7   2   31.93    1.77
   7   7   2   32.64    1.60
  -8  -7  -2    0.78    0.61
  -8  -7  -2    0.37    0.63
  -8  -7  -2    0.76    0.46
   8   7   2    1.37    0.46
   8   7   2    1.18    0.55
  -9  -7  -2    7.71    1.27
  -9  -7  -2    9.02    1.43
   9   7   2    9.05    0.99
   9   7   2    5.40    0.95
 -10  -7  -2   12.98    1.68
 -10  -7  -2   12.42    1.70
  10   7   2   11.53    1.17
  10   7   2   12.02    1.40
  10   7   2   13.78    1.73
 -11  -7  -2    5.24    1.23
  11   7   2    5.54    0.90
  11   7   2    6.50    1.46
  15  -8  -2   19.74    1.27
  15  -8  -2   20.07    2.02
  15  -8  -2   16.17    1.86
 -15   8   2   19.56    1.41
  14  -8  -2    0.55    0.69
  14  -8  -2    0.61    0.62
  14  -8  -2    0.91    0.45
 -14   8   2    1.04    0.55
 -14   8   2    0.24    0.60
  13  -8  -2   30.02    1.51
  13  -8  -2   30.82    2.07
  13  -8  -2   28.92    2.06
 -13   8   2   29.87    1.66
 -13   8   2   29.15    2.05
  12  -8  -2   32.40    2.10
  12  -8  -2   30.86    1.51
  12  -8  -2   29.25    2.00
 -12   8   2   32.42    2.08
 -12   8   2   31.62    1.67
  11  -8  -2    5.11    0.66
  11  -8  -2    5.04    0.95
  11  -8  -2    5.62    1.07
 -11   8   2    6.15    0.85
 -11   8   2    4.22    0.89
 -11   8   2    5.07    0.72
 -11   8   2    4.86    1.13
  10  -8  -2   42.85    1.76
  10  -8  -2   44.72    2.40
  10  -8  -2   41.35    2.35
 -10   8   2   41.46    2.22
 -10   8   2   42.67    2.30
 -10   8   2   41.95    2.01
 -10   8   2   42.27    1.89
   9  -8  -2   28.38    1.83
   9  -8  -2   26.95    1.76
   9  -8  -2   27.63    1.25
  -9   8   2   27.43    1.72
  -9   8   2   26.96    1.49
  -9   8   2   26.58    1.38
  -9   8   2   24.07    1.47
   8  -8  -2   23.09    1.62
   8  -8  -2   27.16    1.76
   8  -8  -2   26.60    1.19
  -8   8   2   27.17    1.33
  -8   8   2   26.34    1.46
  -8   8   2   28.04    1.46
  -8   8   2   24.79    1.61
   7  -8  -2   28.71    1.20
   7  -8  -2   28.80    1.74
   7  -8  -2   27.74    1.76
  -7   8   2   28.99    1.71
  -7   8   2   27.90    1.64
  -7   8   2   26.37    1.41
  -7   8   2   29.35    1.36
   6  -8  -2   -0.08    0.33
   6  -8  -2    0.11    0.38
   6  -8  -2    0.22    0.17
  -6   8   2    0.09    0.21
  -6   8   2    0.15    0.24
  -6   8   2   -0.16    0.28
   5  -8  -2   10.11    1.08
   5  -8  -2    7.77    0.98
   5  -8  -2    6.94    0.47
   5  -8  -2    7.92    1.02
  -5   8   2    8.11    0.97
  -5   8   2    9.73    0.88
  -5   8   2    8.40    0.64
   4  -8  -2    0.32    0.33
   4  -8  -2    0.56    0.39
   4  -8  -2    0.84    0.31
   4  -8  -2    0.78    0.18
  -4   8   2    1.37    0.33
  -4   8   2    0.97    0.28
  -4   8   2    0.59    0.36
   3  -8  -2   15.27    0.95
   3  -8  -2   15.48    0.61
   3  -8  -2   15.78    1.22
   3  -8  -2   14.98    0.61
  -3   8   2   13.89    1.05
  -3   8   2   14.42    0.83
  -3   8   2   16.48    0.95
   2  -8  -2   51.12    1.58
   2  -8  -2   54.55    2.49
  -2   8   2   53.83    2.06
  -2   8   2   53.62    1.95
  -2   8   2   50.79    2.26
   1  -8  -2    0.26    0.31
   1  -8  -2    0.78    0.16
   1  -8  -2    0.07    0.12
  -1   8   2    0.67    0.28
  -1   8   2    0.38    0.22
  -1   8   2    0.46    0.33
   0  -8  -2   54.49    2.63
   0  -8  -2   60.02    2.28
   0  -8  -2   63.51    2.03
   0   8   2   60.82    2.31
   0   8   2   57.57    2.16
  -1  -8  -2   16.19    0.86
  -1  -8  -2   14.63    1.27
   1   8   2   16.05    0.90
   1   8   2   15.81    0.99
  -2  -8  -2    7.77    1.09
  -2  -8  -2    9.07    0.70
   2   8   2    8.35    0.67
   2   8   2    9.19    0.89
   2   8   2    7.61    0.78
  -3  -8  -2   49.11    2.57
  -3  -8  -2   54.18    2.19
   3   8   2   56.64    2.25
   3   8   2   50.93    2.05
  -4  -8  -2   16.65    1.46
  -4  -8  -2   16.67    1.17
   4   8   2   17.23    1.04
   4   8   2   17.92    1.19
  -5  -8  -2   39.13    2.02
  -5  -8  -2   40.49    2.36
   5   8   2   40.19    1.79
   5   8   2   41.40    1.98
  -6  -8  -2   30.92    1.84
  -6  -8  -2   33.17    2.18
   6   8   2   30.15    1.55
   6   8   2   29.38    1.71
  -7  -8  -2    0.11    0.62
  -7  -8  -2    0.25    0.38
  -7  -8  -2    0.64    0.53
   7   8   2    0.04    0.40
   7   8   2    0.29    0.36
  -8  -8  -2   27.15    1.90
  -8  -8  -2   21.09    2.13
   8   8   2   24.39    1.68
   8   8   2   24.91    1.50
  -9  -8  -2    5.10    1.13
  -9  -8  -2    2.13    0.88
   9   8   2    2.87    0.77
   9   8   2    3.21    0.70
 -10  -8  -2    8.19    1.45
 -10  -8  -2   10.38    1.61
  10   8   2    8.65    1.26
  10   8   2    9.98    1.56
  10   8   2    8.85    1.11
  15  -9  -2   -0.63    0.56
  15  -9  -2    0.18    0.41
 -15   9   2   -0.43    0.48
  14  -9  -2   14.44    1.75
  14  -9  -2   17.13    1.98
  14  -9  -2   21.32    1.25
 -14   9   2   18.07    1.36
  13  -9  -2    8.09    1.30
  13  -9  -2   10.81    0.96
  13  -9  -2    6.07    1.15
 -13   9   2    9.86    1.08
 -13   9   2   10.47    1.47
  12  -9  -2   11.96    0.91
  12  -9  -2    8.80    1.33
  12  -9  -2   11.61    1.49
 -12   9   2    9.37    1.34
 -12   9   2   10.87    1.10
  11  -9  -2   38.08    2.33
  11  -9  -2   35.19    1.57
  11  -9  -2   36.78    2.30
 -11   9   2   32.26    1.86
 -11   9   2   36.06    1.78
 -11   9   2   33.03    2.14
  10  -9  -2    1.64    0.65
  10  -9  -2    2.20    0.75
  10  -9  -2    1.97    0.42
 -10   9   2    1.23    0.49
 -10   9   2    1.83    0.66
 -10   9   2    2.60    0.59
   9  -9  -2   63.49    3.11
   9  -9  -2   67.90    3.13
   9  -9  -2   64.15    2.30
  -9   9   2   61.88    2.49
  -9   9   2   63.20    2.64
  -9   9   2   61.99    2.93
   8  -9  -2    6.67    1.11
   8  -9  -2    4.92    0.53
   8  -9  -2    4.92    0.90
  -8   9   2    5.55    0.91
  -8   9   2    5.57    0.71
  -8   9   2    4.21    0.70
   7  -9  -2    9.90    1.25
   7  -9  -2    7.79    0.58
   7  -9  -2    8.63    1.19
  -7   9   2    8.07    1.09
  -7   9   2    9.52    0.89
  -7   9   2    7.90    0.84
   6  -9  -2  154.86    4.77
   6  -9  -2  161.77    5.81
   6  -9  -2  161.02    5.74
  -6   9   2  161.82    5.08
  -6   9   2  158.63    5.20
  -6   9   2  155.20    5.54
   5  -9  -2    9.67    1.21
   5  -9  -2    9.42    0.54
   5  -9  -2    9.42    1.21
  -5   9   2    9.15    1.08
  -5   9   2   10.03    0.88
  -5   9   2    9.06    0.87
   4  -9  -2   63.06    2.80
   4  -9  -2   62.51    2.87
   4  -9  -2   57.86    1.89
  -4   9   2   58.83    2.23
  -4   9   2   58.78    2.61
  -4   9   2   59.20    2.35
   3  -9  -2   17.24    1.40
   3  -9  -2   18.90    0.68
  -3   9   2   18.49    1.01
  -3   9   2   19.25    1.31
  -3   9   2   16.94    1.06
   2  -9  -2    3.97    0.80
  -2   9   2    7.53    0.99
  -2   9   2    6.00    0.64
  -2   9   2    5.46    0.70
   1  -9  -2   69.69    3.18
  -1   9   2   75.52    2.63
  -1   9   2   75.51    2.76
  -1   9   2   68.18    2.96
   0  -9  -2    3.71    0.75
   0   9   2    5.55    0.72
   0   9   2    4.80    0.57
  -1  -9  -2   16.71    1.67
   1   9   2   17.23    1.12
   1   9   2   16.47    0.99
  -2  -9  -2   12.28    1.41
   2   9   2   14.45    0.95
   2   9   2   16.76    1.11
   2   9   2   15.64    1.09
  -3  -9  -2    1.28    0.66
   3   9   2    0.78    0.41
   3   9   2    1.15    0.39
  -4  -9  -2   77.68    3.57
  -4  -9  -2   79.82    3.91
   4   9   2   72.18    3.01
   4   9   2   75.65    2.85
  -5  -9  -2   19.52    1.72
  -5  -9  -2   23.72    1.81
   5   9   2   22.48    1.31
   5   9   2   22.59    1.47
  -6  -9  -2    7.51    1.29
  -6  -9  -2    7.17    1.24
   6   9   2   10.24    1.03
   6   9   2    7.19    0.99
  -7  -9  -2   22.65    2.01
  -7  -9  -2   33.01    3.34
   7   9   2   28.45    1.60
   7   9   2   25.70    1.73
  -8  -9  -2   -0.30    0.60
   8   9   2   -0.13    0.40
   8   9   2    0.44    0.52
  -9  -9  -2   17.53    2.05
   9   9   2   14.40    1.59
   9   9   2   18.50    1.40
  10   9   2    5.78    0.94
  15 -10  -2   15.01    1.08
  15 -10  -2   12.85    1.79
  14 -10  -2    2.64    1.00
  14 -10  -2    3.01    0.55
 -14  10   2    2.55    0.69
  13 -10  -2   15.88    1.05
  13 -10  -2   12.09    1.69
  13 -10  -2   15.17    1.86
 -13  10   2   14.20    1.29
  12 -10  -2   22.26    1.90
  12 -10  -2   21.65    2.16
  12 -10  -2   22.14    1.21
 -12  10   2   20.28    1.42
  11 -10  -2    0.74    0.58
  11 -10  -2    0.21    0.54
  11 -10  -2    0.17    0.30
 -11  10   2    0.22    0.65
 -11  10   2    0.29    0.41
  10 -10  -2   37.68    2.41
  10 -10  -2   40.79    1.66
  10 -10  -2   45.11    2.60
 -10  10   2   39.03    1.91
 -10  10   2   39.54    2.37
 -10  10   2   38.55    2.02
   9 -10  -2    1.21    0.59
   9 -10  -2    0.61    0.61
   9 -10  -2    0.81    0.32
  -9  10   2    0.97    0.56
  -9  10   2    1.37    0.46
  -9  10   2    1.64    0.49
   8 -10  -2    6.53    1.09
   8 -10  -2    9.81    0.67
   8 -10  -2    9.56    1.30
  -8  10   2    8.23    1.15
  -8  10   2    8.22    0.92
  -8  10   2   11.43    1.04
   7 -10  -2   29.37    1.18
   7 -10  -2   26.25    1.92
   7 -10  -2   24.39    1.79
  -7  10   2   26.08    1.74
  -7  10   2   30.46    1.58
  -7  10   2   30.33    1.48
   6 -10  -2    1.45    0.65
   6 -10  -2    1.93    0.30
   6 -10  -2    1.12    0.55
  -6  10   2    2.57    0.50
  -6  10   2    1.11    0.50
  -6  10   2    1.66    0.46
   5 -10  -2   64.53    3.08
   5 -10  -2   68.58    3.22
   5 -10  -2   65.46    2.11
  -5  10   2   66.26    2.51
  -5  10   2   67.03    2.96
  -5  10   2   64.23    2.62
   4 -10  -2   35.96    1.24
   4 -10  -2   40.34    2.30
  -4  10   2   39.34    1.82
  -4  10   2   39.65    1.71
  -4  10   2   37.95    2.07
   3 -10  -2   21.00    1.65
  -3  10   2   19.00    1.44
  -3  10   2   22.95    1.30
  -3  10   2   22.39    1.19
   2 -10  -2   70.68    3.20
  -2  10   2   64.45    2.59
  -2  10   2   65.85    2.48
  -2  10   2   61.08    2.89
   1 -10  -2    0.43    0.50
  -1  10   2    0.56    0.32
  -1  10   2    0.22    0.32
   0 -10  -2   27.38    1.90
   0  10   2   27.25    1.51
   0  10   2   27.91    1.38
  -1 -10  -2   28.91    1.97
   1  10   2   31.53    1.49
   1  10   2   28.99    1.60
   1  10   2   29.58    1.61
  -2 -10  -2    8.37    1.24
   2  10   2    6.71    0.77
   2  10   2    7.92    0.95
  -3 -10  -2   37.14    2.34
   3  10   2   35.96    1.73
   3  10   2   35.65    1.89
  -4 -10  -2    4.45    1.06
   4  10   2    5.29    0.85
   4  10   2    2.77    0.56
  -5 -10  -2   25.15    2.03
   5  10   2   29.64    1.60
   5  10   2   28.67    1.76
  -6 -10  -2   24.16    2.11
   6  10   2   28.17    1.81
   6  10   2   28.11    1.60
  -7 -10  -2    0.55    0.70
   7  10   2    0.61    0.50
   7  10   2    0.92    0.61
  -8 -10  -2   27.90    2.34
   8  10   2   27.60    1.72
   8  10   2   26.13    1.93
  -9 -10  -2    4.61    1.23
   9  10   2    6.31    0.98
  14 -11  -2   13.62    1.42
  14 -11  -2   19.71    2.25
 -14  11   2   13.81    1.38
  13 -11  -2    4.10    1.08
  13 -11  -2    5.63    0.67
 -13  11   2    6.28    0.92
  12 -11  -2   11.45    0.84
  12 -11  -2    8.90    1.46
  12 -11  -2   11.25    1.58
 -12  11   2   10.18    1.11
  11 -11  -2   31.38    2.35
  11 -11  -2   31.94    1.43
  11 -11  -2   34.58    2.37
 -11  11   2   31.05    1.77
  10 -11  -2    0.87    0.71
  10 -11  -2    0.08    0.58
  10 -11  -2   -0.17    0.24
 -10  11   2    0.22    0.41
 -10  11   2    0.24    0.45
   9 -11  -2   37.26    2.48
   9 -11  -2   38.11    1.49
   9 -11  -2   37.61    2.44
  -9  11   2   36.02    1.96
  -9  11   2   35.92    1.85
   8 -11  -2   21.62    1.84
   8 -11  -2   22.30    2.11
   8 -11  -2   19.01    0.93
  -8  11   2   21.96    1.33
  -8  11   2   16.97    1.32
   7 -11  -2    7.55    0.52
   7 -11  -2    8.43    1.39
   7 -11  -2    8.43    1.31
  -7  11   2    7.45    0.91
  -7  11   2    6.39    0.81
   6 -11  -2   44.17    2.60
   6 -11  -2   41.27    1.46
   6 -11  -2   41.52    2.45
  -6  11   2   44.96    2.09
  -6  11   2   43.80    1.95
   5 -11  -2   12.16    0.53
   5 -11  -2    9.20    1.33
   5 -11  -2   12.20    1.51
  -5  11   2   11.02    1.06
  -5  11   2   11.94    0.95
   4 -11  -2   10.76    1.45
  -4  11   2    8.97    0.96
  -4  11   2   10.51    0.96
   3 -11  -2    9.90    1.32
  -3  11   2   12.34    0.95
  -3  11   2   13.74    1.19
   2 -11  -2    2.25    0.76
  -2  11   2    3.12    0.63
  -2  11   2    3.22    0.56
   1 -11  -2   41.63    2.51
  -1  11   2   45.49    2.10
  -1  11   2   42.81    1.91
   0 -11  -2    4.74    1.02
   0  11   2    4.21    0.66
   0  11   2    3.28    0.65
  -1 -11  -2   16.57    1.82
   1  11   2   18.91    1.20
   1  11   2   18.81    1.34
   1  11   2   18.49    1.33
  -2 -11  -2   25.35    2.00
   2  11   2   25.66    1.61
   2  11   2   26.54    1.48
  -3 -11  -2    0.06    0.64
   3  11   2    0.40    0.45
   3  11   2    0.55    0.38
  -4 -11  -2   32.16    2.42
   4  11   2   37.04    2.05
   4  11   2   36.34    1.84
  -5 -11  -2    7.01    1.37
   5  11   2    4.86    0.92
   5  11   2    6.18    0.87
  -6 -11  -2    3.26    1.08
   6  11   2    5.66    1.04
   6  11   2    4.07    0.77
  -7 -11  -2   22.89    2.39
   7  11   2   25.57    1.68
   7  11   2   29.15    2.00
  -8 -11  -2    1.07    0.97
   8  11   2    2.61    0.70
  13 -12  -2    8.60    1.55
 -13  12   2    6.14    0.96
  12 -12  -2   10.18    1.58
 -12  12   2    9.80    1.12
  11 -12  -2    1.33    0.80
  11 -12  -2    0.46    0.72
 -11  12   2    0.62    0.50
  10 -12  -2   37.48    2.60
  10 -12  -2   32.78    2.42
 -10  12   2   32.52    1.83
   9 -12  -2   10.28    1.60
   9 -12  -2   10.82    1.54
  -9  12   2   10.73    1.13
  -9  12   2   12.39    1.34
   8 -12  -2   30.72    2.36
   8 -12  -2   32.10    2.29
  -8  12   2   36.52    1.94
  -8  12   2   33.18    1.78
   7 -12  -2   23.65    1.98
   7 -12  -2   26.49    2.14
  -7  12   2   29.19    1.60
  -7  12   2   28.14    1.69
   6 -12  -2    0.06    0.46
   6 -12  -2    0.18    0.59
  -6  12   2    0.85    0.43
  -6  12   2    0.28    0.44
   5 -12  -2   34.51    2.41
  -5  12   2   38.02    1.99
  -5  12   2   39.69    1.88
   4 -12  -2    9.34    1.41
  -4  12   2    9.32    0.96
  -4  12   2   11.80    1.21
   3 -12  -2    5.74    1.13
  -3  12   2    5.82    0.86
  -3  12   2    5.04    0.73
   2 -12  -2   46.20    2.79
  -2  12   2   47.46    2.13
  -2  12   2   49.57    2.33
   1 -12  -2   -0.30    0.45
  -1  12   2    0.36    0.43
  -1  12   2   -0.03    0.35
   0 -12  -2   34.12    2.40
   0  12   2   34.64    1.95
   0  12   2   36.04    1.80
   0  12   2   38.03    2.00
  -1 -12  -2   16.36    1.89
   1  12   2   21.56    1.51
   1  12   2   20.19    1.47
   1  12   2   20.19    1.30
  -2 -12  -2    1.83    0.83
   2  12   2    2.03    0.64
   2  12   2    2.65    0.62
  -3 -12  -2   16.29    1.98
   3  12   2   17.63    1.57
   3  12   2   18.42    1.33
  -4 -12  -2    0.66    0.79
   4  12   2   -0.33    0.40
   4  12   2   -0.45    0.51
  -5 -12  -2   10.69    1.64
   5  12   2   13.12    1.47
   5  12   2   12.65    1.27
  -6 -12  -2   19.09    2.26
   6  12   2   20.68    1.54
   6  12   2   23.84    2.04
  12 -13  -2    4.11    1.21
 -12  13   2    3.56    0.79
  11 -13  -2   20.79    2.38
 -11  13   2   18.87    1.48
  10 -13  -2    1.48    0.90
 -10  13   2    1.92    0.64
   9 -13  -2   27.45    2.24
   9 -13  -2   32.12    2.51
  -9  13   2   28.14    1.72
   8 -13  -2   35.21    2.63
   8 -13  -2   41.07    2.65
  -8  13   2   40.80    2.20
  -8  13   2   34.78    1.96
   7 -13  -2    1.00    0.77
   7 -13  -2    0.83    0.81
  -7  13   2    1.22    0.54
  -7  13   2    1.40    0.59
   6 -13  -2   16.18    1.98
  -6  13   2   20.30    1.40
  -6  13   2   22.01    1.55
   5 -13  -2    0.10    0.61
  -5  13   2    0.16    0.43
  -5  13   2    1.43    0.61
   4 -13  -2   21.63    2.30
  -4  13   2   21.96    1.44
  -4  13   2   22.93    1.59
   3 -13  -2   27.08    2.24
  -3  13   2   32.46    1.72
  -3  13   2   28.90    1.82
   2 -13  -2    1.04    0.79
  -2  13   2    0.20    0.41
  -2  13   2    0.40    0.50
   1 -13  -2   34.70    2.51
  -1  13   2   36.98    2.03
  -1  13   2   32.11    1.80
   0 -13  -2   15.25    1.96
   0  13   2   17.57    1.30
   0  13   2   15.35    1.47
   0  13   2   16.75    1.59
  -1 -13  -2    5.59    1.28
   1  13   2    5.66    0.87
   1  13   2    6.03    0.98
  -2 -13  -2   15.36    1.92
   2  13   2   14.13    1.50
   2  13   2   17.87    1.34
  -3 -13  -2    0.36    0.70
   3  13   2    1.08    0.49
   3  13   2    1.26    0.69
  -4 -13  -2    7.58    1.51
   4  13   2    5.95    0.94
   4  13   2    8.99    1.24
  -5 -13  -2    0.98    0.94
   5  13   2    2.30    0.84
   5  13   2    2.37    0.74
  11 -14  -2    1.45    0.98
 -11  14   2    0.03    0.52
  10 -14  -2   22.49    2.53
 -10  14   2   21.23    1.61
   9 -14  -2    9.76    1.62
  -9  14   2   10.44    1.21
   8 -14  -2    4.87    1.31
  -8  14   2    7.81    1.07
   7 -14  -2   15.80    2.05
  -7  14   2   20.73    1.79
  -7  14   2   19.56    1.47
   6 -14  -2    0.27    0.75
  -6  14   2   -0.11    0.51
  -6  14   2    0.19    0.45
   5 -14  -2   27.74    2.38
  -5  14   2   27.38    1.86
  -5  14   2   29.36    1.74
   4 -14  -2   10.79    1.69
  -4  14   2   13.19    1.46
  -4  14   2   12.10    1.22
   3 -14  -2    2.88    1.10
  -3  14   2    4.51    0.83
  -3  14   2    4.75    0.93
   2 -14  -2   23.19    2.54
  -2  14   2   27.59    1.84
  -2  14   2   23.55    1.60
   1 -14  -2    0.07    0.76
  -1  14   2    0.80    0.53
  -1  14   2    0.65    0.57
  -1  14   2    0.91    0.61
   0 -14  -2   19.26    2.29
   0  14   2   23.10    1.72
   0  14   2   21.25    1.52
   0  14   2   18.98    1.72
  -1 -14  -2    7.47    1.54
   1  14   2   10.33    1.20
   1  14   2    8.84    1.20
  -2 -14  -2    1.40    0.98
   2  14   2    1.24    0.67
   2  14   2    1.13    0.59
  -3 -14  -2   11.71    1.90
   3  14   2   12.18    1.29
   3  14   2   10.75    1.43
   9 -15  -2    8.74    1.78
  -9  15   2    9.88    1.23
   8 -15  -2    9.32    1.83
  -8  15   2    8.42    1.13
   7 -15  -2    5.94    1.46
  -7  15   2    6.58    1.01
   6 -15  -2   31.23    2.68
  -6  15   2   32.21    1.92
   5 -15  -2    4.94    1.40
  -5  15   2    4.82    1.49
  -5  15   2    3.61    0.81
   4 -15  -2   11.55    1.90
  -4  15   2   10.86    1.25
  -4  15   2   13.95    1.51
   3 -15  -2   19.81    2.38
  -3  15   2   19.13    1.79
  -3  15   2   16.21    1.51
   2 -15  -2    0.30    0.85
  -2  15   2    0.35    0.62
  -2  15   2   -0.32    0.48
   1 -15  -2   12.54    1.99
  -1  15   2   14.29    1.57
  -1  15   2   18.15    1.44
  -1  15   2   18.39    1.75
   0 -15  -2    6.22    1.50
   0  15   2    6.99    1.06
   0  15   2    8.01    1.20
  -1 -15  -2   10.63    1.85
   1  15   2   11.36    1.34
   6 -16  -2    0.18    0.88
  -6  16   2   -0.01    0.52
   5 -16  -2   13.15    2.06
  -5  16   2   17.17    1.57
   4 -16  -2    6.86    1.64
  -4  16   2    9.53    1.22
   3 -16  -2    2.06    1.08
  -3  16   2    2.65    0.80
   2 -18   3    1.19    1.00
   2 -18   3    1.28    0.50
   3 -18   3   14.38    2.11
   3 -18   3   15.71    1.18
   4 -18   3    3.03    0.65
   4 -18   3    3.66    1.20
   5 -18   3    6.82    1.61
   5 -18   3    7.03    0.90
  -2 -17   3   -0.25    0.79
  -2 -17   3    0.43    0.39
   1  17  -3    8.99    1.15
  -1 -17   3    9.75    0.93
  -1 -17   3    7.58    1.51
   0  17  -3    4.32    0.85
   0 -17   3    6.06    1.39
   0 -17   3    4.00    0.65
  -1  17  -3   13.05    1.31
   1 -17   3   13.36    1.07
   1 -17   3   11.38    1.77
  -2  17  -3   29.96    1.78
   2 -17   3   25.04    1.48
   2 -17   3   25.93    2.63
  -3  17  -3    0.36    0.54
   3 -17   3    1.30    0.88
   3 -17   3   -0.03    0.36
  -4  17  -3   18.86    1.48
   4 -17   3   18.02    1.28
   4 -17   3   15.72    2.05
  -5  17  -3    6.50    1.00
   5 -17   3    8.18    0.97
   5 -17   3    7.59    1.51
   5 -17   3    6.31    1.46
  -6  17  -3    2.97    0.77
   6 -17   3    4.52    1.30
   6 -17   3    3.47    0.70
  -7  17  -3   31.72    1.86
   7 -17   3   26.80    1.62
   7 -17   3   23.85    2.58
  -8  17  -3    6.14    0.98
   8 -17   3    6.10    1.46
   8 -17   3    5.09    0.84
   9 -17   3   10.39    1.29
   9 -17   3    7.33    1.50
   4  16  -3   13.57    1.41
  -4 -16   3   13.43    1.79
  -4 -16   3   13.15    1.00
   3  16  -3    2.17    0.65
  -3 -16   3    2.05    0.51
  -3 -16   3    2.66    1.01
   2  16  -3   18.36    1.43
  -2 -16   3   19.42    1.22
  -2 -16   3   17.77    2.06
   1  16  -3    1.98    0.62
  -1 -16   3    1.68    0.49
  -1 -16   3    0.87    0.80
   0  16  -3   23.80    1.55
   0 -16   3   18.95    1.25
   0 -16   3   20.90    2.24
  -1  16  -3   27.88    1.66
   1 -16   3   21.96    2.24
   1 -16   3   23.58    1.40
  -2  16  -3    1.62    0.58
   2 -16   3    1.22    0.48
   2 -16   3    0.86    0.79
  -3  16  -3   32.69    1.84
   3 -16   3   28.55    2.34
   3 -16   3   32.99    1.69
  -4  16  -3    5.89    0.93
   4 -16   3    5.45    1.13
   4 -16   3    6.44    1.25
   4 -16   3    5.52    0.80
  -5  16  -3    5.57    0.90
   5 -16   3    5.77    0.81
   5 -16   3    5.07    1.09
   5 -16   3    6.73    1.35
  -6  16  -3   24.00    1.58
   6 -16   3   24.22    1.50
   6 -16   3   26.14    2.24
   6 -16   3   23.39    2.31
  -7  16  -3    1.76    0.66
   7 -16   3    1.87    0.95
   7 -16   3    1.91    0.88
   7 -16   3    1.55    0.57
  -8  16  -3   20.85    1.53
   8 -16   3   17.86    1.33
   8 -16   3   11.34    1.71
  -9  16  -3   11.34    1.25
   9 -16   3   11.41    1.81
   9 -16   3   10.12    1.13
 -10  16  -3    9.55    1.14
  10 -16   3    8.02    1.02
  10 -16   3    6.98    1.44
   6  15  -3   20.24    2.39
  -6 -15   3   18.87    1.16
   5  15  -3    5.33    0.89
  -5 -15   3    5.33    0.69
   4  15  -3    8.95    1.08
  -4 -15   3    8.07    0.85
  -4 -15   3    7.93    1.39
   3  15  -3   26.12    1.63
  -3 -15   3   23.35    2.05
  -3 -15   3   27.82    1.44
   2  15  -3    0.21    0.42
  -2 -15   3    1.14    0.75
  -2 -15   3   -0.11    0.32
   1  15  -3   26.64    1.62
  -1 -15   3   29.10    1.50
  -1 -15   3   26.97    2.10
   0  15  -3    5.43    0.83
   0 -15   3    6.71    1.27
   0 -15   3    7.02    0.82
  -1  15  -3   13.61    1.24
   1 -15   3   14.49    1.80
   1 -15   3   13.03    1.03
  -2  15  -3   62.26    2.62
   2 -15   3   60.65    2.46
   2 -15   3   53.50    3.10
  -3  15  -3    9.11    1.05
   3 -15   3    7.69    1.35
   3 -15   3    8.51    0.94
   3 -15   3    8.61    1.31
  -4  15  -3   22.93    1.48
   4 -15   3   22.24    1.96
   4 -15   3   22.48    1.37
   4 -15   3   19.92    1.69
  -5  15  -3   23.33    1.46
   5 -15   3   18.95    1.95
   5 -15   3   17.74    1.95
   5 -15   3   21.99    1.37
  -6  15  -3    4.37    0.78
   6 -15   3    3.56    0.92
   6 -15   3    5.66    1.25
   6 -15   3    4.28    0.73
  -7  15  -3   30.82    2.25
  -7  15  -3   33.52    1.82
   7 -15   3   33.25    1.76
   7 -15   3   33.94    2.33
   7 -15   3   27.09    2.26
  -8  15  -3    2.64    0.69
   8 -15   3    2.02    0.80
   8 -15   3    1.16    0.54
   8 -15   3    1.70    0.79
  -9  15  -3   19.04    1.40
   9 -15   3   14.79    1.90
   9 -15   3   14.68    1.33
   9 -15   3   14.77    1.77
 -10  15  -3   27.91    1.68
  10 -15   3   19.33    2.19
  10 -15   3   22.45    1.54
 -11  15  -3   -0.10    0.50
  11 -15   3    0.16    0.47
  11 -15   3    1.71    0.89
   7  14  -3   14.83    1.37
  -7 -14   3   14.67    1.04
   6  14  -3    0.78    0.52
  -6 -14   3   -0.20    0.32
   5  14  -3   17.17    1.34
  -5 -14   3   15.68    1.82
  -5 -14   3   20.04    1.19
   4  14  -3   18.44    1.34
  -4 -14   3   16.62    1.82
  -4 -14   3   18.30    1.17
   3  14  -3    9.85    1.09
  -3 -14   3    9.57    0.94
  -3 -14   3    8.53    1.31
   2  14  -3   48.85    2.26
  -2 -14   3   51.14    2.77
  -2 -14   3   50.24    2.11
   1  14  -3    7.46    0.90
  -1 -14   3    5.51    0.72
  -1 -14   3    6.03    1.11
   0  14  -3    7.74    0.90
   0 -14   3   11.15    1.43
   0 -14   3    9.33    0.93
  -1  14  -3   32.39    1.69
   1 -14   3   31.62    2.12
   1 -14   3   29.99    1.56
  -2  14  -3    0.01    0.36
   2 -14   3    0.55    0.38
   2 -14   3    0.96    0.61
  -3  14  -3   20.33    1.30
   3 -14   3   16.42    1.13
   3 -14   3   14.28    1.63
   3 -14   3   15.91    1.68
  -4  14  -3   13.98    1.09
   4 -14   3   15.18    1.09
   4 -14   3   12.41    1.60
   4 -14   3   14.90    1.62
  -5  14  -3    6.07    0.87
   5 -14   3    5.91    0.78
   5 -14   3    6.31    1.08
   5 -14   3    5.09    1.05
  -6  14  -3   31.59    1.70
  -6  14  -3   29.05    2.07
   6 -14   3   29.28    2.16
   6 -14   3   28.80    2.05
   6 -14   3   32.67    1.65
  -7  14  -3    2.57    0.63
  -7  14  -3    2.29    0.82
   7 -14   3    3.81    0.93
   7 -14   3    2.67    0.60
   7 -14   3    3.29    0.90
  -8  14  -3   37.70    1.88
  -8  14  -3   32.23    2.27
   8 -14   3   34.69    2.41
   8 -14   3   33.79    1.79
   8 -14   3   33.47    2.28
  -9  14  -3   12.15    1.20
   9 -14   3   14.62    1.27
   9 -14   3   11.96    1.62
   9 -14   3   11.96    1.60
 -10  14  -3    0.10    0.45
  10 -14   3   -0.29    0.59
  10 -14   3   -0.47    0.54
  10 -14   3    0.15    0.42
 -11  14  -3   25.17    1.56
  11 -14   3   26.04    1.60
  11 -14   3   24.35    2.44
 -12  14  -3    2.86    0.66
  12 -14   3    2.04    0.88
  12 -14   3    2.26    0.67
  -9 -13   3    1.42    0.45
   8  13  -3   12.08    1.22
  -8 -13   3   13.38    0.99
   7  13  -3    0.02    0.44
  -7 -13   3    0.51    0.38
   6  13  -3   25.99    1.59
  -6 -13   3   27.80    1.43
   5  13  -3    3.46    0.69
  -5 -13   3    4.75    1.01
  -5 -13   3    3.24    0.59
   4  13  -3   14.96    1.16
  -4 -13   3   14.97    1.03
  -4 -13   3   14.95    1.67
   3  13  -3   43.04    1.99
  -3 -13   3   38.16    2.32
  -3 -13   3   44.16    1.88
   2  13  -3    6.73    0.82
  -2 -13   3    5.72    0.71
  -2 -13   3    5.63    0.98
   1  13  -3   20.23    1.24
  -1 -13   3   19.38    1.15
  -1 -13   3   16.99    1.48
   0  13  -3   31.45    1.62
   0 -13   3   35.75    2.12
   0 -13   3   32.51    1.58
  -1  13  -3    4.45    0.67
   1 -13   3    4.89    0.91
   1 -13   3    3.78    0.60
  -2  13  -3   25.96    1.42
   2 -13   3   24.15    1.33
   2 -13   3   23.77    1.61
   2 -13   3   23.97    1.75
  -3  13  -3    0.56    0.36
   3 -13   3    0.15    0.41
   3 -13   3    0.44    0.43
   3 -13   3    0.06    0.30
  -4  13  -3   32.98    1.65
   4 -13   3   34.17    1.61
   4 -13   3   31.95    2.10
   4 -13   3   28.41    1.87
  -5  13  -3   26.76    1.88
  -5  13  -3   31.19    1.58
   5 -13   3   28.45    1.86
   5 -13   3   27.85    1.98
   5 -13   3   27.95    1.49
  -6  13  -3    0.85    0.43
  -6  13  -3    0.74    0.56
   6 -13   3    0.24    0.33
   6 -13   3    0.27    0.48
   6 -13   3    0.71    0.55
  -7  13  -3   24.35    1.85
  -7  13  -3   28.69    1.52
   7 -13   3   22.91    1.80
   7 -13   3   23.92    1.42
   7 -13   3   25.47    1.94
  -8  13  -3    1.07    0.47
  -8  13  -3   -0.05    0.50
   8 -13   3    0.34    0.53
   8 -13   3    0.43    0.40
   8 -13   3    0.90    0.62
  -9  13  -3   12.52    1.15
  -9  13  -3   13.79    1.64
   9 -13   3   14.23    1.73
   9 -13   3   13.93    1.13
   9 -13   3    9.67    1.38
 -10  13  -3   32.42    1.73
  10 -13   3   31.56    2.22
  10 -13   3   32.36    2.29
  10 -13   3   30.56    1.72
 -11  13  -3    2.20    0.59
  11 -13   3    1.60    0.74
  11 -13   3    2.29    0.94
  11 -13   3    1.47    0.56
 -12  13  -3   16.03    1.21
  12 -13   3   12.63    1.23
  12 -13   3   10.02    1.59
 -13  13  -3    3.01    0.68
  13 -13   3    2.16    0.90
  13 -13   3    2.80    0.70
 -10 -12   3    7.23    1.33
 -10 -12   3    5.50    0.68
   9  12  -3    4.45    0.81
  -9 -12   3    4.85    1.09
  -9 -12   3    3.23    0.58
   8  12  -3    1.55    0.58
  -8 -12   3    2.55    0.85
  -8 -12   3    1.94    0.51
   7  12  -3   20.14    1.38
  -7 -12   3   20.96    1.24
  -7 -12   3   21.99    1.62
   6  12  -3    1.37    0.50
  -6 -12   3    0.92    0.62
  -6 -12   3    1.05    0.39
  -6 -12   3    0.83    0.57
   5  12  -3   34.68    1.75
  -5 -12   3   33.64    1.61
  -5 -12   3   37.06    2.13
  -5 -12   3   32.79    1.87
   4  12  -3   29.26    1.57
  -4 -12   3   29.86    1.47
  -4 -12   3   28.55    1.66
  -4 -12   3   32.71    1.96
   3  12  -3   17.78    1.13
  -3 -12   3   14.02    1.47
  -3 -12   3   14.42    1.12
  -3 -12   3   16.04    1.02
   2  12  -3   52.04    2.16
   2  12  -3   50.97    2.29
  -2 -12   3   54.67    2.11
  -2 -12   3   48.94    2.20
  -2 -12   3   49.60    2.53
   1  12  -3   16.20    1.07
   1  12  -3   16.19    1.14
  -1 -12   3   16.39    1.08
  -1 -12   3   15.50    1.34
  -1 -12   3   15.63    1.00
   0  12  -3   16.08    1.06
   0  12  -3   16.47    1.14
   0  12  -3   17.67    1.16
   0 -12   3   16.14    1.05
   0 -12   3   15.34    1.00
   0 -12   3   16.82    1.36
  -1  12  -3    5.72    0.72
  -1  12  -3    6.92    0.86
  -1  12  -3    4.53    0.68
   1 -12   3    6.29    0.74
   1 -12   3    6.13    0.72
   1 -12   3    5.43    0.78
   1 -12   3    5.97    0.88
   1 -12   3    6.24    0.99
  -2  12  -3   16.07    1.12
  -2  12  -3   15.35    1.04
   2 -12   3   15.77    1.01
   2 -12   3   16.59    1.27
   2 -12   3   15.98    1.04
   2 -12   3   14.98    1.32
   2 -12   3   16.07    1.17
  -3  12  -3   87.84    3.30
  -3  12  -3   86.37    3.16
   3 -12   3   87.49    3.55
   3 -12   3   90.46    3.74
   3 -12   3   86.63    3.22
   3 -12   3   86.58    3.38
   3 -12   3   87.87    3.14
  -4  12  -3   12.47    0.93
   4 -12   3   13.01    1.35
   4 -12   3   11.66    0.90
   4 -12   3   10.13    1.30
   4 -12   3   13.64    1.25
  -5  12  -3   24.50    1.70
  -5  12  -3   23.62    1.32
   5 -12   3   24.96    1.33
   5 -12   3   23.76    1.73
   5 -12   3   23.66    1.50
   5 -12   3   25.04    1.68
  -6  12  -3   41.98    1.87
  -6  12  -3   39.43    2.27
   6 -12   3   42.15    2.38
   6 -12   3   40.90    2.27
   6 -12   3   40.83    1.85
   6 -12   3   39.81    2.10
  -7  12  -3    2.22    0.52
  -7  12  -3    2.07    0.69
   7 -12   3    1.72    0.48
   7 -12   3    1.08    0.60
   7 -12   3    1.54    0.62
  -8  12  -3   20.05    1.23
  -8  12  -3   18.89    1.58
  -8  12  -3   17.34    1.41
   8 -12   3   18.85    1.55
   8 -12   3   18.14    1.21
   8 -12   3   12.92    1.50
  -9  12  -3   13.47    1.05
  -9  12  -3   13.37    1.64
  -9  12  -3    9.87    1.33
   9 -12   3   12.23    1.14
   9 -12   3   14.21    1.67
   9 -12   3   11.27    1.44
 -10  12  -3   18.18    1.67
 -10  12  -3   18.69    1.25
  10 -12   3   19.14    1.89
  10 -12   3   19.15    1.29
  10 -12   3   14.45    1.70
 -11  12  -3   26.52    1.49
  11 -12   3   23.40    1.96
  11 -12   3   23.98    1.49
  11 -12   3   23.38    1.91
 -12  12  -3    0.29    0.41
  12 -12   3    0.45    0.60
  12 -12   3    0.17    0.63
  12 -12   3    0.16    0.44
 -13  12  -3   21.93    1.35
  13 -12   3   19.83    1.45
  13 -12   3   19.48    2.05
 -14  12  -3   17.97    1.24
  14 -12   3   17.28    2.01
 -11 -11   3   12.46    0.98
  10  11  -3    1.08    0.55
 -10 -11   3    0.47    0.41
 -10 -11   3    2.33    0.87
   9  11  -3   18.02    1.34
  -9 -11   3   16.78    1.78
  -9 -11   3   17.49    1.12
   8  11  -3   11.29    1.12
  -8 -11   3   12.73    0.97
  -8 -11   3   13.85    1.48
   7  11  -3    5.03    0.76
  -7 -11   3    4.77    0.66
  -7 -11   3    5.00    0.93
   6  11  -3   47.62    2.14
  -6 -11   3   50.29    2.41
  -6 -11   3   49.78    2.04
  -6 -11   3   48.33    2.52
   5  11  -3    6.03    0.79
  -5 -11   3    7.34    1.04
  -5 -11   3    6.31    0.71
  -5 -11   3    6.65    0.91
   4  11  -3   20.42    1.21
   4  11  -3   19.93    1.31
  -4 -11   3   22.99    1.36
  -4 -11   3   20.00    1.47
  -4 -11   3   18.73    1.12
   3  11  -3   81.46    2.98
   3  11  -3   81.47    3.12
  -3 -11   3   81.34    2.91
  -3 -11   3   81.71    3.36
  -3 -11   3   83.33    3.13
   2  11  -3    0.25    0.29
   2  11  -3    1.15    0.37
  -2 -11   3    0.25    0.30
  -2 -11   3    0.48    0.39
  -2 -11   3    0.20    0.31
  -2 -11   3    0.44    0.29
   1  11  -3   69.87    2.62
   1  11  -3   71.00    2.73
  -1 -11   3   70.52    2.70
  -1 -11   3   70.15    2.99
  -1 -11   3   71.99    2.78
  -1 -11   3   70.92    2.58
   0  11  -3   47.59    1.96
   0  11  -3   48.07    2.05
   0  11  -3   50.09    2.08
   0 -11   3   48.83    2.03
   0 -11   3   46.89    2.08
   0 -11   3   47.38    2.30
   0 -11   3   46.98    1.92
  -1  11  -3   14.58    1.00
  -1  11  -3   16.33    0.99
   1 -11   3   16.10    1.10
   1 -11   3   18.15    1.30
   1 -11   3   15.58    1.00
   1 -11   3   15.48    0.95
   1 -11   3   15.43    1.12
  -2  11  -3  118.69    3.93
  -2  11  -3  119.74    4.06
   2 -11   3  118.77    3.93
   2 -11   3  116.34    4.27
   2 -11   3  118.65    4.06
   2 -11   3  118.87    4.16
   2 -11   3  117.92    4.44
  -3  11  -3    0.64    0.31
  -3  11  -3    0.18    0.25
   3 -11   3    0.35    0.25
   3 -11   3    0.01    0.30
   3 -11   3    0.46    0.35
   3 -11   3    0.20    0.39
  -4  11  -3   38.30    1.66
  -4  11  -3   36.37    2.00
  -4  11  -3   39.59    1.76
   4 -11   3   35.50    1.63
   4 -11   3   36.90    1.84
   4 -11   3   39.42    2.10
   4 -11   3   35.30    1.93
  -5  11  -3   52.65    2.33
  -5  11  -3   51.89    2.06
  -5  11  -3   47.60    2.42
   5 -11   3   52.24    2.54
   5 -11   3   49.71    2.05
   5 -11   3   46.46    2.37
   5 -11   3   50.38    2.27
  -6  11  -3    0.22    0.41
  -6  11  -3    0.15    0.27
   6 -11   3    0.73    0.47
   6 -11   3    0.51    0.37
   6 -11   3    0.53    0.48
   6 -11   3    0.38    0.31
  -7  11  -3   27.10    1.40
  -7  11  -3   27.71    1.81
  -7  11  -3   27.45    1.69
   7 -11   3   25.52    1.78
   7 -11   3   27.45    1.42
   7 -11   3   30.77    1.68
   7 -11   3   27.84    1.75
  -8  11  -3    1.48    0.58
  -8  11  -3    0.77    0.51
  -8  11  -3    1.10    0.41
   8 -11   3    0.47    0.52
   8 -11   3    0.82    0.54
   8 -11   3    0.77    0.42
   8 -11   3    1.18    0.44
  -9  11  -3   29.94    1.49
  -9  11  -3   26.11    1.82
  -9  11  -3   27.25    1.88
   9 -11   3   28.22    1.93
   9 -11   3   27.20    1.82
   9 -11   3   27.13    1.49
 -10  11  -3   17.18    1.16
 -10  11  -3   17.74    1.57
 -10  11  -3   17.42    1.76
  10 -11   3   17.61    1.81
  10 -11   3   16.34    1.71
  10 -11   3   16.89    1.18
 -11  11  -3    3.36    0.87
 -11  11  -3    5.30    1.10
 -11  11  -3    3.31    0.61
  11 -11   3    3.83    0.71
  11 -11   3    3.99    0.90
  11 -11   3    3.87    0.89
 -12  11  -3   38.80    1.73
 -12  11  -3   30.85    2.28
  12 -11   3   32.68    2.23
  12 -11   3   30.85    2.16
  12 -11   3   32.29    1.77
 -13  11  -3   12.83    1.75
 -13  11  -3   16.13    1.14
  13 -11   3   15.66    1.83
  13 -11   3   13.02    1.25
 -14  11  -3    4.39    0.69
 -14  11  -3    3.61    1.13
  14 -11   3    3.70    1.06
  14 -11   3    3.15    0.74
  11  10  -3   -0.01    0.46
 -11 -10   3   -0.21    0.67
 -11 -10   3    0.05    0.37
  10  10  -3   35.88    1.86
 -10 -10   3   33.93    1.62
 -10 -10   3   31.55    2.19
   9  10  -3    8.50    0.96
  -9 -10   3   10.33    1.34
  -9 -10   3    8.41    0.86
   8  10  -3   12.00    1.11
  -8 -10   3    9.08    1.20
  -8 -10   3    9.90    0.92
   7  10  -3   38.67    1.86
  -7 -10   3   42.17    2.18
  -7 -10   3   40.86    2.20
  -7 -10   3   40.99    1.78
   6  10  -3    2.60    0.53
  -6 -10   3    3.67    0.75
  -6 -10   3    2.81    0.51
  -6 -10   3    3.72    0.74
   5  10  -3   25.68    1.36
   5  10  -3   27.41    1.51
  -5 -10   3   27.89    1.65
  -5 -10   3   25.46    1.53
  -5 -10   3   27.61    1.34
   4  10  -3   38.79    1.79
   4  10  -3   35.87    1.64
  -4 -10   3   35.06    1.58
  -4 -10   3   38.51    1.96
  -4 -10   3   34.79    2.38
  -4 -10   3   38.02    1.82
   3  10  -3    4.69    0.60
   3  10  -3    6.25    0.72
  -3 -10   3    4.91    0.69
  -3 -10   3    4.59    0.65
  -3 -10   3    7.08    0.92
  -3 -10   3    5.62    0.62
   2  10  -3   56.70    2.28
   2  10  -3   53.68    2.14
  -2 -10   3   57.22    2.47
  -2 -10   3   58.31    2.31
  -2 -10   3   56.26    2.13
  -2 -10   3   58.66    2.31
   1  10  -3    3.01    0.52
   1  10  -3    2.83    0.47
  -1 -10   3    2.05    0.51
  -1 -10   3    1.88    0.45
  -1 -10   3    2.42    0.42
  -1 -10   3    2.60    0.50
   0  10  -3   72.46    2.71
   0  10  -3   71.76    2.62
   0  10  -3   72.58    2.72
   0 -10   3   74.17    2.79
   0 -10   3   76.77    2.99
   0 -10   3   77.87    2.64
   0 -10   3   72.64    2.73
   0 -10   3   74.66    2.86
  -1  10  -3  121.91    4.01
  -1  10  -3  116.67    3.90
   1 -10   3  124.66    3.93
   1 -10   3  122.69    4.20
   1 -10   3  119.37    4.10
   1 -10   3  117.22    4.30
   1 -10   3  117.93    4.03
  -2  10  -3    4.23    0.59
  -2  10  -3    4.18    0.53
   2 -10   3    4.38    0.74
   2 -10   3    3.80    0.63
   2 -10   3    4.14    0.52
   2 -10   3    5.00    0.68
  -3  10  -3   52.38    2.10
  -3  10  -3   53.71    2.04
  -3  10  -3   50.67    2.35
   3 -10   3   48.50    2.17
   3 -10   3   56.35    2.37
   3 -10   3   53.67    2.44
   3 -10   3   55.19    2.05
  -4  10  -3   40.75    2.13
  -4  10  -3   48.94    1.95
  -4  10  -3   46.25    1.84
   4 -10   3   45.60    2.15
   4 -10   3   47.11    1.87
   4 -10   3   47.05    2.06
   4 -10   3   46.40    2.24
  -5  10  -3   19.43    1.06
  -5  10  -3   16.62    1.29
  -5  10  -3   20.81    1.13
   5 -10   3   19.00    1.31
   5 -10   3   21.73    1.43
   5 -10   3   18.83    1.06
   5 -10   3   17.69    1.19
  -6  10  -3   89.50    3.60
  -6  10  -3   88.42    3.12
  -6  10  -3   90.85    3.74
  -6  10  -3   89.06    3.51
   6 -10   3   89.91    3.55
   6 -10   3   93.17    3.18
   6 -10   3   86.86    3.36
   6 -10   3   91.75    3.65
  -7  10  -3    4.05    0.75
  -7  10  -3    5.55    0.87
  -7  10  -3    4.29    0.57
   7 -10   3    4.90    0.86
   7 -10   3    4.32    0.68
   7 -10   3    4.08    0.59
   7 -10   3    2.69    0.68
  -8  10  -3   16.08    1.33
  -8  10  -3   17.16    1.05
  -8  10  -3   14.30    1.29
   8 -10   3   16.96    1.06
   8 -10   3   17.25    1.39
   8 -10   3   15.62    1.30
   8 -10   3   16.67    1.21
  -9  10  -3    2.96    0.72
  -9  10  -3    3.55    0.58
  -9  10  -3    4.27    0.87
   9 -10   3    3.27    0.79
   9 -10   3    3.72    0.73
   9 -10   3    3.54    0.76
   9 -10   3    2.62    0.53
 -10  10  -3   29.48    1.96
 -10  10  -3   30.20    1.49
 -10  10  -3   27.28    1.88
  10 -10   3   24.56    1.64
  10 -10   3   29.23    1.92
  10 -10   3   30.83    1.55
  10 -10   3   26.52    1.79
 -11  10  -3   49.79    2.02
 -11  10  -3   46.27    2.55
 -11  10  -3   41.52    2.54
  11 -10   3   42.24    2.46
  11 -10   3   41.91    2.04
  11 -10   3   48.00    2.53
 -12  10  -3    4.13    1.09
 -12  10  -3    3.58    0.64
  12 -10   3    3.98    0.92
  12 -10   3    3.76    0.92
  12 -10   3    4.14    0.74
 -13  10  -3    7.74    1.43
 -13  10  -3   10.45    0.96
  13 -10   3    8.98    1.05
  13 -10   3    9.01    1.34
  13 -10   3    9.47    1.34
 -14  10  -3   12.47    1.86
 -14  10  -3   15.72    1.07
  14 -10   3   14.29    1.76
  14 -10   3   15.06    1.35
  12   9  -3    1.98    0.64
 -12  -9   3    1.75    0.50
 -12  -9   3    2.85    0.97
  11   9  -3   21.99    1.49
 -11  -9   3   24.01    1.33
 -11  -9   3   25.81    1.97
  10   9  -3    2.97    0.65
 -10  -9   3    2.61    0.54
 -10  -9   3    2.85    0.83
   9   9  -3   41.52    1.97
  -9  -9   3   42.80    1.86
  -9  -9   3   42.28    2.34
   8   9  -3   20.99    1.30
  -8  -9   3   22.10    1.24
  -8  -9   3   25.80    1.68
   7   9  -3    0.68    0.35
  -7  -9   3    0.31    0.46
  -7  -9   3    0.39    0.41
  -7  -9   3    0.53    0.30
   6   9  -3   36.66    1.83
   6   9  -3   36.44    1.67
  -6  -9   3   38.35    1.95
  -6  -9   3   39.42    1.94
  -6  -9   3   36.74    1.63
   5   9  -3   12.68    0.87
   5   9  -3   12.97    0.97
  -5  -9   3   14.36    0.99
  -5  -9   3   12.95    1.05
  -5  -9   3   12.72    0.84
  -5  -9   3   13.47    1.03
   4   9  -3   29.88    1.51
   4   9  -3   29.56    1.39
  -4  -9   3   32.40    1.55
  -4  -9   3   32.46    1.61
  -4  -9   3   31.83    1.66
  -4  -9   3   32.39    1.40
   3   9  -3   45.43    1.93
   3   9  -3   46.24    1.84
  -3  -9   3   44.38    1.93
  -3  -9   3   49.05    2.03
  -3  -9   3   47.33    2.08
  -3  -9   3   48.39    1.84
   2   9  -3    3.93    0.54
   2   9  -3    3.77    0.47
  -2  -9   3    4.00    0.64
  -2  -9   3    3.90    0.57
  -2  -9   3    3.58    0.46
  -2  -9   3    3.23    0.53
   1   9  -3  130.95    4.21
   1   9  -3  129.84    4.30
  -1  -9   3  136.08    4.22
  -1  -9   3  133.70    4.53
  -1  -9   3  132.87    4.37
  -1  -9   3  133.39    4.38
   0   9  -3   38.41    1.63
   0   9  -3   39.44    1.57
   0   9  -3   38.07    1.63
   0  -9   3   36.69    1.79
   0  -9   3   39.59    1.70
   0  -9   3   40.43    1.71
   0  -9   3   41.05    1.59
   0  -9   3   40.87    1.74
  -1   9  -3   37.31    1.59
  -1   9  -3   36.39    1.51
   1  -9   3   36.86    1.51
   1  -9   3   39.94    1.74
   1  -9   3   40.77    1.85
   1  -9   3   38.24    1.66
   1  -9   3   37.31    1.66
  -2   9  -3   73.60    2.57
  -2   9  -3   76.97    2.67
   2  -9   3   73.90    2.81
   2  -9   3   75.63    2.59
   2  -9   3   72.56    2.73
   2  -9   3   74.92    2.93
  -3   9  -3    5.70    0.59
  -3   9  -3    5.69    0.79
  -3   9  -3    6.63    0.68
   3  -9   3    6.47    0.73
   3  -9   3    6.07    0.62
   3  -9   3    6.92    0.86
   3  -9   3    7.06    0.80
  -4   9  -3   90.31    3.04
  -4   9  -3   85.56    2.93
  -4   9  -3   81.25    3.27
   4  -9   3   90.70    3.32
   4  -9   3   85.09    3.15
   4  -9   3   85.38    3.36
   4  -9   3   91.44    2.99
  -5   9  -3   38.27    1.59
  -5   9  -3   39.52    1.92
  -5   9  -3   44.48    1.75
  -5   9  -3   38.56    1.93
   5  -9   3   37.52    1.96
   5  -9   3   40.43    1.80
   5  -9   3   40.13    1.64
   5  -9   3   37.02    1.88
  -6   9  -3   10.95    1.14
  -6   9  -3   10.76    0.99
  -6   9  -3   10.94    0.93
  -6   9  -3   10.91    0.75
   6  -9   3   11.42    1.06
   6  -9   3   10.78    1.11
   6  -9   3    9.62    0.73
   6  -9   3    9.47    1.01
  -7   9  -3  103.30    4.01
  -7   9  -3  101.23    4.00
  -7   9  -3  110.67    3.59
   7  -9   3  103.65    4.01
   7  -9   3  107.00    3.60
   7  -9   3  106.48    3.98
   7  -9   3  109.56    3.83
  -8   9  -3   27.11    1.35
  -8   9  -3   29.23    1.76
  -8   9  -3   27.50    1.71
   8  -9   3   29.29    1.75
   8  -9   3   27.83    1.39
   8  -9   3   29.34    1.58
   8  -9   3   29.10    1.71
  -9   9  -3    7.62    1.09
  -9   9  -3    7.36    1.03
  -9   9  -3    7.61    0.77
   9  -9   3    8.02    0.99
   9  -9   3    6.01    0.73
   9  -9   3    7.48    0.99
   9  -9   3    6.76    0.98
 -10   9  -3   31.15    2.05
 -10   9  -3   33.76    1.54
 -10   9  -3   33.13    2.00
  10  -9   3   32.86    1.99
  10  -9   3   29.37    1.55
  10  -9   3   32.19    1.94
  10  -9   3   33.66    1.82
 -11   9  -3    0.33    0.34
 -11   9  -3   -0.04    0.49
 -11   9  -3   -0.18    0.41
  11  -9   3   -0.14    0.39
  11  -9   3    0.21    0.51
  11  -9   3    0.56    0.37
  11  -9   3    0.37    0.53
 -12   9  -3   16.13    1.04
 -12   9  -3   11.93    1.43
 -12   9  -3   14.42    1.75
  12  -9   3   12.93    1.48
  12  -9   3   12.47    1.14
  12  -9   3   10.81    1.35
 -13   9  -3    4.35    0.64
 -13   9  -3    3.53    1.05
  13  -9   3    4.95    1.10
  13  -9   3    4.47    1.01
  13  -9   3    4.95    0.80
 -14   9  -3    5.43    0.65
 -14   9  -3    5.18    1.22
  14  -9   3    7.24    0.94
  14  -9   3    4.34    1.04
 -15   9  -3   10.15    1.71
  15  -9   3    9.16    1.09
  15  -9   3   10.19    1.52
  13   8  -3    3.88    0.87
 -13  -8   3    5.85    0.74
 -13  -8   3    6.22    1.30
  12   8  -3   18.71    1.41
 -12  -8   3   20.93    1.26
 -12  -8   3   23.34    1.96
  11   8  -3    0.30    0.42
 -11  -8   3    0.22    0.35
 -11  -8   3   -0.40    0.53
  10   8  -3   36.06    1.80
 -10  -8   3   35.79    1.67
 -10  -8   3   36.37    2.22
   9   8  -3   25.10    1.43
  -9  -8   3   25.46    1.35
  -9  -8   3   30.08    1.85
   8   8  -3    9.56    0.92
  -8  -8   3   10.45    1.23
  -8  -8   3   10.05    0.80
  -8  -8   3    9.85    1.61
   7   8  -3   34.54    1.73
   7   8  -3   32.04    1.54
  -7  -8   3   33.79    1.78
  -7  -8   3   34.74    1.86
  -7  -8   3   35.38    1.54
   6   8  -3    0.06    0.28
   6   8  -3    0.07    0.25
  -6  -8   3   -0.02    0.30
  -6  -8   3    0.03    0.24
  -6  -8   3    0.25    0.24
  -6  -8   3    0.70    0.37
   5   8  -3   40.49    1.68
   5   8  -3   39.42    1.79
  -5  -8   3   42.06    1.67
  -5  -8   3   39.21    1.87
  -5  -8   3   42.74    1.81
  -5  -8   3   41.50    1.90
   4   8  -3   66.65    2.55
   4   8  -3   63.93    2.41
  -4  -8   3   70.55    2.67
  -4  -8   3   71.67    2.59
  -4  -8   3   69.54    2.68
  -4  -8   3   70.38    2.43
   3   8  -3    7.40    0.74
   3   8  -3    6.53    0.62
  -3  -8   3    6.16    0.71
  -3  -8   3    6.58    0.72
  -3  -8   3    5.99    0.58
   2   8  -3  172.62    5.55
   2   8  -3  181.30    5.67
  -2  -8   3  186.24    5.58
  -2  -8   3  178.94    5.76
  -2  -8   3  177.82    5.80
  -2  -8   3  178.81    5.71
  -2  -8   3  218.36    7.10
   1   8  -3    2.66    0.38
   1   8  -3    2.93    0.43
  -1  -8   3    2.62    0.38
  -1  -8   3    2.15    0.40
  -1  -8   3    2.67    0.54
  -1  -8   3    2.22    0.43
  -1  -8   3    2.41    0.44
   0   8  -3   83.65    2.87
   0   8  -3   83.25    2.88
   0   8  -3   85.16    2.81
   0  -8   3   86.02    2.97
   0  -8   3   87.58    3.26
   0  -8   3   89.44    2.84
   0  -8   3   82.42    3.05
   0  -8   3   87.28    3.00
   0  -8   3   84.87    2.96
  -1   8  -3  151.04    4.72
  -1   8  -3  148.42    4.64
   1  -8   3  149.51    4.81
   1  -8   3  157.45    4.68
   1  -8   3  153.57    4.86
   1  -8   3  149.12    4.96
  -2   8  -3    3.35    0.42
  -2   8  -3    3.22    0.43
   2  -8   3    2.90    0.45
   2  -8   3    2.42    0.46
   2  -8   3    2.96    0.48
   2  -8   3    2.28    0.35
  -3   8  -3   72.64    2.46
  -3   8  -3   68.71    2.37
  -3   8  -3   64.15    2.64
   3  -8   3   73.26    2.59
   3  -8   3   69.21    2.40
   3  -8   3   68.56    2.72
   3  -8   3   72.74    2.66
  -4   8  -3    9.99    0.64
  -4   8  -3   10.94    0.71
  -4   8  -3   11.32    0.88
  -4   8  -3   11.98    0.89
   4  -8   3   10.44    0.77
   4  -8   3    9.59    0.66
   4  -8   3   11.02    0.89
   4  -8   3    9.91    0.81
  -5   8  -3   39.36    1.55
  -5   8  -3   36.19    1.46
  -5   8  -3   34.54    1.74
  -5   8  -3   33.14    1.71
   5  -8   3   35.21    1.72
   5  -8   3   36.02    1.64
   5  -8   3   35.95    1.48
   5  -8   3   36.30    1.78
  -6   8  -3   88.90    3.01
  -6   8  -3   82.47    3.29
  -6   8  -3   87.43    2.91
  -6   8  -3   76.72    3.21
   6  -8   3   86.44    3.33
   6  -8   3   88.75    3.14
   6  -8   3   86.75    3.26
   6  -8   3   87.80    2.94
  -7   8  -3    0.91    0.41
  -7   8  -3    0.53    0.32
  -7   8  -3    0.21    0.35
  -7   8  -3    0.60    0.28
   7  -8   3    0.52    0.26
   7  -8   3    1.11    0.44
   7  -8   3    0.55    0.40
   7  -8   3    0.48    0.32
  -8   8  -3   66.46    2.41
  -8   8  -3   69.07    2.90
  -8   8  -3   61.23    2.90
   8  -8   3   67.17    2.67
   8  -8   3   69.78    2.49
   8  -8   3   63.04    2.82
   8  -8   3   69.55    2.86
  -9   8  -3   25.18    1.62
  -9   8  -3   22.57    1.19
  -9   8  -3   24.24    1.66
   9  -8   3   25.25    1.58
   9  -8   3   25.54    1.60
   9  -8   3   24.32    1.43
   9  -8   3   24.98    1.28
 -10   8  -3    2.60    0.77
 -10   8  -3    3.99    0.57
 -10   8  -3    3.16    0.72
  10  -8   3    3.51    0.76
  10  -8   3    4.05    0.73
  10  -8   3    4.03    0.64
  10  -8   3    4.21    0.82
 -11   8  -3   13.86    1.61
 -11   8  -3   19.07    1.05
 -11   8  -3   14.38    1.34
  11  -8   3   15.63    1.10
  11  -8   3   16.17    1.34
  11  -8   3   16.59    1.28
  11  -8   3   15.01    1.58
 -12   8  -3   -0.19    0.40
 -12   8  -3    0.07    0.57
 -12   8  -3    0.01    0.31
  12  -8   3   -0.10    0.40
  12  -8   3    0.08    0.37
  12  -8   3   -0.01    0.49
  12  -8   3    0.41    0.56
 -13   8  -3   24.89    1.23
 -13   8  -3   19.48    2.10
  13  -8   3   20.55    1.70
  13  -8   3   22.89    1.44
  13  -8   3   19.78    1.72
 -14   8  -3   13.80    1.28
 -14   8  -3    9.54    1.57
  14  -8   3   12.77    1.52
  14  -8   3   10.73    1.49
  14  -8   3    9.16    1.08
 -15   8  -3    1.40    1.00
  15  -8   3    1.57    0.61
  15  -8   3    2.30    0.88
  13   7  -3    6.80    0.96
 -13  -7   3    6.63    0.78
 -13  -7   3    3.91    1.12
  12   7  -3    4.14    0.73
 -12  -7   3    2.77    0.58
 -12  -7   3    4.06    1.04
  11   7  -3   27.84    1.55
 -11  -7   3   28.29    2.00
 -11  -7   3   27.25    1.44
  10   7  -3    7.35    0.86
 -10  -7   3    8.34    0.82
 -10  -7   3    8.07    1.16
   9   7  -3   36.97    1.76
  -9  -7   3   39.58    1.73
  -9  -7   3   43.32    2.22
   8   7  -3   35.01    1.75
   8   7  -3   34.61    1.59
  -8  -7   3   35.78    1.81
  -8  -7   3   34.28    1.55
  -8  -7   3   34.35    1.88
   7   7  -3    1.07    0.40
   7   7  -3    1.05    0.34
  -7  -7   3    0.71    0.38
  -7  -7   3    0.76    0.37
  -7  -7   3    1.09    0.32
  -7  -7   3    0.66    0.35
   6   7  -3   48.46    1.92
   6   7  -3   49.68    2.06
  -6  -7   3   48.82    1.90
  -6  -7   3   49.17    2.17
  -6  -7   3   50.11    2.12
  -6  -7   3   51.50    2.07
   5   7  -3   19.45    1.01
   5   7  -3   21.94    1.15
  -5  -7   3   20.94    1.18
  -5  -7   3   19.98    1.20
  -5  -7   3   21.89    1.14
  -5  -7   3   21.86    1.04
   4   7  -3    9.11    0.69
   4   7  -3    9.69    0.64
  -4  -7   3   10.12    0.66
  -4  -7   3    9.47    0.72
  -4  -7   3   10.59    0.78
  -4  -7   3   10.46    0.77
   3   7  -3   40.28    1.58
   3   7  -3   41.49    1.67
  -3  -7   3   44.12    1.80
  -3  -7   3   42.53    1.72
  -3  -7   3   43.27    1.75
  -3  -7   3   43.54    1.61
   2   7  -3    7.19    0.56
   2   7  -3    7.35    0.50
  -2  -7   3    6.92    0.58
  -2  -7   3    7.44    0.63
  -2  -7   3    7.44    0.67
  -2  -7   3    6.98    0.50
   1   7  -3  102.17    3.33
   1   7  -3  104.57    3.42
  -1  -7   3  108.07    3.37
  -1  -7   3  108.01    3.46
  -1  -7   3  103.71    3.48
  -1  -7   3  105.11    3.54
  -1  -7   3  107.98    3.56
  -1  -7   3  115.28    3.65
   0   7  -3   43.67    1.61
   0   7  -3   44.31    1.62
   0   7  -3   40.93    1.53
   0  -7   3   41.32    1.71
   0  -7   3   46.98    1.79
   0  -7   3   42.93    1.74
   0  -7   3   41.63    1.64
   0  -7   3   43.53    1.56
   0  -7   3   41.13    1.65
  -1   7  -3   45.93    1.68
  -1   7  -3   43.71    1.60
   1  -7   3   45.00    1.63
   1  -7   3   46.63    1.85
   1  -7   3   47.72    1.83
   1  -7   3   46.17    1.77
   1  -7   3   45.46    1.75
  -2   7  -3  117.01    3.74
  -2   7  -3  120.91    3.81
  -2   7  -3  112.28    3.99
   2  -7   3  125.89    3.94
   2  -7   3  120.93    4.06
   2  -7   3  122.88    3.99
   2  -7   3  133.04    4.03
   2  -7   3  124.44    3.79
  -3   7  -3    4.11    0.43
  -3   7  -3    4.25    0.59
  -3   7  -3    4.03    0.47
  -3   7  -3    3.38    0.51
   3  -7   3    5.17    0.66
   3  -7   3    3.87    0.54
   3  -7   3    4.57    0.50
   3  -7   3    4.71    0.47
  -4   7  -3  112.96    3.49
  -4   7  -3  102.02    3.68
  -4   7  -3  104.88    3.38
  -4   7  -3  106.25    3.76
   4  -7   3  110.55    3.59
   4  -7   3  109.81    3.78
   4  -7   3  108.38    3.70
   4  -7   3  107.96    3.43
  -5   7  -3   38.88    1.83
  -5   7  -3   38.53    1.48
  -5   7  -3   38.38    1.55
  -5   7  -3   39.58    1.78
   5  -7   3   40.90    1.83
   5  -7   3   37.74    1.63
   5  -7   3   38.29    1.75
   5  -7   3   38.09    1.51
  -6   7  -3    2.29    0.51
  -6   7  -3    1.98    0.34
  -6   7  -3    1.55    0.47
  -6   7  -3    1.73    0.35
   6  -7   3    2.47    0.52
   6  -7   3    2.42    0.45
   6  -7   3    2.06    0.37
   6  -7   3    1.63    0.43
  -7   7  -3  151.85    5.29
  -7   7  -3  155.94    4.85
  -7   7  -3  150.77    4.69
  -7   7  -3  150.06    5.16
   7  -7   3  153.65    4.77
   7  -7   3  145.36    5.08
   7  -7   3  151.82    4.95
   7  -7   3  151.31    5.17
  -8   7  -3   11.72    1.24
  -8   7  -3   10.80    1.12
  -8   7  -3   11.73    0.76
   8  -7   3   13.69    1.06
   8  -7   3   12.32    1.00
   8  -7   3   12.14    0.82
   8  -7   3   10.65    0.98
  -9   7  -3    4.74    0.83
  -9   7  -3    5.49    0.61
  -9   7  -3    4.79    0.81
   9  -7   3    5.57    0.85
   9  -7   3    4.89    0.72
   9  -7   3    5.23    0.87
   9  -7   3    4.58    0.60
 -10   7  -3   11.45    1.41
 -10   7  -3    9.10    0.72
 -10   7  -3    8.92    1.09
  10  -7   3   10.29    1.17
  10  -7   3   10.08    0.92
  10  -7   3    8.92    0.98
  10  -7   3   10.96    1.20
 -11   7  -3    7.02    0.69
 -11   7  -3    6.28    0.99
 -11   7  -3    6.05    1.13
  11  -7   3    7.33    1.06
  11  -7   3    8.03    0.99
  11  -7   3    7.14    0.85
  11  -7   3    6.56    1.04
 -12   7  -3   28.76    2.18
 -12   7  -3   29.28    1.93
 -12   7  -3   36.41    1.47
  12  -7   3   32.37    1.66
  12  -7   3   30.83    1.99
  12  -7   3   31.03    1.97
  12  -7   3   32.48    1.85
 -13   7  -3    4.38    1.08
 -13   7  -3    4.54    0.56
  13  -7   3    4.40    0.92
  13  -7   3    5.79    0.81
  13  -7   3    5.34    1.04
 -14   7  -3   14.48    1.97
  14  -7   3   15.15    1.67
  14  -7   3   15.68    1.73
  14  -7   3   13.09    1.26
 -15   7  -3   19.67    2.34
  15  -7   3   22.98    1.56
  15  -7   3   23.04    1.92
  14   6  -3    0.98    0.52
 -14  -6   3    0.64    0.45
 -14  -6   3   -0.06    0.75
  13   6  -3   10.62    1.10
 -13  -6   3   10.02    0.95
 -13  -6   3   10.60    1.51
  12   6  -3   24.60    1.47
 -12  -6   3   23.98    1.35
 -12  -6   3   26.29    1.92
  11   6  -3    0.80    0.43
 -11  -6   3    0.95    0.41
 -11  -6   3    1.46    0.66
  10   6  -3   32.16    1.61
 -10  -6   3   32.87    1.55
 -10  -6   3   37.98    2.11
   9   6  -3   11.75    0.87
   9   6  -3   13.11    1.59
  -9  -6   3   13.07    1.34
  -9  -6   3    9.05    0.86
   8   6  -3   16.45    1.11
   8   6  -3   17.30    1.02
  -8  -6   3   15.35    1.10
  -8  -6   3   18.73    1.14
  -8  -6   3   18.72    1.30
  -8  -6   3   17.98    1.00
   7   6  -3   76.90    2.88
   7   6  -3   78.20    2.73
  -7  -6   3   76.62    2.71
  -7  -6   3   81.41    2.90
  -7  -6   3   78.23    3.05
  -7  -6   3   77.35    2.90
   6   6  -3    1.28    0.35
   6   6  -3    1.65    0.32
  -6  -6   3    1.56    0.44
  -6  -6   3    1.33    0.32
  -6  -6   3    1.68    0.34
  -6  -6   3    1.55    0.39
   5   6  -3   45.68    1.71
   5   6  -3   44.03    1.80
  -5  -6   3   44.30    1.70
  -5  -6   3   44.94    1.83
  -5  -6   3   47.60    1.83
  -5  -6   3   45.44    1.93
   4   6  -3   42.78    1.56
   4   6  -3   39.48    1.63
  -4  -6   3   42.84    1.68
  -4  -6   3   40.67    1.55
  -4  -6   3   42.74    1.69
  -4  -6   3   42.33    1.78
   3   6  -3    9.03    0.55
   3   6  -3    8.84    0.60
[truncated: 823,420 more chars]
