# Supplementary material for: Crystal structure of mer-tris­{2,6-di­fluoro-3-[5-(2-fluoro­phen­yl)pyridin-2-yl-κN]pyridin-4-yl-κC 4}iridium(III) di­chloro­methane hemisolvate n-hexane hemisolvate
Source: Acta Crystallogr E Crystallogr Commun. 2017 Nov 28;73(Pt 12):1952–5. doi: 10.1107/S2056989017016759 (PMC5730259; doi:10.1107/S2056989017016759)
Supplement: Supplementary file 2 [file e-73-01952-Isup2.hkl]

data_I                                                                          
_shelx_title ' BMK6 in P-1'                                                     
_shelx_refln_list_code          4                                               
_shelx_F_calc_maximum      326.37                                               
_exptl_crystal_F_000      1116.00                                               
_reflns_d_resolution_high  0.7509                                               
                                                                                
loop_                                                                           
 _space_group_symop_operation_xyz                                               
 'x, y, z'                                                                      
 '-x, -y, -z'                                                                   
                                                                                
_cell_length_a    12.5753                                                       
_cell_length_b    14.4054                                                       
_cell_length_c    14.8668                                                       
_cell_angle_alpha 117.068                                                       
_cell_angle_beta  101.934                                                       
_cell_angle_gamma  97.210                                                       
                                                                                
_shelx_F_squared_multiplier     1.000                                           
                                                                                
loop_                                                                           
 _refln_index_h                                                                 
 _refln_index_k                                                                 
 _refln_index_l                                                                 
 _refln_F_squared_calc                                                          
 _refln_F_squared_meas                                                          
 _refln_F_squared_sigma                                                         
 _refln_observed_status                                                         
   1   0   0       8444.84       9316.83       101.22 o                         
   2   0   0        745.44        867.84        24.71 o                         
   3   0   0      11411.37      11854.53       135.33 o                         
   4   0   0        608.76        505.77        13.57 o                         
   5   0   0      15341.80      15697.89       183.75 o                         
   6   0   0       3955.83       3702.20        56.88 o                         
   7   0   0       2370.99       2161.48        41.68 o                         
   8   0   0       8320.53       8502.34       114.83 o                         
   9   0   0         35.45         63.61        12.65 o                         
  10   0   0       6993.38       7004.74       125.92 o                         
  11   0   0       1277.62       1203.00        48.66 o                         
  12   0   0        245.16        197.47        26.32 o                         
  13   0   0       2786.70       3062.69       114.38 o                         
  14   0   0         77.28         74.68        29.20 o                         
  15   0   0       1229.75       1395.48        73.63 o                         
 -16   1   0        387.72        408.82       130.57 o                         
 -15   1   0        599.99        617.05        53.58 o                         
 -14   1   0       2137.17       2125.88       109.08 o                         
 -13   1   0          1.58         31.17        20.28 o                         
 -12   1   0       3094.54       3241.37        73.16 o                         
 -11   1   0       3328.36       3255.29        70.15 o                         
 -10   1   0       1425.42       1491.25        44.74 o                         
  -9   1   0      10814.46      10355.16       137.57 o                         
  -8   1   0       3415.23       3762.62        62.50 o                         
  -7   1   0       5553.52       5593.43        79.91 o                         
  -6   1   0       5933.76       5895.67        80.59 o                         
  -5   1   0        194.76        315.19        14.38 o                         
  -4   1   0       2659.74       2498.73        37.98 o                         
  -3   1   0       3708.18       3970.48        48.25 o                         
  -2   1   0       3086.79       3498.93        40.84 o                         
  -1   1   0      29211.48      31480.41       294.98 o                         
   0   1   0       1037.52        884.62        10.11 o                         
   1   1   0      43636.42      42829.16       943.25 o                         
   2   1   0      40537.51      42691.64       654.74 o                         
   3   1   0       4327.17       4166.38        58.51 o                         
   4   1   0       9487.36       9897.43       118.48 o                         
   5   1   0       1856.62       1810.06        47.02 o                         
   6   1   0       8500.29       8421.11       102.20 o                         
   7   1   0      14687.39      14971.00       170.18 o                         
   8   1   0        837.17        824.50        38.01 o                         
   9   1   0       9673.87       9322.60       138.25 o                         
  10   1   0       1506.86       1588.27        45.82 o                         
  11   1   0        695.76        792.71        47.65 o                         
  12   1   0       1386.13       1280.27        51.57 o                         
  13   1   0        188.88        128.88        33.91 o                         
  14   1   0       3519.48       3945.31       246.82 o                         
  15   1   0        632.44        548.12        77.21 o                         
 -16   2   0       1664.42       1896.57       112.61 o                         
 -15   2   0       1500.27       1698.30        88.82 o                         
 -14   2   0        140.18        144.39        26.90 o                         
 -13   2   0       2763.42       2746.88        76.18 o                         
 -12   2   0       2113.50       2263.34        67.25 o                         
 -11   2   0        372.66        381.19        27.75 o                         
 -10   2   0       8516.36       8493.37       131.13 o                         
  -9   2   0          8.69         14.82         9.97 o                         
  -8   2   0       7009.50       6394.90        91.89 o                         
  -7   2   0       1308.28       1231.14        29.82 o                         
  -6   2   0       3349.59       3030.77        49.29 o                         
  -5   2   0      13401.46      14899.04       174.79 o                         
  -4   2   0        133.53        173.71         9.32 o                         
  -3   2   0      14475.26      15815.15       166.53 o                         
  -2   2   0       7675.56       8385.37        80.91 o                         
  -1   2   0       3038.14       2711.81        26.58 o                         
   0   2   0       6819.00       8754.91        78.13 o                         
   1   2   0      13355.12      13750.58       151.41 o                         
   2   2   0      17027.59      17821.60       196.01 o                         
   3   2   0       7151.33       7326.38        96.24 o                         
   4   2   0       2386.38       2496.04        42.89 o                         
   5   2   0      10688.54      10443.71       138.22 o                         
   6   2   0       1342.63       1372.36        31.14 o                         
   7   2   0       1815.11       1729.86        37.83 o                         
   8   2   0      12934.78      13280.82       157.85 o                         
   9   2   0        168.21        106.66        15.71 o                         
  10   2   0       2531.19       2313.68        56.60 o                         
  11   2   0       1463.78       1660.91        50.46 o                         
  12   2   0        472.10        486.34        33.06 o                         
  13   2   0       3626.55       4226.01       119.64 o                         
  14   2   0         29.58         40.54        26.77 o                         
  15   2   0        965.46        945.18        96.91 o                         
 -16   3   0        663.52        589.43       108.66 o                         
 -15   3   0        732.51        646.68        51.36 o                         
 -14   3   0       2823.48       3096.03        75.18 o                         
 -13   3   0        251.18        363.22        30.62 o                         
 -12   3   0       2668.83       2836.44        67.21 o                         
 -11   3   0       2760.40       2688.67        57.78 o                         
 -10   3   0        129.07        122.95        15.26 o                         
  -9   3   0       8225.47       8087.46       107.71 o                         
  -8   3   0        500.93        507.26        21.95 o                         
  -7   3   0       1141.31       1193.38        27.49 o                         
  -6   3   0      10450.58      10003.39       110.82 o                         
  -5   3   0          7.31          7.56         6.27 o                         
  -4   3   0      21419.06      21195.75       210.48 o                         
  -3   3   0       1980.46       2609.36        36.81 o                         
  -2   3   0       1105.13        809.09        16.48 o                         
  -1   3   0       3729.22       4983.12        48.89 o                         
   0   3   0       6113.67       7068.06        69.71 o                         
   1   3   0     101850.94      97846.74      1990.96 o                         
   2   3   0      12584.56      14678.73       165.34 o                         
   3   3   0        303.22        365.62        17.23 o                         
   4   3   0      28192.74      29125.59       348.97 o                         
   5   3   0        551.22        446.03        19.87 o                         
   6   3   0       5505.33       5273.48        82.87 o                         
   7   3   0       5466.30       5339.74        86.04 o                         
   8   3   0        106.96         64.50        12.85 o                         
   9   3   0       3319.63       3380.35        64.92 o                         
  10   3   0         80.53         72.46        16.85 o                         
  11   3   0       2928.42       2901.90        67.95 o                         
  12   3   0       3002.98       3048.43       155.55 o                         
  13   3   0         26.28          4.88        25.20 o                         
  14   3   0       1544.21       1654.42       153.04 o                         
 -16   4   0       1016.41       1062.64        63.96 o                         
 -15   4   0       2026.29       2108.05        81.80 o                         
 -14   4   0        160.34        169.15        27.63 o                         
 -13   4   0       4528.90       4794.65        97.87 o                         
 -12   4   0        310.22        323.56        28.48 o                         
 -11   4   0       2444.91       2468.06        56.75 o                         
 -10   4   0       1699.08       1646.12        40.73 o                         
  -9   4   0        938.47       1009.05        32.13 o                         
  -8   4   0       9896.30       9439.46       119.43 o                         
  -7   4   0      11870.71      12284.27       145.49 o                         
  -6   4   0       6677.76       6589.96        80.41 o                         
  -5   4   0       3093.57       3087.25        44.26 o                         
  -4   4   0        614.64        452.10        17.51 o                         
  -3   4   0      13277.10      12906.36       132.92 o                         
  -2   4   0      18417.73      18826.17       186.10 o                         
  -1   4   0       1910.51       2558.33        36.10 o                         
   0   4   0       2387.39       2777.51        35.23 o                         
   1   4   0       2279.35       2979.47        52.43 o                         
   2   4   0      33716.49      35870.33       428.52 o                         
   3   4   0      22987.83      23184.13       280.88 o                         
   4   4   0          4.66          9.20         6.52 o                         
   5   4   0       8255.55       7991.66       113.48 o                         
   6   4   0       2469.09       2550.41        52.09 o                         
   7   4   0       1339.21       1551.79        44.04 o                         
   8   4   0       4524.10       4224.65        78.59 o                         
   9   4   0          0.70         27.53        13.55 o                         
  10   4   0       7484.76       7597.68       117.19 o                         
  11   4   0        992.07       1035.53        42.03 o                         
  12   4   0        470.29        599.00        46.39 o                         
  13   4   0       1590.07       1526.43       112.05 o                         
  14   4   0         24.97        -25.57        43.88 o                         
 -16   5   0        416.78        456.90        51.23 o                         
 -15   5   0        869.30        999.76        54.93 o                         
 -14   5   0       3563.23       3723.93       126.24 o                         
 -13   5   0        118.21        130.09        23.95 o                         
 -12   5   0       3786.41       3831.40        83.92 o                         
 -11   5   0       1717.36       1741.92        47.95 o                         
 -10   5   0        427.22        391.34        23.49 o                         
  -9   5   0       6127.13       6111.18        88.24 o                         
  -8   5   0        451.30        440.34        21.80 o                         
  -7   5   0       8081.22       7990.17        97.50 o                         
  -6   5   0       8856.94       8570.26       100.43 o                         
  -5   5   0        389.35        465.36        17.99 o                         
  -4   5   0      11482.49      11386.22       122.79 o                         
  -3   5   0       1801.40       1668.73        27.96 o                         
  -2   5   0       4105.27       4451.29        62.85 o                         
  -1   5   0       7677.58       7728.17        94.49 o                         
   0   5   0         89.94        116.24         8.58 o                         
   1   5   0      13900.06      14722.73       194.67 o                         
   2   5   0       9967.78      10504.34       141.53 o                         
   3   5   0       6515.74       6321.99        91.15 o                         
   4   5   0       9823.22       9731.31       133.13 o                         
   5   5   0         34.78         63.64        10.68 o                         
   6   5   0       6008.80       5665.02        93.99 o                         
   7   5   0       4963.73       5158.03        96.21 o                         
   8   5   0       1349.11       1390.83        46.41 o                         
   9   5   0      10472.52      10630.82       192.78 o                         
  10   5   0       1455.51       1314.80        59.45 o                         
  11   5   0       2030.77       2011.41        59.57 o                         
  12   5   0       3207.25       3433.16       437.18 o                         
  13   5   0         19.57        -35.62        35.62 o                         
 -16   6   0       1860.16       1954.27        98.64 o                         
 -15   6   0       1612.07       1567.36        71.33 o                         
 -14   6   0        142.44        131.57        28.13 o                         
 -13   6   0       3589.32       3633.60        84.78 o                         
 -12   6   0        588.71        530.99        35.70 o                         
 -11   6   0       2844.41       2871.64        68.72 o                         
 -10   6   0       6125.38       6041.18        91.35 o                         
  -9   6   0         72.20        100.84        13.96 o                         
  -8   6   0       7817.18       7572.76       102.38 o                         
  -7   6   0       2655.36       2589.17        45.23 o                         
  -6   6   0       3715.89       3953.26        57.44 o                         
  -5   6   0      12741.35      12777.79       158.23 o                         
  -4   6   0        550.35        550.30        18.34 o                         
  -3   6   0       8940.56       8746.70       105.22 o                         
  -2   6   0       4081.25       4181.91        59.41 o                         
  -1   6   0        277.04        306.48        17.10 o                         
   0   6   0      11909.38      11485.61       137.90 o                         
   1   6   0       2077.34       2172.42        38.41 o                         
   2   6   0      13134.68      13039.85       166.42 o                         
   3   6   0      11242.89      11436.17       142.36 o                         
   4   6   0          5.37         14.44         8.71 o                         
   5   6   0       7373.61       7235.42       134.71 o                         
   6   6   0       2957.36       2618.39        60.73 o                         
   7   6   0       1790.70       1661.18        48.97 o                         
   8   6   0       4291.72       4635.91        94.23 o                         
   9   6   0        772.82        735.55        37.52 o                         
  10   6   0       4485.00       4765.40        98.04 o                         
  11   6   0       1448.75       1445.14       107.33 o                         
  12   6   0        359.72        416.24        65.22 o                         
  13   6   0       1500.41       1837.53       124.73 o                         
 -16   7   0       1020.68        978.38        81.18 o                         
 -15   7   0       1199.44       1168.29        60.68 o                         
 -14   7   0       3866.23       4121.85       102.64 o                         
 -13   7   0        308.46        304.01        31.01 o                         
 -12   7   0       3400.22       3589.05        82.40 o                         
 -11   7   0       3005.44       2973.70        71.37 o                         
 -10   7   0        179.92        197.01        20.61 o                         
  -9   7   0       5151.87       5230.18        81.72 o                         
  -8   7   0       1148.26       1168.04        34.68 o                         
  -7   7   0      11311.21      11427.95       133.29 o                         
  -6   7   0      14745.69      15056.79       165.37 o                         
  -5   7   0        161.34        191.61        13.34 o                         
  -4   7   0       5271.49       5241.14        68.84 o                         
  -3   7   0        108.42         82.31        10.96 o                         
  -2   7   0       2819.89       2728.44        46.72 o                         
  -1   7   0       6990.26       6953.75        82.85 o                         
   0   7   0       5049.64       5703.01        79.13 o                         
   1   7   0       1534.59       1339.79        30.12 o                         
   2   7   0        459.88        447.65        20.47 o                         
   3   7   0       3914.60       4052.87        64.94 o                         
   4   7   0      10031.37       9576.41       137.89 o                         
   5   7   0        252.01        330.00        24.20 o                         
   6   7   0       3668.98       3622.87        77.14 o                         
   7   7   0       1916.13       1862.20        66.46 o                         
   8   7   0         40.01         12.10        15.35 o                         
   9   7   0       5101.27       4813.55        99.91 o                         
  10   7   0       1342.80       1462.16        69.06 o                         
  11   7   0       1172.22       1374.57       105.65 o                         
  12   7   0       1019.45        959.34        94.06 o                         
 -15   8   0       1822.64       1741.98        79.67 o                         
 -14   8   0         72.28        107.11        27.86 o                         
 -13   8   0       3074.52       3207.95        81.26 o                         
 -12   8   0        331.57        401.61        34.02 o                         
 -11   8   0       1531.71       1572.32        54.48 o                         
 -10   8   0       4087.00       4061.51        85.13 o                         
  -9   8   0        244.66        297.11        23.59 o                         
  -8   8   0       4950.26       5209.42        81.36 o                         
  -7   8   0       1807.55       1821.32        39.46 o                         
  -6   8   0       4697.27       4648.17        67.81 o                         
  -5   8   0      12137.38      12213.28       139.07 o                         
  -4   8   0         86.52        105.00        11.89 o                         
  -3   8   0       5135.85       5118.32        73.68 o                         
  -2   8   0       6819.56       6556.52        81.60 o                         
  -1   8   0       1754.62       1628.71        32.97 o                         
   0   8   0       5736.85       5648.50        81.10 o                         
   1   8   0       1395.21       1271.65        29.32 o                         
   2   8   0       1990.86       1847.45        39.95 o                         
   3   8   0       6206.19       6348.68       108.67 o                         
   4   8   0        878.65       1013.24        51.18 o                         
   5   8   0       1947.48       1855.83        51.59 o                         
   6   8   0        132.35        137.53        19.33 o                         
   7   8   0        838.67        820.86        39.86 o                         
   8   8   0       2566.44       2517.95        66.66 o                         
   9   8   0          2.05         -6.15        23.79 o                         
  10   8   0       1818.34       1790.53       112.22 o                         
  11   8   0        836.43        679.58        98.46 o                         
  12   8   0        348.90        298.52        68.03 o                         
 -15   9   0        239.45        413.28        49.53 o                         
 -14   9   0       2020.67       2096.17        80.76 o                         
 -13   9   0         56.13         65.92        24.06 o                         
 -12   9   0       2733.80       2770.75        73.98 o                         
 -11   9   0       2354.42       2345.19        65.86 o                         
 -10   9   0        317.16        418.62        32.13 o                         
  -9   9   0       6917.94       6973.91       111.21 o                         
  -8   9   0       1130.01       1184.49        40.97 o                         
  -7   9   0       2541.43       2474.90        54.91 o                         
  -6   9   0       2905.43       2979.86        55.52 o                         
  -5   9   0       1283.60       1403.71        36.06 o                         
  -4   9   0       9847.19       9569.23       123.34 o                         
  -3   9   0       1853.30       1849.90        36.39 o                         
  -2   9   0       5971.38       5989.54        78.58 o                         
  -1   9   0       4867.29       4869.61        74.33 o                         
   0   9   0        275.50        317.81        20.19 o                         
   1   9   0       9007.39       8904.84       128.98 o                         
   2   9   0       1036.42        892.01        35.24 o                         
   3   9   0       1252.20       1213.46        41.19 o                         
   4   9   0       9612.49      10070.84       161.94 o                         
   5   9   0        288.80        276.17        24.24 o                         
   6   9   0       5762.94       5891.09       118.30 o                         
   7   9   0       1909.28       1841.26        60.84 o                         
   8   9   0        615.88        566.77        49.08 o                         
   9   9   0       1132.26       1332.06       141.85 o                         
  10   9   0        147.71        155.04        49.10 o                         
  11   9   0       1229.48       1118.84       112.37 o                         
 -15  10   0        359.83        295.54        63.10 o                         
 -14  10   0        431.26        445.91        50.54 o                         
 -13  10   0       4074.04       4513.56       154.01 o                         
 -12  10   0        775.29        759.75        48.50 o                         
 -11  10   0       1806.48       1779.65        77.69 o                         
 -10  10   0       5426.32       5642.91       120.12 o                         
  -9  10   0         38.17         36.79        16.53 o                         
  -8  10   0       2370.08       2355.91        62.25 o                         
  -7  10   0       2277.35       2360.13        65.73 o                         
  -6  10   0       3451.85       3330.20        72.29 o                         
  -5  10   0       7288.59       7460.88       122.66 o                         
  -4  10   0        430.24        464.81        38.45 o                         
  -3  10   0       6598.97       6695.79       111.23 o                         
  -2  10   0       4507.71       4572.38       119.61 o                         
  -1  10   0        135.83        162.95        17.58 o                         
   0  10   0       7576.65       7285.44       121.70 o                         
   1  10   0         46.39         69.40        13.29 o                         
   2  10   0        186.85        236.85        23.86 o                         
   3  10   0       2704.42       2734.21        64.95 o                         
   4  10   0        367.44        304.61        25.49 o                         
   5  10   0       6221.54       6007.36       113.58 o                         
   6  10   0       2199.46       2238.95        60.90 o                         
   7  10   0       1484.21       1638.43        80.09 o                         
   8  10   0       2489.40       2528.70       112.98 o                         
   9  10   0         58.39         51.72        89.36 o                         
  10  10   0       1765.96       1699.36       122.41 o                         
 -14  11   0       2404.93       2440.07       102.61 o                         
 -13  11   0         53.35         64.71        30.87 o                         
 -12  11   0       2119.33       2182.88        80.05 o                         
 -11  11   0       2304.31       2221.94       125.95 o                         
 -10  11   0       1199.10       1126.81        57.47 o                         
  -9  11   0       3399.98       3521.54        91.15 o                         
  -8  11   0       1013.52       1099.64        49.14 o                         
  -7  11   0        718.56        766.48        40.03 o                         
  -6  11   0       5253.18       5234.23        99.67 o                         
  -5  11   0       2900.79       2793.79        66.98 o                         
  -4  11   0       9786.46       9680.96       171.02 o                         
  -3  11   0       1849.09       1881.67        52.74 o                         
  -2  11   0       2631.26       2540.73        70.76 o                         
  -1  11   0       4449.14       4538.20       101.60 o                         
   0  11   0        607.34        641.30        45.11 o                         
   1  11   0       2914.88       2582.47        64.67 o                         
   2  11   0       2731.26       2838.66        75.55 o                         
   3  11   0       2676.02       2431.04        69.50 o                         
   4  11   0       5386.64       5103.31       112.06 o                         
   5  11   0        144.77        136.92        35.48 o                         
   6  11   0       1499.30       1497.82        89.44 o                         
   7  11   0       1942.85       1938.65       107.75 o                         
   8  11   0        178.86        195.76        52.63 o                         
   9  11   0       1193.72       1113.02       128.43 o                         
 -14  12   0          8.13         19.04        46.02 o                         
 -13  12   0       2411.82       2460.49       110.22 o                         
 -12  12   0        596.38        556.39        51.34 o                         
 -11  12   0       1712.26       1904.50        74.96 o                         
 -10  12   0       2539.22       2655.61        99.57 o                         
  -9  12   0        147.07        183.26        29.57 o                         
  -8  12   0       4521.40       4648.26       108.51 o                         
  -7  12   0       3398.70       3398.20        86.07 o                         
  -6  12   0        439.09        466.31        33.43 o                         
  -5  12   0       9234.36       9525.12       160.02 o                         
  -4  12   0       1310.14       1364.73        70.36 o                         
  -3  12   0       5482.94       5510.21       110.85 o                         
  -2  12   0       3421.92       3607.24        91.22 o                         
  -1  12   0        576.11        521.36        36.81 o                         
   0  12   0       3696.83       3713.47        82.93 o                         
   1  12   0       2724.80       2592.26        66.90 o                         
   2  12   0       3333.02       3175.57        83.00 o                         
   3  12   0       2297.65       2021.85        65.21 o                         
   4  12   0        104.91        103.56        34.99 o                         
   5  12   0       3578.98       3714.66       127.49 o                         
   6  12   0       1010.24        973.36        91.76 o                         
   7  12   0        456.50        359.48        65.52 o                         
   8  12   0       1584.58       1413.75       145.55 o                         
 -13  13   0         16.05        -20.11        30.84 o                         
 -12  13   0       1637.81       1775.41       117.31 o                         
 -11  13   0       1413.92       1433.59       136.86 o                         
 -10  13   0        517.63        501.94        45.27 o                         
  -9  13   0       4284.32       4364.18       173.04 o                         
  -8  13   0        661.64        675.69        47.80 o                         
  -7  13   0       1194.91       1229.71        59.14 o                         
  -6  13   0       6478.94       6912.06       126.97 o                         
  -5  13   0          4.42        -12.45        16.72 o                         
  -4  13   0       1911.47       1910.90        65.88 o                         
  -3  13   0       1125.10       1046.22        58.39 o                         
  -2  13   0       2066.68       1974.52        67.28 o                         
  -1  13   0       4291.81       4438.97       118.94 o                         
   0  13   0        114.24         94.95        20.05 o                         
   1  13   0       2913.68       2978.91        80.68 o                         
   2  13   0       2521.30       2350.73        99.86 o                         
   3  13   0         65.59         92.49        35.38 o                         
   4  13   0       2103.90       2185.97       216.57 o                         
   5  13   0         14.79         49.30        42.68 o                         
   6  13   0       1031.67        957.59       143.41 o                         
   7  13   0       1207.88       1230.41       121.47 o                         
 -12  14   0        150.19         97.10        49.26 o                         
 -11  14   0        793.38        879.23        67.15 o                         
 -10  14   0       1673.87       1947.57        90.12 o                         
  -9  14   0         79.81         58.02        27.04 o                         
  -8  14   0       2736.83       2872.01       130.31 o                         
  -7  14   0       2584.70       2806.62        93.97 o                         
  -6  14   0        181.41        166.00        44.95 o                         
  -5  14   0       1622.09       1734.22       104.80 o                         
  -4  14   0         61.48         27.11        21.32 o                         
  -3  14   0       2810.51       2835.80        83.80 o                         
  -2  14   0       2971.72       3077.85        86.34 o                         
  -1  14   0        553.34        569.26        39.83 o                         
   0  14   0       3695.93       3807.77       112.39 o                         
   1  14   0        543.31        562.73        61.06 o                         
   2  14   0        918.16        782.39        85.91 o                         
   3  14   0       1679.42       1860.86       122.28 o                         
   4  14   0         71.50         68.86        47.16 o                         
   5  14   0       1303.22       1442.58       132.71 o                         
 -11  15   0        903.87        899.88        81.62 o                         
 -10  15   0        153.57        137.45        38.04 o                         
  -9  15   0       1374.93       1527.37        80.44 o                         
  -8  15   0         96.32        114.32        49.65 o                         
  -7  15   0       1382.68       1362.26        68.08 o                         
  -6  15   0       1007.68       1030.70        59.78 o                         
  -5  15   0        371.08        371.91        76.81 o                         
  -4  15   0       3744.90       4098.17       217.25 o                         
  -3  15   0        829.99        907.98       132.17 o                         
  -2  15   0       1504.52       1448.26       248.29 o                         
  -1  15   0       3171.31       3401.53       160.34 o                         
   0  15   0         36.04         -4.50        41.97 o                         
   1  15   0       2055.09       1974.67       272.37 o                         
   2  15   0       1755.60       1969.21       131.88 o                         
   3  15   0        157.96        181.09        69.56 o                         
  -9  16   0         27.56        122.65        74.55 o                         
  -8  16   0       1722.02       1720.15       202.81 o                         
  -7  16   0        638.98        733.66        93.84 o                         
  -6  16   0        496.51        426.11        74.48 o                         
  -5  16   0       2902.41       3175.61       553.83 o                         
  -4  16   0        118.82         63.62        50.82 o                         
  -3  16   0       1837.71       1780.34       151.44 o                         
  -2  16   0       2061.41       2100.67       210.83 o                         
  -1  16   0        149.35        158.06        59.19 o                         
   0  16   0       2234.18       2285.45       144.53 o                         
   1  16   0        205.93        232.07        64.73 o                         
  -5  17   0        107.38         74.59        74.19 o                         
  -4  17   0       1918.68       2054.62       349.42 o                         
  -3  17   0        658.35        903.18       117.78 o                         
   1 -17   1       1231.96       1213.64       168.02 o                         
   2 -17   1       1473.63       1574.90       132.78 o                         
   3 -17   1         99.89         77.63        54.45 o                         
   4 -17   1       1649.93       1791.58       178.19 o                         
   5 -17   1        186.31        223.20        64.54 o                         
   6 -17   1       1354.46       1434.35       179.26 o                         
   7 -17   1       1725.92       1638.49       230.10 o                         
  -2 -16   1       1756.26       1657.58       129.26 o                         
  -1 -16   1         73.25         41.38        47.71 o                         
   0 -16   1       2500.31       2278.17       138.78 o                         
   1 -16   1        603.80        686.60        86.78 o                         
   2 -16   1       1036.34       1092.61        79.66 o                         
   3 -16   1       2921.35       3012.19       105.07 o                         
   4 -16   1        185.08        139.52        57.10 o                         
   5 -16   1        990.79       1106.21        72.19 o                         
   6 -16   1        471.88        480.94        51.19 o                         
   7 -16   1        947.16        925.61        94.06 o                         
   8 -16   1       3510.08       3897.01       250.32 o                         
   9 -16   1        271.30        235.61        43.84 o                         
  10 -16   1       1032.00       1204.72       164.28 o                         
  -4 -15   1       1054.34       1107.28       105.29 o                         
  -3 -15   1        842.59        943.89        97.28 o                         
  -2 -15   1        790.29        737.65        87.23 o                         
  -1 -15   1       2931.92       2948.00       145.48 o                         
   0 -15   1         60.97         82.74        27.84 o                         
   1 -15   1       2785.49       2754.80        96.74 o                         
   2 -15   1       3087.49       3230.96       106.86 o                         
   3 -15   1        664.36        633.81        53.46 o                         
   4 -15   1       4888.90       5187.54       240.95 o                         
   5 -15   1       1825.44       1864.97        99.67 o                         
   6 -15   1         85.93         98.73        27.80 o                         
   7 -15   1        875.75        924.38        59.15 o                         
   8 -15   1         17.42          7.32        24.95 o                         
   9 -15   1       3621.37       3986.70       168.79 o                         
  10 -15   1        755.42        829.28        73.88 o                         
  11 -15   1        763.00        842.81        69.35 o                         
  -6 -14   1        229.92        119.75        52.67 o                         
  -5 -14   1       1876.27       1680.63       123.33 o                         
  -4 -14   1       1139.13       1057.61        98.69 o                         
  -3 -14   1       1625.38       1456.71       118.79 o                         
  -2 -14   1       1215.45       1167.06        61.93 o                         
  -1 -14   1        269.71        241.64        35.30 o                         
   0 -14   1       3516.49       3558.26       175.77 o                         
   1 -14   1        958.57       1030.94        63.07 o                         
   2 -14   1       2780.56       2812.28       128.34 o                         
   3 -14   1       4853.55       4988.97       137.86 o                         
   4 -14   1        130.12         99.84        27.44 o                         
   5 -14   1       1717.83       1951.30        90.08 o                         
   6 -14   1       1114.41       1061.80        58.16 o                         
   7 -14   1        413.47        377.99        39.44 o                         
   8 -14   1       1936.73       2163.23       116.54 o                         
   9 -14   1        855.20        897.94        57.26 o                         
  10 -14   1       1312.94       1265.36        79.69 o                         
  11 -14   1       1877.75       1948.74        94.92 o                         
  12 -14   1         16.01        -10.11        44.54 o                         
  -7 -13   1        568.42        675.30       103.81 o                         
  -6 -13   1       1457.02       1287.92       107.17 o                         
  -5 -13   1         88.84         63.77        43.54 o                         
  -4 -13   1       2671.71       2471.18        90.54 o                         
  -3 -13   1        982.39       1111.46        64.12 o                         
  -2 -13   1        505.50        489.26        42.99 o                         
  -1 -13   1       5089.88       5312.61       175.63 o                         
   0 -13   1          5.77          2.97        16.47 o                         
   1 -13   1       3352.14       3404.60        91.33 o                         
   2 -13   1       4755.37       4935.07       171.62 o                         
   3 -13   1        102.97        139.74        26.17 o                         
   4 -13   1       6589.56       6752.02       212.90 o                         
   5 -13   1        233.92        239.15        27.60 o                         
   6 -13   1       3026.00       3051.47        85.46 o                         
   7 -13   1        582.54        650.46        46.03 o                         
   8 -13   1        732.36        734.68        48.33 o                         
   9 -13   1       2760.74       2830.51        85.90 o                         
  10 -13   1       1877.99       1930.10        78.45 o                         
  11 -13   1        670.83        729.09        56.52 o                         
  12 -13   1       2298.78       2310.44       101.22 o                         
  13 -13   1         10.65        -25.58        30.45 o                         
  -8 -12   1       1098.11        955.70       115.58 o                         
  -7 -12   1       1124.21       1016.17       126.29 o                         
  -6 -12   1        349.02        288.90        34.81 o                         
  -5 -12   1       3204.75       3325.50        95.99 o                         
  -4 -12   1        363.99        352.02        33.35 o                         
  -3 -12   1       2636.83       2523.06       123.27 o                         
  -2 -12   1       2579.10       2416.21        72.71 o                         
  -1 -12   1        735.42        651.13        41.57 o                         
   0 -12   1       4207.16       4573.78        95.80 o                         
   1 -12   1       2310.55       2129.25        74.78 o                         
   2 -12   1       1192.59       1240.08        56.46 o                         
   3 -12   1       4452.95       4421.21        96.16 o                         
   4 -12   1        127.84        100.00        20.27 o                         
   5 -12   1      11559.01      11998.74       196.39 o                         
   6 -12   1       7671.63       7993.87       146.42 o                         
   7 -12   1        818.81        985.06        52.52 o                         
   8 -12   1        904.42        909.84        51.98 o                         
   9 -12   1        561.51        593.10        44.69 o                         
  10 -12   1       2444.70       2510.22        79.87 o                         
  11 -12   1       2254.31       2234.02        78.65 o                         
  12 -12   1        115.72         78.31        30.81 o                         
  13 -12   1       1977.58       2030.02        96.64 o                         
  14 -12   1         55.11         57.10        35.63 o                         
 -10 -11   1         44.72         14.98       113.44 o                         
  -9 -11   1       1311.51       1299.38       143.94 o                         
  -8 -11   1        587.78        649.64        73.99 o                         
  -7 -11   1       1405.06       1499.74        62.26 o                         
  -6 -11   1       2770.86       2575.59        74.79 o                         
  -5 -11   1         30.08         68.62        20.12 o                         
  -4 -11   1       8411.33       8063.28       142.00 o                         
  -3 -11   1       3150.15       3019.18        72.33 o                         
  -2 -11   1       1848.60       1883.33        54.34 o                         
  -1 -11   1       2010.24       1930.34        49.19 o                         
   0 -11   1       1432.48       1396.44        59.27 o                         
   1 -11   1       4347.33       4509.14       101.44 o                         
   2 -11   1       1749.35       1765.62        60.44 o                         
   3 -11   1       1803.44       1649.03        48.61 o                         
   4 -11   1       5818.84       6005.95       118.46 o                         
   5 -11   1        690.23        720.32        37.60 o                         
   6 -11   1       5153.85       5315.15       100.51 o                         
   7 -11   1       5467.10       5674.54       128.35 o                         
   8 -11   1         40.14         57.86        20.03 o                         
   9 -11   1       3295.59       3481.93        89.85 o                         
  10 -11   1       1488.65       1428.38        68.42 o                         
  11 -11   1        416.49        420.34        39.28 o                         
  12 -11   1       2517.10       2852.17       128.63 o                         
  13 -11   1         62.74         93.88        31.19 o                         
  14 -11   1       1707.05       1783.06       239.66 o                         
 -10 -10   1       2391.91       2656.43       206.02 o                         
  -9 -10   1         40.76        113.75        43.75 o                         
  -8 -10   1        842.33        869.48        48.96 o                         
  -7 -10   1       1049.37       1105.92        48.57 o                         
  -6 -10   1         96.45         77.94        20.07 o                         
  -5 -10   1       4641.46       4516.56        93.95 o                         
  -4 -10   1       1472.18       1261.89        46.36 o                         
  -3 -10   1       4685.39       4443.91        89.31 o                         
  -2 -10   1       2132.00       2187.29        55.76 o                         
  -1 -10   1         56.97         48.38        12.69 o                         
   0 -10   1       8337.79       8288.00       135.37 o                         
   1 -10   1        493.83        511.57        30.47 o                         
   2 -10   1       4222.93       4178.47        63.51 o                         
   3 -10   1       9748.89       9544.30       116.77 o                         
   4 -10   1         22.72         27.09        11.29 o                         
   5 -10   1       8045.04       8409.40       123.12 o                         
   6 -10   1       4419.05       4251.84        77.42 o                         
   7 -10   1        916.27        899.12        43.32 o                         
   8 -10   1       4593.27       4535.01        83.52 o                         
   9 -10   1         39.60         61.19        18.37 o                         
  10 -10   1       4350.16       4371.99        93.40 o                         
  11 -10   1       1955.44       1880.96        64.84 o                         
  12 -10   1        323.95        257.69        31.08 o                         
  13 -10   1       2718.44       2850.87       132.15 o                         
  14 -10   1       1405.01       1255.05        77.20 o                         
  15 -10   1        218.14        232.53        43.83 o                         
 -11  -9   1       2747.29       2681.95       137.31 o                         
 -10  -9   1        100.27         68.10        43.69 o                         
  -9  -9   1       2832.08       2842.86        91.50 o                         
  -8  -9   1        412.47        399.63        32.26 o                         
  -7  -9   1       5748.24       5508.47       109.89 o                         
  -6  -9   1       1820.92       1706.39        53.39 o                         
  -5  -9   1          8.75          9.62        12.88 o                         
  -4  -9   1       4295.79       4408.45        88.03 o                         
  -3  -9   1       3951.73       3779.03        77.50 o                         
  -2  -9   1       2300.87       2148.82        48.68 o                         
  -1  -9   1       4958.96       4884.22        71.36 o                         
   0  -9   1        145.49        126.61        13.38 o                         
   1  -9   1       9625.68       9689.44       120.07 o                         
   2  -9   1       4006.96       4025.03        59.35 o                         
   3  -9   1        605.09        561.23        33.36 o                         
   4  -9   1       8397.85       8269.98       109.62 o                         
   5  -9   1       1837.84       1744.60        40.22 o                         
   6  -9   1       6534.35       6502.10       118.06 o                         
   7  -9   1       6069.44       6403.60        93.98 o                         
   8  -9   1          7.27         25.19        11.72 o                         
   9  -9   1       4794.88       4675.96        92.72 o                         
  10  -9   1       1204.47       1357.72        52.60 o                         
  11  -9   1       2763.14       2969.44        74.46 o                         
  12  -9   1       3080.29       3101.61        78.78 o                         
  13  -9   1        203.01        197.35        30.43 o                         
  14  -9   1       1718.23       1686.90        70.28 o                         
  15  -9   1        573.82        567.63        49.83 o                         
 -12  -8   1        847.79       1029.05        98.93 o                         
 -11  -8   1        450.24        536.87        55.07 o                         
 -10  -8   1       3816.73       3810.11       110.04 o                         
  -9  -8   1       1054.31       1211.18        96.72 o                         
  -8  -8   1       4921.56       5019.26       103.27 o                         
  -7  -8   1       2646.79       2640.87        67.56 o                         
  -6  -8   1        998.10       1102.16        66.26 o                         
  -5  -8   1       6017.25       5592.63       103.35 o                         
  -4  -8   1       2428.72       2522.86        59.34 o                         
  -3  -8   1       7361.37       7587.47       106.18 o                         
  -2  -8   1      13743.21      13656.08       169.28 o                         
  -1  -8   1         94.50         79.32        10.28 o                         
   0  -8   1      10027.89       9837.28       126.34 o                         
   1  -8   1       2120.61       1997.14        37.48 o                         
   2  -8   1       3175.48       3168.15        54.76 o                         
   3  -8   1       9034.49       9652.33       119.65 o                         
   4  -8   1       1827.86       1909.53        39.33 o                         
   5  -8   1       4675.22       4453.85        64.62 o                         
   6  -8   1       1552.12       1573.24        35.80 o                         
   7  -8   1       3277.33       3428.84        60.13 o                         
   8  -8   1       7139.91       7296.97       103.18 o                         
   9  -8   1        131.99        139.40        16.99 o                         
  10  -8   1       4073.31       4133.22        82.37 o                         
  11  -8   1       3497.12       3546.74        80.81 o                         
  12  -8   1         16.50         -1.35        17.67 o                         
  13  -8   1       3088.53       3188.84       133.37 o                         
  14  -8   1        204.91        216.98        32.50 o                         
  15  -8   1       1036.78       1004.18        63.08 o                         
 -13  -7   1        158.97        106.27        55.73 o                         
 -12  -7   1       1333.13       1725.36       141.55 o                         
 -11  -7   1       1850.19       2036.59       157.15 o                         
 -10  -7   1         78.86         66.48        25.64 o                         
  -9  -7   1       5075.95       5048.92       104.19 o                         
  -8  -7   1        721.78        704.89        55.37 o                         
  -7  -7   1        581.75        542.63        33.83 o                         
  -6  -7   1       5123.96       5245.73       107.51 o                         
  -5  -7   1          1.50         14.92        10.05 o                         
  -4  -7   1       5954.63       5590.88        89.25 o                         
  -3  -7   1       6092.17       6123.02        87.59 o                         
  -2  -7   1        453.12        511.68        22.04 o                         
  -1  -7   1       6201.69       5738.20        75.14 o                         
   0  -7   1       1312.15       1345.26        29.74 o                         
   1  -7   1       7214.98       7725.84        95.47 o                         
   2  -7   1       4804.63       4470.78        63.33 o                         
   3  -7   1       2155.47       2146.60        38.90 o                         
   4  -7   1       8153.74       8034.18        95.68 o                         
   5  -7   1       1230.05       1175.00        29.58 o                         
   6  -7   1       9461.06       9796.14       122.65 o                         
   7  -7   1       6409.92       6055.29        86.37 o                         
   8  -7   1        531.44        499.48        25.22 o                         
   9  -7   1       5802.23       6171.67        91.93 o                         
  10  -7   1       1415.99       1433.20        44.59 o                         
  11  -7   1       2082.62       1968.24        65.65 o                         
  12  -7   1       5711.03       5894.86       112.02 o                         
  13  -7   1          2.64         -5.66        19.24 o                         
  14  -7   1       2725.24       2959.72       109.65 o                         
  15  -7   1       1144.38       1050.53        60.00 o                         
  16  -7   1        216.51        264.49        72.36 o                         
 -13  -6   1       1454.33       1204.37       134.85 o                         
 -12  -6   1       1409.39       1334.08        97.23 o                         
 -11  -6   1       1557.76       1607.34        88.26 o                         
 -10  -6   1       5159.60       5179.46        99.98 o                         
  -9  -6   1         17.77         12.60        14.78 o                         
  -8  -6   1       2139.77       2200.45        59.61 o                         
  -7  -6   1       2408.91       2263.24        58.02 o                         
  -6  -6   1       2058.66       1856.04        44.89 o                         
  -5  -6   1       8321.01       8292.80       120.54 o                         
  -4  -6   1         77.35         81.93        11.26 o                         
  -3  -6   1      11177.62      10995.28       147.00 o                         
  -2  -6   1       7986.50       8227.87       115.40 o                         
  -1  -6   1        828.78        804.35        23.27 o                         
   0  -6   1      19267.15      19104.62       219.41 o                         
   1  -6   1       4194.42       4144.95        53.26 o                         
   2  -6   1       3179.24       3350.43        52.72 o                         
   3  -6   1      14925.27      15177.01       167.64 o                         
   4  -6   1       2004.61       2187.43        38.85 o                         
   5  -6   1      16555.84      17070.59       179.84 o                         
   6  -6   1      10303.35      10569.07       121.28 o                         
   7  -6   1       1243.35       1287.83        32.02 o                         
   8  -6   1       6673.84       6355.10        89.83 o                         
   9  -6   1       1179.30       1083.95        35.01 o                         
  10  -6   1       3617.94       3559.79        69.52 o                         
  11  -6   1       2181.06       2265.64        55.62 o                         
  12  -6   1         97.21         70.37        20.92 o                         
  13  -6   1       4096.66       4285.53        93.06 o                         
  14  -6   1        442.40        563.54        43.24 o                         
  15  -6   1       1991.17       1995.37        73.37 o                         
  16  -6   1       1911.56       2055.67       211.84 o                         
 -14  -5   1        888.02        768.35        88.30 o                         
 -13  -5   1        363.41        451.79        51.75 o                         
 -12  -5   1       1359.06       1415.34        70.67 o                         
 -11  -5   1       3138.85       3264.99       149.22 o                         
 -10  -5   1        323.45        449.60        36.53 o                         
  -9  -5   1      10085.86       9333.23       143.40 o                         
  -8  -5   1       3982.52       4258.46       121.78 o                         
  -7  -5   1       2235.00       2428.66        53.20 o                         
  -6  -5   1       5311.81       5131.81        84.07 o                         
  -5  -5   1         11.96         19.27         8.80 o                         
  -4  -5   1       3922.82       3881.84        64.03 o                         
  -3  -5   1       9029.66       8945.48       120.76 o                         
  -2  -5   1      10518.00      10672.19       138.45 o                         
  -1  -5   1      15437.72      16976.00       193.72 o                         
   0  -5   1        463.71        282.83        17.12 o                         
   1  -5   1       3845.33       3388.77        46.51 o                         
   2  -5   1       7339.49       7097.58        84.63 o                         
   3  -5   1      10775.86      10630.38       130.60 o                         
   4  -5   1       9706.27      10615.69       115.47 o                         
   5  -5   1       5630.27       5319.56        76.96 o                         
   6  -5   1       5133.18       4987.67        66.21 o                         
   7  -5   1      10710.15      10784.97       130.97 o                         
   8  -5   1        311.09        334.90        23.10 o                         
   9  -5   1       4419.18       4257.60        68.90 o                         
  10  -5   1       1527.21       1616.29        44.27 o                         
  11  -5   1       1569.54       1536.00        68.27 o                         
  12  -5   1       3998.64       4146.24        82.22 o                         
  13  -5   1        265.01        261.92        31.59 o                         
  14  -5   1       2795.30       2924.71        82.65 o                         
  15  -5   1       1956.45       2135.38        75.22 o                         
  16  -5   1        213.16        189.00        55.12 o                         
 -14  -4   1         19.64         24.03        27.67 o                         
 -13  -4   1       1455.76       1392.29       101.39 o                         
 -12  -4   1        916.93       1120.00        84.65 o                         
 -11  -4   1        543.07        539.30        35.59 o                         
 -10  -4   1       6075.58       6297.24       101.18 o                         
  -9  -4   1        219.24        165.87        19.67 o                         
  -8  -4   1       6707.62       6353.31       103.07 o                         
  -7  -4   1       7355.91       7520.71       112.99 o                         
  -6  -4   1        410.61        410.88        21.75 o                         
  -5  -4   1       6248.19       6297.13        93.01 o                         
  -4  -4   1       4894.56       5084.40        75.98 o                         
  -3  -4   1      18522.13      18862.47       230.84 o                         
  -2  -4   1      18028.93      18177.99       220.74 o                         
  -1  -4   1         19.49         86.02        13.24 o                         
   0  -4   1       5259.60       5787.84        67.71 o                         
   1  -4   1       8165.54       9001.40        94.17 o                         
   2  -4   1        689.73        869.25        16.77 o                         
   3  -4   1       9150.96       8882.55        95.49 o                         
   4  -4   1        700.30        612.49        18.71 o                         
   5  -4   1      11439.81      11685.37       126.14 o                         
   6  -4   1       6561.11       6927.72        82.85 o                         
   7  -4   1       6548.36       7299.20        93.51 o                         
   8  -4   1      10818.22      10115.26       124.61 o                         
   9  -4   1       1173.03       1248.48        36.33 o                         
  10  -4   1       4802.32       4948.13        82.48 o                         
  11  -4   1       1329.69       1280.37        41.90 o                         
  12  -4   1       1223.16       1192.88        43.69 o                         
  13  -4   1       5114.54       5457.47       104.42 o                         
  14  -4   1        800.80        899.31        45.87 o                         
  15  -4   1       1105.99       1081.75        55.78 o                         
  16  -4   1       1373.24       1362.38       200.13 o                         
 -15  -3   1        321.92        324.02        49.97 o                         
 -14  -3   1       1985.01       2206.91        89.67 o                         
 -13  -3   1        386.44        422.86        46.95 o                         
 -12  -3   1       1929.68       2049.64       134.39 o                         
 -11  -3   1       4390.32       4222.30        85.08 o                         
 -10  -3   1         55.75         27.21        13.84 o                         
  -9  -3   1       6788.25       7087.26       113.14 o                         
  -8  -3   1       3462.76       3242.18        58.70 o                         
  -7  -3   1       1617.64       1602.25        36.29 o                         
  -6  -3   1       8576.51       8134.93       115.29 o                         
  -5  -3   1       1917.24       2066.93        40.64 o                         
  -4  -3   1      16117.50      16476.45       204.39 o                         
  -3  -3   1       1315.73       1568.76        29.72 o                         
  -2  -3   1        483.18        770.22        17.80 o                         
  -1  -3   1      22006.32      23079.03       251.24 o                         
   0  -3   1       6687.20       6311.93        93.57 o                         
   1  -3   1      13087.43      11849.88       117.61 o                         
   2  -3   1       2431.91       2956.40        41.01 o                         
   3  -3   1         30.79          9.39         4.35 o                         
   4  -3   1      19896.84      20078.11       199.48 o                         
   5  -3   1       2971.26       2898.11        43.66 o                         
   6  -3   1       9267.96       9298.98       154.86 o                         
   7  -3   1      10972.16      11232.61       142.20 o                         
   8  -3   1        982.68       1066.09        31.47 o                         
   9  -3   1       5310.00       5395.62        84.91 o                         
  10  -3   1       7998.11       7796.21       124.19 o                         
  11  -3   1       2953.52       2951.08        66.90 o                         
  12  -3   1       3862.51       3915.57        82.22 o                         
  13  -3   1        115.18        102.72        23.71 o                         
  14  -3   1       2267.62       2615.54       139.87 o                         
  15  -3   1       1034.54       1054.26        53.76 o                         
  16  -3   1        323.64        232.24       115.58 o                         
 -15  -2   1       1738.87       1874.61       116.45 o                         
 -14  -2   1          0.75         -0.62        27.32 o                         
 -13  -2   1       2426.93       2551.77        90.37 o                         
 -12  -2   1       1706.64       1953.05        66.63 o                         
 -11  -2   1       1303.36       1418.92        50.52 o                         
 -10  -2   1       2296.75       2082.00        52.81 o                         
  -9  -2   1         35.33         23.69        11.17 o                         
  -8  -2   1       9625.84       9513.63       126.38 o                         
  -7  -2   1      17514.29      17457.88       207.37 o                         
  -6  -2   1       2152.52       2229.86        40.65 o                         
  -5  -2   1      11350.79      11395.17       137.12 o                         
  -4  -2   1       7193.75       7341.45        98.33 o                         
  -3  -2   1       2158.36       2210.35        35.94 o                         
  -2  -2   1      28770.73      28770.66       335.02 o                         
  -1  -2   1        677.47        382.93         8.54 o                         
   0  -2   1       9025.73      10504.44       115.10 o                         
   1  -2   1      10201.86      10441.68       127.99 o                         
   2  -2   1       2643.85       2897.03        38.38 o                         
   3  -2   1      11723.49      11123.20       112.66 o                         
   4  -2   1         25.84         15.83         6.91 o                         
   5  -2   1       4143.48       4818.91        62.98 o                         
   6  -2   1       6890.75       6336.39        86.07 o                         
   7  -2   1       2456.03       2279.63        43.45 o                         
   8  -2   1       4509.75       4305.11        69.25 o                         
   9  -2   1       1696.61       1757.44        45.45 o                         
  10  -2   1       2097.46       2182.07        53.96 o                         
  11  -2   1       1655.66       1794.33        51.45 o                         
  12  -2   1         39.15         47.86        17.90 o                         
  13  -2   1       3017.99       3048.85        82.78 o                         
  14  -2   1        610.23        726.93        48.95 o                         
  15  -2   1        942.21        868.27        90.64 o                         
 -15  -1   1        183.17        212.22        39.97 o                         
 -14  -1   1       3026.85       3386.46       109.31 o                         
 -13  -1   1        841.86        744.00        78.94 o                         
 -12  -1   1       1016.32       1006.99        49.41 o                         
 -11  -1   1       1736.28       1882.04        52.10 o                         
 -10  -1   1        191.52        171.01        19.28 o                         
  -9  -1   1       7684.42       7522.97       106.97 o                         
  -8  -1   1        186.13        186.27        15.54 o                         
  -7  -1   1       7162.95       6887.52       100.82 o                         
  -6  -1   1      10333.66      10992.25       134.40 o                         
  -5  -1   1        110.69         91.73         8.26 o                         
  -4  -1   1       9490.22      10107.65       128.67 o                         
  -3  -1   1       5688.49       5705.78        69.12 o                         
  -2  -1   1        115.37        114.90         6.20 o                         
  -1  -1   1      23364.81      23989.12       254.77 o                         
   0  -1   1       2562.02       3231.87        69.61 o                         
   1  -1   1      32278.37      33133.52       354.60 o                         
   2  -1   1       5219.71       5093.95        56.56 o                         
   3  -1   1        460.38        533.94        11.93 o                         
   4  -1   1      10953.40      10633.85       130.76 o                         
   5  -1   1        154.48        152.67        14.35 o                         
   6  -1   1       3547.66       3139.80        50.60 o                         
   7  -1   1       7534.98       7843.24       105.06 o                         
   8  -1   1       1670.31       1888.45        43.78 o                         
   9  -1   1      14525.53      14325.48       196.12 o                         
  10  -1   1       1833.72       1690.97        46.92 o                         
  11  -1   1        523.36        421.46        28.92 o                         
  12  -1   1       2195.12       2651.31        73.76 o                         
  13  -1   1          9.69          6.30        19.27 o                         
  14  -1   1       2523.66       2621.33        81.25 o                         
  15  -1   1        918.97        730.46        81.96 o                         
 -16   0   1       1204.55       1485.85       277.72 o                         
 -15   0   1       1169.30       1204.79        72.88 o                         
 -14   0   1         29.22         21.09        26.80 o                         
 -13   0   1       2399.39       2747.54       121.50 o                         
 -12   0   1        316.93        259.94        27.40 o                         
 -11   0   1        167.44        154.97        20.28 o                         
 -10   0   1      11933.15      11571.10       153.81 o                         
  -9   0   1         19.78         19.82        10.13 o                         
  -8   0   1       8316.69       8833.57       117.66 o                         
  -7   0   1       6265.52       5860.30        82.34 o                         
  -6   0   1       1977.77       1976.19        36.56 o                         
  -5   0   1      16979.00      16756.84       206.30 o                         
  -4   0   1       4111.33       4379.51        61.81 o                         
  -3   0   1      21544.41      21941.96       257.69 o                         
  -2   0   1       2964.38       3986.50        47.17 o                         
  -1   0   1       1164.99       1436.24        20.42 o                         
   0   0   1      54157.04      57320.02      1603.69 o                         
   1   0   1      11495.22      12344.61       159.40 o                         
   2   0   1         94.60        176.78         5.74 o                         
   3   0   1       5824.44       6692.64        75.95 o                         
   4   0   1         19.53         18.78        11.76 o                         
   5   0   1       3382.89       3406.37        47.20 o                         
   6   0   1       5012.85       4880.58        66.44 o                         
   7   0   1       1441.35       1455.39        31.79 o                         
   8   0   1       8189.71       8172.27       118.16 o                         
   9   0   1         13.35         23.91        11.94 o                         
  10   0   1       4502.26       4798.73        87.57 o                         
  11   0   1       5806.89       5641.41       130.98 o                         
  12   0   1         51.11         11.51        16.50 o                         
  13   0   1       2485.89       2738.48        80.61 o                         
  14   0   1        724.15        664.70        77.99 o                         
  15   0   1       1083.37        980.50        94.71 o                         
 -16   1   1       1055.01       1226.00       153.51 o                         
 -15   1   1        585.58        637.09        47.12 o                         
 -14   1   1       2398.66       2513.22        81.20 o                         
 -13   1   1         38.24         40.52        23.32 o                         
 -12   1   1       1289.23       1315.75        51.97 o                         
 -11   1   1       5092.16       5317.75        95.50 o                         
 -10   1   1        134.43        188.67        18.17 o                         
  -9   1   1       8653.27       7762.32       109.06 o                         
  -8   1   1       3821.19       4055.90        65.19 o                         
  -7   1   1       8711.06       9045.85       116.56 o                         
  -6   1   1      16866.44      17245.28       200.03 o                         
  -5   1   1        379.64        328.67        14.36 o                         
  -4   1   1       1903.86       1857.71        32.36 o                         
  -3   1   1      37319.64      39600.33       374.05 o                         
  -2   1   1      10159.43      11500.10       112.30 o                         
  -1   1   1      44249.72      45694.42       687.19 o                         
   0   1   1        283.17        225.80         5.71 o                         
   1   1   1      24691.89      25713.42       297.04 o                         
   2   1   1      11176.53      11369.42       200.69 o                         
   3   1   1        180.58        182.67        10.40 o                         
   4   1   1      19988.03      20290.81       227.87 o                         
   5   1   1        125.15        133.37         9.10 o                         
   6   1   1       4842.88       4867.43        72.03 o                         
   7   1   1       3957.27       3852.81        59.05 o                         
   8   1   1         94.95        115.12        14.06 o                         
   9   1   1       5827.48       5314.40        85.98 o                         
  10   1   1       2830.53       3318.96        69.26 o                         
  11   1   1        414.55        612.70        43.08 o                         
  12   1   1       2050.99       2055.66        57.27 o                         
  13   1   1         87.29         77.72        23.29 o                         
  14   1   1       2451.82       2320.33       132.65 o                         
  15   1   1        589.36        567.16       122.54 o                         
 -16   2   1       1021.53       1090.04       107.58 o                         
 -15   2   1       2661.31       3089.44       115.77 o                         
 -14   2   1          0.57         -2.77        20.86 o                         
 -13   2   1       5860.24       5817.76       100.74 o                         
 -12   2   1        508.61        466.45        31.04 o                         
 -11   2   1        184.17        148.19        17.73 o                         
 -10   2   1       3766.87       3862.10        63.65 o                         
  -9   2   1       1980.90       1868.14        39.09 o                         
  -8   2   1       6346.49       6271.65        83.57 o                         
  -7   2   1        714.85        455.34        29.23 o                         
  -6   2   1       2303.28       2007.69        32.52 o                         
  -5   2   1      19855.62      20383.16       215.84 o                         
  -4   2   1        232.03        219.08         9.77 o                         
  -3   2   1       7788.23       8834.76        82.67 o                         
  -2   2   1      43444.80      42370.30       360.82 o                         
  -1   2   1       1244.76       1712.66        28.18 o                         
   0   2   1      30403.35      31670.85       349.89 o                         
   1   2   1      17146.31      19128.22       290.81 o                         
   2   2   1       4066.81       3538.17        49.51 o                         
   3   2   1      23315.98      22564.27       269.18 o                         
   4   2   1        330.83        338.02        13.94 o                         
   5   2   1      10694.91      11195.86       135.32 o                         
   6   2   1       2597.92       2488.65        39.18 o                         
   7   2   1        941.84        920.43        24.55 o                         
   8   2   1       5847.79       6126.61        92.82 o                         
   9   2   1         34.64         48.70        13.73 o                         
  10   2   1       2897.15       2662.45        57.86 o                         
  11   2   1       2923.90       3113.04        69.61 o                         
  12   2   1         14.99         10.62        15.98 o                         
  13   2   1       3031.29       3364.49       148.65 o                         
  14   2   1        196.80        245.46        58.95 o                         
 -16   3   1       1195.83       1129.45       106.61 o                         
 -15   3   1        316.86        348.35        40.54 o                         
 -14   3   1       4005.35       4053.21        97.57 o                         
 -13   3   1        473.54        546.92        36.28 o                         
 -12   3   1       3879.43       3839.10        80.94 o                         
 -11   3   1       2701.74       2592.86        57.74 o                         
 -10   3   1         76.71         43.90        11.99 o                         
  -9   3   1       6629.45       6555.85        94.00 o                         
  -8   3   1       1371.62       1376.33        32.08 o                         
  -7   3   1       1403.78       1407.35        30.51 o                         
  -6   3   1      17974.53      18359.36       199.93 o                         
  -5   3   1       5883.61       6646.30        77.38 o                         
  -4   3   1      14037.59      13752.14       141.28 o                         
  -3   3   1        161.79        165.86         7.50 o                         
  -2   3   1      10206.18      10403.10        99.49 o                         
  -1   3   1      26810.06      28710.25       274.63 o                         
   0   3   1       1343.68       1913.73        23.42 o                         
   1   3   1      49653.76      48766.62       548.03 o                         
   2   3   1      39852.34      41210.92       444.03 o                         
   3   3   1         52.47        126.14         9.15 o                         
   4   3   1      12066.76      12349.12       157.99 o                         
   5   3   1       4192.39       4073.16        59.91 o                         
   6   3   1       4141.61       4068.42        62.02 o                         
   7   3   1       8120.13       7855.10       117.79 o                         
   8   3   1        241.17        335.90        21.85 o                         
   9   3   1       1538.51       1731.48        44.71 o                         
  10   3   1        393.49        381.77        25.48 o                         
  11   3   1       1945.43       2024.84        83.14 o                         
  12   3   1       2691.25       2774.05        93.50 o                         
  13   3   1        138.92        152.20        65.82 o                         
  14   3   1        874.16        915.12        94.02 o                         
 -16   4   1        772.67        855.95        67.97 o                         
 -15   4   1       2245.61       2410.18        88.67 o                         
 -14   4   1         16.25         17.75        20.80 o                         
 -13   4   1       3281.47       3329.47        78.63 o                         
 -12   4   1       2061.18       2161.18        73.16 o                         
 -11   4   1       1450.49       1490.81        45.48 o                         
 -10   4   1       3898.68       3942.41        66.50 o                         
  -9   4   1         19.26         -1.81         8.74 o                         
  -8   4   1       3624.45       3262.75        54.47 o                         
  -7   4   1      14282.93      14799.47       169.04 o                         
  -6   4   1        750.49        754.18        20.89 o                         
  -5   4   1      29092.76      30513.58       300.44 o                         
  -4   4   1       6033.72       5926.65        69.51 o                         
  -3   4   1       2463.76       2437.17        31.81 o                         
  -2   4   1       9924.44       9982.71       108.58 o                         
  -1   4   1         40.05         33.26         4.59 o                         
   0   4   1       6613.28       6520.98        82.28 o                         
   1   4   1        156.56        136.88         7.90 o                         
   2   4   1       8853.69       8849.84       106.88 o                         
   3   4   1      19212.94      19578.45       222.36 o                         
   4   4   1       1213.46       1199.44        27.88 o                         
   5   4   1       9360.29       8718.02       112.18 o                         
   6   4   1       3171.98       3375.60        67.62 o                         
   7   4   1       1449.41       1533.70        43.61 o                         
   8   4   1       5109.22       5088.31        96.78 o                         
   9   4   1        201.47        211.06        19.84 o                         
  10   4   1       3497.35       3225.85        65.74 o                         
  11   4   1       1743.59       1912.71        66.59 o                         
  12   4   1        113.98        179.54        37.22 o                         
  13   4   1       1573.38       1428.46       112.05 o                         
  14   4   1        244.86        316.04       100.60 o                         
 -16   5   1       1038.84        995.28        69.51 o                         
 -15   5   1        436.41        531.44        73.84 o                         
 -14   5   1       3466.96       3862.35        88.86 o                         
 -13   5   1       1009.24        938.74        46.58 o                         
 -12   5   1       3067.40       2994.43        71.78 o                         
 -11   5   1       4201.92       4165.75        77.72 o                         
 -10   5   1         50.37         45.69        12.62 o                         
  -9   5   1       4462.00       4376.19        69.90 o                         
  -8   5   1       1274.14       1315.25        32.97 o                         
  -7   5   1        652.35        637.68        25.61 o                         
  -6   5   1       3494.33       3286.14        49.25 o                         
  -5   5   1          1.58          1.69         5.59 o                         
  -4   5   1       7482.90       7601.60        87.14 o                         
  -3   5   1       2516.95       2689.53        35.53 o                         
  -2   5   1       6497.52       7385.36        73.01 o                         
  -1   5   1      18260.18      18150.09       191.13 o                         
   0   5   1       2482.54       2710.33        38.17 o                         
   1   5   1      24433.28      25206.71       279.36 o                         
   2   5   1      10451.33      10841.78       125.55 o                         
   3   5   1        238.22        262.27        13.65 o                         
   4   5   1      12412.99      11636.07       142.89 o                         
   5   5   1        929.66        876.97        26.41 o                         
   6   5   1       2805.26       2583.96        58.17 o                         
   7   5   1       6266.66       6542.25       114.64 o                         
   8   5   1        185.17        234.22        20.16 o                         
   9   5   1       4165.96       4263.91        93.10 o                         
  10   5   1       1071.79       1050.75        51.37 o                         
  11   5   1       1615.75       1603.27        70.77 o                         
  12   5   1       2584.74       2740.99       314.64 o                         
  13   5   1         75.37        -34.83        42.12 o                         
 -16   6   1        482.95        394.64        53.54 o                         
 -15   6   1       1866.50       1917.50        74.46 o                         
 -14   6   1         63.62         60.94        24.09 o                         
 -13   6   1       3649.99       3723.06        85.51 o                         
 -12   6   1       1156.67       1194.35        50.76 o                         
 -11   6   1       1744.18       1791.34        50.15 o                         
 -10   6   1       6824.90       6858.68       107.00 o                         
  -9   6   1        379.63        351.41        21.78 o                         
  -8   6   1       6887.10       7014.79        91.79 o                         
  -7   6   1       4128.15       4202.06        61.73 o                         
  -6   6   1         71.14         57.58         8.86 o                         
  -5   6   1      11918.12      11612.09       128.79 o                         
  -4   6   1       5138.98       5298.40        70.34 o                         
  -3   6   1       6929.27       6871.61        80.95 o                         
  -2   6   1        952.33        872.47        16.58 o                         
  -1   6   1       2524.95       2948.06        42.02 o                         
   0   6   1      17151.58      17740.80       190.49 o                         
   1   6   1       1240.47       1232.74        25.69 o                         
   2   6   1      20429.90      21081.91       225.32 o                         
   3   6   1      20415.63      20334.42       234.91 o                         
   4   6   1       2093.60       2325.88        48.01 o                         
   5   6   1       5708.71       5900.53       102.67 o                         
   6   6   1       3975.26       3759.78        77.04 o                         
   7   6   1       1597.33       1612.74        47.09 o                         
   8   6   1       6154.82       5900.30       139.58 o                         
   9   6   1        782.72        802.63        49.09 o                         
  10   6   1       1805.01       2032.45        76.43 o                         
  11   6   1       1494.20       1469.55        73.49 o                         
  12   6   1        275.37        249.58        64.75 o                         
 -16   7   1       1268.27       1257.21        79.19 o                         
 -15   7   1         95.98         91.04        28.99 o                         
 -14   7   1       3108.57       3164.52        83.62 o                         
 -13   7   1        381.39        339.37        32.80 o                         
 -12   7   1       2581.58       2611.19        69.00 o                         
 -11   7   1       3783.49       3870.60        83.35 o                         
 -10   7   1        197.63        188.63        20.16 o                         
  -9   7   1       6963.68       6833.24       105.59 o                         
  -8   7   1        813.60        824.32        31.90 o                         
  -7   7   1       4194.85       4102.32        62.13 o                         
  -6   7   1       9149.91       9121.93       109.42 o                         
  -5   7   1        288.18        278.97        15.46 o                         
  -4   7   1      14156.66      14691.89       168.93 o                         
  -3   7   1       3458.04       3382.35        48.90 o                         
  -2   7   1        325.98        421.91        16.66 o                         
  -1   7   1      12024.28      11651.50       124.98 o                         
   0   7   1       3685.51       3992.39        71.50 o                         
   1   7   1       1673.30       1575.65        42.02 o                         
   2   7   1       1588.51       1565.37        30.52 o                         
   3   7   1       2143.65       2260.28        47.43 o                         
   4   7   1      15382.71      14702.59       214.44 o                         
   5   7   1       1610.28       1532.28        54.02 o                         
   6   7   1        546.31        537.23        27.80 o                         
   7   7   1       5117.39       5199.45        98.51 o                         
   8   7   1          0.33          5.61        22.07 o                         
   9   7   1       4408.48       4381.80       108.56 o                         
  10   7   1       1269.95       1242.46        65.99 o                         
  11   7   1        469.14        472.74        71.47 o                         
  12   7   1       1154.92       1110.09       103.64 o                         
 -15   8   1       1777.18       1742.70        75.60 o                         
 -14   8   1          1.98         16.06        23.22 o                         
 -13   8   1       2867.99       2900.37        80.57 o                         
 -12   8   1       1838.50       1849.24        62.19 o                         
 -11   8   1        442.55        481.57        34.15 o                         
 -10   8   1       6971.49       6808.04       109.81 o                         
  -9   8   1       2248.95       2215.73        53.02 o                         
  -8   8   1       4828.58       4802.60        82.34 o                         
  -7   8   1       5346.58       5337.21        86.00 o                         
  -6   8   1        437.59        459.30        22.12 o                         
  -5   8   1       8238.29       7929.75       105.35 o                         
  -4   8   1        991.43        946.02        29.43 o                         
  -3   8   1       5371.42       5350.08        65.09 o                         
  -2   8   1       5963.90       6042.27        90.37 o                         
  -1   8   1        207.28        224.31        12.23 o                         
   0   8   1       4515.27       4450.52        65.06 o                         
   1   8   1       1494.31       1395.43        34.62 o                         
   2   8   1       2836.66       2607.55        67.25 o                         
   3   8   1       5523.20       5645.03       110.13 o                         
   4   8   1         49.06         40.82        11.90 o                         
   5   8   1       7124.43       6893.79       118.17 o                         
   6   8   1       2598.20       2426.85        78.09 o                         
   7   8   1        640.06        594.28        46.97 o                         
   8   8   1       4493.25       4729.42       123.34 o                         
   9   8   1        255.82        187.69        36.30 o                         
  10   8   1       2005.73       2046.98        85.99 o                         
  11   8   1        946.02        887.73        92.06 o                         
 -15   9   1         91.16        108.17        35.04 o                         
 -14   9   1       1917.50       2079.66        83.59 o                         
 -13   9   1        275.97        225.53        31.76 o                         
 -12   9   1       1662.36       1581.79        78.77 o                         
 -11   9   1       1595.84       1656.20        63.50 o                         
 -10   9   1         11.96         14.78        16.29 o                         
  -9   9   1       6278.33       6452.87       114.11 o                         
  -8   9   1       1715.75       1710.68        51.24 o                         
  -7   9   1       1008.98       1079.27        42.34 o                         
  -6   9   1       3612.43       3692.78        74.19 o                         
  -5   9   1        591.20        565.18        29.94 o                         
  -4   9   1       7180.53       7053.99       113.15 o                         
  -3   9   1       6568.37       6638.03       107.27 o                         
  -2   9   1       2568.60       2604.01        62.48 o                         
  -1   9   1       5948.55       5662.37        89.59 o                         
   0   9   1       1335.91       1393.29        38.32 o                         
   1   9   1       3938.88       3743.97        66.88 o                         
   2   9   1        366.34        401.90        25.84 o                         
   3   9   1        410.77        398.41        23.42 o                         
   4   9   1      11554.78      11657.86       212.41 o                         
   5   9   1       2500.34       2566.44        80.22 o                         
   6   9   1       1128.52       1145.18        71.67 o                         
   7   9   1       3999.40       4052.34       116.63 o                         
   8   9   1          0.99         32.50        27.06 o                         
   9   9   1       2288.98       2221.52       132.54 o                         
  10   9   1        504.95        412.20       178.19 o                         
 -15  10   1       1729.45       1929.18       116.35 o                         
 -14  10   1         60.02         71.26        33.21 o                         
 -13  10   1       2598.58       2869.94        86.74 o                         
 -12  10   1       1267.26       1208.17        60.53 o                         
 -11  10   1        385.55        389.15        45.63 o                         
 -10  10   1       5444.16       5606.01       123.48 o                         
  -9  10   1        147.46        157.39        22.54 o                         
  -8  10   1       1808.40       1831.48        55.50 o                         
  -7  10   1       3733.10       3648.24        89.35 o                         
  -6  10   1         47.42         31.80        14.34 o                         
  -5  10   1       7391.51       7179.08       118.84 o                         
  -4  10   1        663.07        665.68        33.79 o                         
  -3  10   1       2708.30       2782.17        65.79 o                         
  -2  10   1       6351.26       6432.01       141.49 o                         
  -1  10   1          7.14          7.32        12.49 o                         
   0  10   1       5580.40       5355.16       108.37 o                         
   1  10   1       1523.97       1704.01        47.53 o                         
   2  10   1        322.22        267.14        21.19 o                         
   3  10   1       1172.37       1246.99        74.12 o                         
   4  10   1        314.13        277.00        38.70 o                         
   5  10   1       6105.95       5606.26       218.84 o                         
   6  10   1       2089.08       1830.10       192.22 o                         
   7  10   1        225.42        243.91        44.00 o                         
   8  10   1       2265.66       2081.47       105.56 o                         
   9  10   1         19.71         23.15        42.45 o                         
 -14  11   1       1438.40       1203.30        75.73 o                         
 -13  11   1        459.25        490.47        51.19 o                         
 -12  11   1       1681.38       1876.90        73.71 o                         
 -11  11   1       2668.38       2645.10        80.80 o                         
 -10  11   1        177.79        178.12        37.29 o                         
  -9  11   1       3402.20       3391.67       115.03 o                         
  -8  11   1        899.46       1004.42        46.77 o                         
  -7  11   1       1408.52       1395.52        57.52 o                         
  -6  11   1       3199.43       3340.34        74.70 o                         
  -5  11   1         29.22         34.21        15.10 o                         
  -4  11   1       4142.06       3964.65        80.91 o                         
  -3  11   1       3492.26       3421.24        77.31 o                         
  -2  11   1       2091.29       1951.62        60.19 o                         
  -1  11   1       4583.66       4863.74       103.96 o                         
   0  11   1        184.66        159.20        18.99 o                         
   1  11   1       3207.73       3147.79        89.21 o                         
   2  11   1       2836.13       2808.45       130.84 o                         
   3  11   1         24.02         29.71        26.22 o                         
   4  11   1       1833.42       1799.22        88.12 o                         
   5  11   1        365.13        288.17        43.00 o                         
   6  11   1       1443.59       1345.02        85.22 o                         
   7  11   1       2235.67       2044.86       105.07 o                         
   8  11   1          7.18          1.29        41.74 o                         
 -14  12   1          9.67         -6.42        42.81 o                         
 -13  12   1       1639.63       1614.83        84.27 o                         
 -12  12   1        989.67       1021.98       155.15 o                         
 -11  12   1        744.72        810.36        53.03 o                         
 -10  12   1       2903.61       2892.89        85.44 o                         
  -9  12   1        162.05        145.95        27.63 o                         
  -8  12   1       4777.49       4810.39       112.36 o                         
  -7  12   1       3137.48       3237.66        94.57 o                         
  -6  12   1        215.73        214.82        24.70 o                         
  -5  12   1       4126.75       4022.06        86.18 o                         
  -4  12   1        246.09        292.63        31.03 o                         
  -3  12   1       1723.07       1760.04        58.10 o                         
  -2  12   1       4355.63       4155.85        97.07 o                         
  -1  12   1        106.01         60.23        27.58 o                         
   0  12   1       4302.20       4407.26       113.87 o                         
   1  12   1       1406.90       1407.17        70.07 o                         
   2  12   1       1150.16       1038.60        72.55 o                         
   3  12   1       1560.07       1534.17        83.46 o                         
   4  12   1         90.40         76.17        35.11 o                         
   5  12   1       2489.37       2408.91       108.46 o                         
   6  12   1       1637.09       1612.10       156.73 o                         
   7  12   1         75.08         58.70        54.05 o                         
 -13  13   1        199.05        196.22        46.31 o                         
 -12  13   1       1163.07       1299.04        92.28 o                         
 -11  13   1       2242.69       2353.61        94.91 o                         
 -10  13   1         27.26         -5.88        23.33 o                         
  -9  13   1       3603.61       3846.56       158.02 o                         
  -8  13   1        927.35        974.03        55.76 o                         
  -7  13   1       1237.10       1223.46        53.49 o                         
  -6  13   1       4899.80       5083.00       112.54 o                         
  -5  13   1          4.46        -15.07        16.27 o                         
  -4  13   1       2752.31       2787.27        77.93 o                         
  -3  13   1       2425.98       2473.56        99.45 o                         
  -2  13   1        436.27        470.02        58.22 o                         
  -1  13   1       4937.62       4564.10       139.93 o                         
   0  13   1        332.51        301.86        39.18 o                         
   1  13   1       3661.02       3644.58       259.69 o                         
   2  13   1       2990.44       2927.97       139.97 o                         
   3  13   1          5.84          5.13        32.50 o                         
   4  13   1        479.38        431.80        55.79 o                         
   5  13   1         61.01         54.26        45.98 o                         
   6  13   1       1090.87        863.00        94.58 o                         
 -12  14   1        760.87        962.12       185.15 o                         
 -11  14   1        562.97        708.96        91.54 o                         
 -10  14   1       2135.14       2079.53       187.29 o                         
  -9  14   1        721.20        616.64        81.16 o                         
  -8  14   1       1275.73       1319.72       100.18 o                         
  -7  14   1       2548.35       2692.49       123.96 o                         
  -6  14   1        164.24        188.88        43.59 o                         
  -5  14   1       2159.52       2267.06       119.65 o                         
  -4  14   1        493.50        614.16        62.92 o                         
  -3  14   1       1188.03       1235.83       112.06 o                         
  -2  14   1       2449.91       2612.15       110.93 o                         
  -1  14   1          3.64         20.29        27.21 o                         
   0  14   1       2294.49       2550.09       138.19 o                         
   1  14   1        675.78        558.68        60.71 o                         
   2  14   1       1281.54       1248.28        87.28 o                         
   3  14   1       2587.08       2562.71       145.48 o                         
   4  14   1         93.03         36.17        45.56 o                         
 -10  15   1         85.27         66.87        55.26 o                         
  -9  15   1       1812.19       2031.75       141.27 o                         
  -8  15   1        476.21        525.93       125.75 o                         
  -7  15   1       1155.09       1195.01       109.86 o                         
  -6  15   1       2763.33       3002.05       155.12 o                         
  -5  15   1         87.84        105.54        67.96 o                         
  -4  15   1       1691.06       1704.53       251.50 o                         
  -3  15   1       1322.44       1423.08       119.38 o                         
  -2  15   1        379.13        289.99        55.64 o                         
  -1  15   1       2821.13       2650.63       507.82 o                         
   0  15   1        477.01        395.31        72.86 o                         
   1  15   1       1255.69       1343.44       116.22 o                         
   2  15   1       1217.03        979.43       102.55 o                         
  -8  16   1       1491.07       1669.81       145.54 o                         
  -7  16   1       1348.64       1261.08       169.63 o                         
  -6  16   1        263.21        212.51        65.82 o                         
  -5  16   1       2433.26       2567.13       302.33 o                         
  -4  16   1        221.71        235.86        63.19 o                         
  -3  16   1        874.92        759.53        95.22 o                         
  -2  16   1       1180.26       1222.04       184.61 o                         
  -1  16   1          4.08        -22.01        46.32 o                         
   0  16   1       2319.91       2341.48       440.39 o                         
  -1 -17   2       1817.12       1675.95       225.81 o                         
   0 -17   2        363.75        409.01        74.60 o                         
   1 -17   2       1352.39       1532.03        80.75 o                         
   2 -17   2       2341.19       2425.29       131.88 o                         
   3 -17   2         26.53         28.82        30.37 o                         
   4 -17   2       1296.91       1455.75       126.19 o                         
   5 -17   2        320.73        278.97        44.54 o                         
   6 -17   2        911.32        859.82        67.69 o                         
   7 -17   2       2618.83       2924.12       241.22 o                         
   8 -17   2         46.57         51.67        43.26 o                         
  -3 -16   2        504.08        634.18       120.40 o                         
  -2 -16   2       2222.41       2283.47       108.91 o                         
  -1 -16   2        101.55         61.06        30.05 o                         
   0 -16   2       2094.00       1984.63        87.63 o                         
   1 -16   2       1707.18       1790.20       130.22 o                         
   2 -16   2        488.88        575.64        66.81 o                         
   3 -16   2       3636.20       3837.26       193.60 o                         
   4 -16   2        385.18        415.84        80.61 o                         
   5 -16   2        312.62        328.52        41.14 o                         
   6 -16   2        461.64        474.05        48.10 o                         
   7 -16   2        610.72        672.99        62.64 o                         
   8 -16   2       3157.16       3475.79       124.27 o                         
   9 -16   2        979.47       1034.20        76.75 o                         
  10 -16   2       1329.63       1470.54        94.28 o                         
  -5 -15   2         47.59         26.76        44.05 o                         
  -4 -15   2       1108.27       1105.39        80.24 o                         
  -3 -15   2       1598.72       1638.48       112.00 o                         
  -2 -15   2        316.76        253.88        37.58 o                         
  -1 -15   2       2720.34       2662.25       113.62 o                         
   0 -15   2        512.23        466.96        71.30 o                         
   1 -15   2       1802.53       1768.66        81.61 o                         
   2 -15   2       3466.60       3655.22       154.53 o                         
   3 -15   2        225.46        254.39        39.99 o                         
   4 -15   2       2749.97       2866.83       128.21 o                         
   5 -15   2       1912.83       2052.62       134.70 o                         
   6 -15   2        204.79        233.62        36.82 o                         
   7 -15   2       1175.15       1138.86        75.68 o                         
   8 -15   2          5.53         11.38        26.79 o                         
   9 -15   2       2260.35       2393.57       162.33 o                         
  10 -15   2       1627.89       1717.21        92.94 o                         
  11 -15   2        316.39        363.83        51.53 o                         
  -6 -14   2        148.99        102.74        61.00 o                         
  -5 -14   2       2742.09       2543.32        93.11 o                         
  -4 -14   2       1089.51       1204.29        68.12 o                         
  -3 -14   2       1365.82       1373.65        72.36 o                         
  -2 -14   2       3241.73       3168.48       121.68 o                         
  -1 -14   2        277.92        273.35        38.17 o                         
   0 -14   2       3372.20       3383.74       108.36 o                         
   1 -14   2       2486.73       2678.98       161.89 o                         
   2 -14   2        164.96        121.51        31.05 o                         
   3 -14   2       4747.28       4820.86       156.75 o                         
   4 -14   2        232.38        284.22        63.80 o                         
   5 -14   2       1365.94       1572.97        70.76 o                         
   6 -14   2       1528.01       1668.27        68.99 o                         
   7 -14   2        205.84        252.11        34.29 o                         
   8 -14   2       2567.79       2618.10        93.43 o                         
   9 -14   2        446.22        420.73        41.68 o                         
  10 -14   2        594.89        628.66        77.39 o                         
  11 -14   2       2215.76       2328.43       201.63 o                         
  12 -14   2         11.71         24.22        32.49 o                         
  -8 -13   2        830.35        843.33       112.37 o                         
  -7 -13   2        275.07        241.81        39.70 o                         
  -6 -13   2       2906.90       2947.11        99.34 o                         
  -5 -13   2        164.43        159.66        32.01 o                         
  -4 -13   2       3810.05       3582.82       110.16 o                         
  -3 -13   2       1820.94       1872.84        79.28 o                         
  -2 -13   2        787.87        694.82        52.26 o                         
  -1 -13   2       4283.31       4270.38       108.82 o                         
   0 -13   2        781.35        755.99        42.75 o                         
   1 -13   2       2011.78       2037.65        62.18 o                         
   2 -13   2       4260.73       4376.98       196.18 o                         
   3 -13   2        203.61        189.05        25.75 o                         
   4 -13   2       4512.10       4469.10       120.80 o                         
   5 -13   2       1881.57       2125.72        69.10 o                         
   6 -13   2        451.77        505.41        52.04 o                         
   7 -13   2       1082.00       1031.60        55.10 o                         
   8 -13   2        519.97        484.16        41.00 o                         
   9 -13   2       1558.41       1666.33        69.46 o                         
  10 -13   2       2995.79       3047.01        90.42 o                         
  11 -13   2        562.46        587.21        51.61 o                         
  12 -13   2       2245.97       2145.44       104.86 o                         
  13 -13   2        231.98        270.36        46.50 o                         
  -9 -12   2        302.18        347.82        80.27 o                         
  -8 -12   2       1134.69       1201.43       110.33 o                         
  -7 -12   2       3176.79       3278.80       104.34 o                         
  -6 -12   2         51.29         46.93        22.64 o                         
  -5 -12   2       4479.61       4443.86       108.67 o                         
  -4 -12   2       2802.14       2748.93        75.64 o                         
  -3 -12   2       3427.01       3227.98       100.24 o                         
  -2 -12   2       2860.58       2740.65        70.60 o                         
  -1 -12   2         69.95         65.23        19.06 o                         
   0 -12   2       4653.27       4658.40        96.36 o                         
   1 -12   2       6000.84       6083.04       128.49 o                         
   2 -12   2       2873.76       2815.14        72.20 o                         
   3 -12   2      15229.32      15480.22       239.51 o                         
   4 -12   2         32.59         14.15        15.70 o                         
   5 -12   2       8217.46       8326.64       138.17 o                         
   6 -12   2       5742.26       6050.11       123.80 o                         
   7 -12   2          9.05         11.19        18.07 o                         
   8 -12   2       1266.06       1306.25        60.15 o                         
   9 -12   2        434.17        420.64        38.13 o                         
  10 -12   2       2208.20       2015.37        72.04 o                         
  11 -12   2       1904.18       2001.65        93.29 o                         
  12 -12   2          2.42         -6.74        25.93 o                         
  13 -12   2       1711.06       1719.69       176.11 o                         
  14 -12   2        619.47        738.10        77.36 o                         
 -10 -11   2        214.54        315.35        61.96 o                         
  -9 -11   2       1627.97       1441.60        87.54 o                         
  -8 -11   2        857.98        937.01       104.82 o                         
  -7 -11   2        376.48        450.75        39.85 o                         
  -6 -11   2       4092.84       3937.90       100.44 o                         
  -5 -11   2       1081.93       1032.94        54.56 o                         
  -4 -11   2       5393.98       5293.38       105.33 o                         
  -3 -11   2       4984.43       4889.00        98.07 o                         
  -2 -11   2        185.18        241.74        23.90 o                         
  -1 -11   2       3517.31       3548.60        77.09 o                         
   0 -11   2       1266.11       1202.58        40.31 o                         
   1 -11   2       2595.69       2563.37        57.15 o                         
   2 -11   2      10818.14      10670.04       144.70 o                         
   3 -11   2        599.34        693.69        30.39 o                         
   4 -11   2      13347.89      13240.26       176.88 o                         
   5 -11   2       3594.33       3427.30        72.81 o                         
   6 -11   2       1702.34       1667.19        48.35 o                         
   7 -11   2       6805.01       7179.97       180.12 o                         
   8 -11   2        718.22        683.56        39.97 o                         
   9 -11   2       4725.79       4608.91        96.63 o                         
  10 -11   2       2445.03       2408.80        69.13 o                         
  11 -11   2        478.81        434.03        36.07 o                         
  12 -11   2       2656.61       2787.78       193.09 o                         
  13 -11   2        302.89        299.89        43.24 o                         
  14 -11   2        681.90        701.08        61.17 o                         
 -11 -10   2         40.35         -7.97        41.32 o                         
 -10 -10   2       2594.94       2984.77       132.44 o                         
  -9 -10   2        639.37        579.85        47.74 o                         
  -8 -10   2       1313.47       1270.01        65.83 o                         
  -7 -10   2       3877.76       3704.94        96.52 o                         
  -6 -10   2         77.43         52.00        18.85 o                         
  -5 -10   2       2788.62       2803.82        76.11 o                         
  -4 -10   2       2731.52       2419.07        62.35 o                         
  -3 -10   2       2769.92       2593.67        63.22 o                         
  -2 -10   2       6255.88       6124.48       100.19 o                         
  -1 -10   2         27.96         10.34         9.03 o                         
   0 -10   2       6462.26       6435.48        89.16 o                         
   1 -10   2       2971.09       2912.43        80.45 o                         
   2 -10   2       1235.28       1294.35        34.93 o                         
   3 -10   2       6059.02       6058.63       113.19 o                         
   4 -10   2       2815.76       2820.83        60.59 o                         
   5 -10   2       3632.85       3672.79        74.89 o                         
   6 -10   2       5921.50       5950.57        90.43 o                         
   7 -10   2         11.21          8.47        11.48 o                         
   8 -10   2       1664.10       1604.84        48.26 o                         
   9 -10   2        416.93        535.84        35.96 o                         
  10 -10   2       2800.97       3080.53        76.56 o                         
  11 -10   2       4400.24       4260.99        94.28 o                         
  12 -10   2          0.08          2.90        19.80 o                         
  13 -10   2       1784.23       1912.70        91.47 o                         
  14 -10   2       1153.94       1206.37        69.46 o                         
  15 -10   2        515.71        500.00        57.88 o                         
 -12  -9   2        984.43       1124.80       122.00 o                         
 -11  -9   2       1677.57       1755.03        78.85 o                         
 -10  -9   2          0.45         10.96        25.16 o                         
  -9  -9   2       1571.76       1680.73        73.54 o                         
  -8  -9   2       2117.55       1919.13        67.90 o                         
  -7  -9   2        547.79        551.00        47.93 o                         
  -6  -9   2       4354.04       4337.62        90.66 o                         
  -5  -9   2        448.59        509.50        31.63 o                         
  -4  -9   2       3462.94       3597.32        76.22 o                         
  -3  -9   2       6989.07       6647.75        98.08 o                         
  -2  -9   2         13.63          6.87         8.60 o                         
  -1  -9   2      10110.18       9986.48       122.99 o                         
   0  -9   2        740.97        720.93        27.37 o                         
   1  -9   2      11722.24      12249.15       145.48 o                         
   2  -9   2       1771.49       1876.00        39.16 o                         
   3  -9   2          0.82         -0.52         7.71 o                         
   4  -9   2      17353.53      16911.53       208.58 o                         
   5  -9   2       3512.60       3713.69        62.59 o                         
   6  -9   2       5224.99       5245.42        80.32 o                         
   7  -9   2      11300.78      11484.58       146.21 o                         
   8  -9   2       2205.18       2194.79        53.10 o                         
   9  -9   2       2026.97       2039.82        52.84 o                         
  10  -9   2       1390.67       1380.61        48.34 o                         
  11  -9   2        449.85        482.87        38.18 o                         
  12  -9   2       2251.62       2159.21        66.20 o                         
  13  -9   2        579.63        623.59        45.88 o                         
  14  -9   2        779.47        773.48        52.49 o                         
  15  -9   2        810.94        795.47        57.57 o                         
 -12  -8   2       1018.76       1042.99        65.83 o                         
 -11  -8   2        628.07        709.40        54.01 o                         
 -10  -8   2       4324.89       4266.22       230.14 o                         
  -9  -8   2        526.05        607.48        67.19 o                         
  -8  -8   2       2084.27       1901.43        58.49 o                         
  -7  -8   2       1902.23       2149.48        59.89 o                         
  -6  -8   2         92.99        155.00        19.71 o                         
  -5  -8   2       6426.96       5951.69        97.65 o                         
  -4  -8   2       1515.31       1436.45        55.36 o                         
  -3  -8   2       3127.54       3148.65        56.18 o                         
  -2  -8   2      11302.23      10826.47       138.80 o                         
  -1  -8   2       3739.96       4042.73        81.25 o                         
   0  -8   2       4460.23       4467.01        64.10 o                         
   1  -8   2       4901.27       4604.75        68.46 o                         
   2  -8   2        827.04        758.08        24.46 o                         
   3  -8   2       9486.90       9525.54       117.67 o                         
   4  -8   2        136.06        194.31        14.75 o                         
   5  -8   2       9203.80       9790.58       123.06 o                         
   6  -8   2       5600.12       5242.83        89.81 o                         
   7  -8   2        802.61        762.57        34.58 o                         
   8  -8   2       8865.24       9051.03       121.75 o                         
   9  -8   2       2196.72       2033.89        51.44 o                         
  10  -8   2       1486.32       1268.24        44.61 o                         
  11  -8   2       3548.70       3583.30        75.13 o                         
  12  -8   2          6.99        -17.43        17.43 o                         
  13  -8   2       3095.13       3197.30       165.30 o                         
  14  -8   2        574.92        608.08        46.15 o                         
  15  -8   2        215.03        122.01        33.36 o                         
 -13  -7   2        580.90        538.15        52.43 o                         
 -12  -7   2        794.14        734.52        56.26 o                         
 -11  -7   2       2985.97       3165.31       102.41 o                         
 -10  -7   2         64.77         36.46        25.04 o                         
  -9  -7   2       4543.09       4397.81        97.83 o                         
  -8  -7   2       1754.13       1803.93        54.70 o                         
  -7  -7   2        419.93        400.59        28.24 o                         
  -6  -7   2       4479.44       4517.12        80.26 o                         
  -5  -7   2       1035.84        987.97        32.84 o                         
  -4  -7   2       6217.60       5882.00        92.17 o                         
  -3  -7   2       1057.19        968.68        29.03 o                         
  -2  -7   2       4045.52       4253.66        64.97 o                         
  -1  -7   2       9993.02       9616.82       113.87 o                         
   0  -7   2       3046.44       3064.26        46.96 o                         
   1  -7   2       4306.28       4325.22        69.48 o                         
   2  -7   2       6233.04       5905.29        77.42 o                         
   3  -7   2        150.18        150.50        17.71 o                         
   4  -7   2      16965.60      17578.75       184.78 o                         
   5  -7   2       8412.46       8446.24       106.72 o                         
   6  -7   2       8329.08       8214.66       107.52 o                         
   7  -7   2       9950.24      10003.53       126.73 o                         
   8  -7   2        155.39        133.98        14.86 o                         
   9  -7   2       2783.88       2726.19        58.53 o                         
  10  -7   2       2098.06       2163.63        53.47 o                         
  11  -7   2       1285.10       1320.75        46.65 o                         
  12  -7   2       5611.03       5522.15       107.29 o                         
  13  -7   2        447.09        505.02        48.47 o                         
  14  -7   2       2305.05       2475.28       102.43 o                         
  15  -7   2       1659.13       1722.91       131.46 o                         
 -14  -6   2          8.41         -7.96        53.51 o                         
 -13  -6   2       1323.16       1415.47        77.34 o                         
 -12  -6   2       1230.72       1249.27        68.63 o                         
 -11  -6   2        509.83        466.97        59.11 o                         
 -10  -6   2       4755.36       4771.79       126.10 o                         
  -9  -6   2        616.33        699.52        35.79 o                         
  -8  -6   2       3356.91       3566.42        78.08 o                         
  -7  -6   2       3735.53       3506.59        67.95 o                         
  -6  -6   2         29.49         29.53        11.01 o                         
  -5  -6   2      10318.09      10183.63       141.63 o                         
  -4  -6   2       1409.77       1352.20        54.48 o                         
  -3  -6   2       5902.68       5746.95       104.46 o                         
  -2  -6   2      10517.77      10906.91       143.41 o                         
  -1  -6   2       1316.14       1154.78        24.07 o                         
   0  -6   2      10030.96       9547.13       109.99 o                         
   1  -6   2       4011.46       4388.07        62.27 o                         
   2  -6   2        247.19        221.92        12.08 o                         
   3  -6   2       4624.96       4879.54        65.69 o                         
   4  -6   2       1356.83       1186.16        27.02 o                         
   5  -6   2      10056.65       9026.83       110.53 o                         
   6  -6   2      12518.65      13891.74       161.23 o                         
   7  -6   2       3803.83       4211.25        65.93 o                         
   8  -6   2      12132.91      11818.53       145.61 o                         
   9  -6   2       4393.78       4699.59        80.84 o                         
  10  -6   2        976.31       1011.53        39.74 o                         
  11  -6   2       2908.36       2983.67        65.38 o                         
  12  -6   2          1.95        -14.11        14.82 o                         
  13  -6   2       4401.61       4592.19        98.50 o                         
  14  -6   2       1975.33       2244.55        73.72 o                         
  15  -6   2        411.18        386.69        42.89 o                         
 -14  -5   2       1855.52       2137.87       104.34 o                         
 -13  -5   2        980.73        999.31        64.56 o                         
 -12  -5   2       2573.46       2564.39        83.66 o                         
 -11  -5   2       3357.58       3662.14       118.59 o                         
 -10  -5   2         17.86         40.44        19.78 o                         
  -9  -5   2       5131.37       4739.63        86.89 o                         
  -8  -5   2       4858.72       5114.81        82.21 o                         
  -7  -5   2       1148.89       1043.74        34.65 o                         
  -6  -5   2       8818.83       8335.92       120.57 o                         
  -5  -5   2        782.82        754.08        26.95 o                         
  -4  -5   2      10609.89      10372.37       138.52 o                         
  -3  -5   2      20301.72      20532.02       275.69 o                         
  -2  -5   2      10385.57      10684.54       127.41 o                         
  -1  -5   2      12532.12      13642.83       157.19 o                         
   0  -5   2       6201.80       5971.42        76.79 o                         
   1  -5   2       4019.62       4098.42        56.71 o                         
   2  -5   2       7956.44       7787.86        85.85 o                         
   3  -5   2       2198.18       2362.30        35.01 o                         
   4  -5   2       2908.07       3076.29        46.85 o                         
   5  -5   2       5357.34       5264.31        74.68 o                         
   6  -5   2       3784.17       3975.16        58.34 o                         
   7  -5   2       9167.39       8793.37       109.62 o                         
   8  -5   2         11.06         28.68         9.42 o                         
   9  -5   2       8932.81       9140.27       127.27 o                         
  10  -5   2       3323.28       3127.48        62.09 o                         
  11  -5   2        177.62        148.47        18.77 o                         
  12  -5   2       2580.78       2711.69        62.22 o                         
  13  -5   2       1450.93       1426.77        54.51 o                         
  14  -5   2       2096.63       2314.29        73.33 o                         
  15  -5   2       1723.71       1995.32        94.06 o                         
 -15  -4   2       1258.99       1566.71       142.87 o                         
 -14  -4   2        475.88        495.82        54.16 o                         
 -13  -4   2       2769.08       3010.44       102.06 o                         
 -12  -4   2       3169.53       3368.48        94.12 o                         
 -11  -4   2        143.00        100.65        24.58 o                         
 -10  -4   2       5342.02       5783.79       116.36 o                         
  -9  -4   2        462.05        342.20        24.31 o                         
  -8  -4   2       4291.98       3885.43        66.11 o                         
  -7  -4   2       3568.56       3539.69        59.80 o                         
  -6  -4   2         53.40         62.11        10.47 o                         
  -5  -4   2       7144.62       7147.22       101.72 o                         
  -4  -4   2      18436.07      19990.92       245.18 o                         
  -3  -4   2       7413.70       7737.22       103.30 o                         
  -2  -4   2       1975.11       1552.90        28.77 o                         
  -1  -4   2        217.67        247.18        10.73 o                         
   0  -4   2      25264.50      24538.04       235.89 o                         
   1  -4   2       4700.97       5780.70        59.78 o                         
   2  -4   2        655.15        995.93        16.69 o                         
   3  -4   2       7723.52       6879.20        75.71 o                         
   4  -4   2       1140.56       1268.60        22.90 o                         
   5  -4   2       5682.38       5743.68        86.21 o                         
   6  -4   2       6336.75       6540.80        90.02 o                         
   7  -4   2        122.58        151.36        18.80 o                         
   8  -4   2       7152.44       6938.86       109.50 o                         
   9  -4   2       1412.74       1348.37        59.03 o                         
  10  -4   2       2295.81       2245.97        55.75 o                         
  11  -4   2       3604.88       3736.54        77.67 o                         
  12  -4   2        286.81        221.17        24.37 o                         
  13  -4   2       2012.02       2155.81       117.78 o                         
  14  -4   2       1387.90       1466.58        88.76 o                         
  15  -4   2        555.78        530.90        51.51 o                         
 -15  -3   2         17.59         16.91        30.95 o                         
 -14  -3   2       1937.47       2044.97        87.27 o                         
 -13  -3   2       1667.80       1681.80        72.07 o                         
 -12  -3   2        342.08        415.71        44.33 o                         
 -11  -3   2       4454.29       4199.37       109.33 o                         
 -10  -3   2        196.79        125.93        19.32 o                         
  -9  -3   2       5927.94       6015.21        98.05 o                         
  -8  -3   2       4153.47       4202.95        68.99 o                         
  -7  -3   2       2464.40       2617.86        47.68 o                         
  -6  -3   2       6724.23       6340.65        86.21 o                         
  -5  -3   2         23.72         50.85        10.86 o                         
  -4  -3   2      13451.65      13748.40       171.92 o                         
  -3  -3   2       7915.75       8510.91       109.51 o                         
  -2  -3   2      15605.70      15406.36       185.19 o                         
  -1  -3   2      10914.42      12146.96       126.18 o                         
   0  -3   2        413.49        283.75         7.58 o                         
   1  -3   2      30995.41      32060.50       328.76 o                         
   2  -3   2      30118.40      29890.73       302.34 o                         
   3  -3   2          2.37         24.92         7.47 o                         
   4  -3   2      12755.77      13964.88       151.05 o                         
   5  -3   2       6274.36       5407.95        68.06 o                         
   6  -3   2       1584.47       1245.67        28.54 o                         
   7  -3   2       9622.14       9472.27       123.39 o                         
   8  -3   2         57.13         64.77        11.70 o                         
   9  -3   2       6518.60       6398.68       104.18 o                         
  10  -3   2       8105.23       8257.90       129.32 o                         
  11  -3   2       1447.37       1565.22        48.93 o                         
  12  -3   2        940.65        999.61        42.46 o                         
  13  -3   2         64.37         80.75        22.39 o                         
  14  -3   2       1500.26       1671.22        93.92 o                         
  15  -3   2       1195.51       1194.78        95.76 o                         
 -15  -2   2       1779.89       1865.13       160.37 o                         
 -14  -2   2        510.34        470.54        47.87 o                         
 -13  -2   2        691.37        673.41        48.21 o                         
 -12  -2   2       1633.95       1796.82        67.62 o                         
 -11  -2   2        841.45        924.54        44.40 o                         
 -10  -2   2       4000.94       4000.18        70.85 o                         
  -9  -2   2       2983.58       2824.28        57.75 o                         
  -8  -2   2       9763.13       9523.38       134.36 o                         
  -7  -2   2      16004.07      16446.46       210.01 o                         
  -6  -2   2         48.99         59.18         8.33 o                         
  -5  -2   2       5030.36       4964.42        67.02 o                         
  -4  -2   2       9988.53       9658.29       113.59 o                         
  -3  -2   2       5592.88       5802.22        84.18 o                         
  -2  -2   2       9449.25       9294.23       112.62 o                         
  -1  -2   2       1928.22       2606.49        31.64 o                         
   0  -2   2      15160.45      16414.21       332.19 o                         
   1  -2   2      22916.44      24239.36       280.82 o                         
   2  -2   2      22704.69      23375.63       274.94 o                         
   3  -2   2       4232.67       3925.89        52.01 o                         
   4  -2   2       2281.86       2554.37        46.21 o                         
   5  -2   2       4222.52       4236.00        59.47 o                         
   6  -2   2       2111.71       2148.06        35.75 o                         
   7  -2   2        170.81        245.96        14.48 o                         
   8  -2   2       6941.13       6636.85        97.79 o                         
   9  -2   2       3574.78       3628.80        69.92 o                         
  10  -2   2      10183.45       9803.12       168.31 o                         
  11  -2   2       4337.69       4815.25        90.11 o                         
  12  -2   2         36.77         25.64        16.04 o                         
  13  -2   2       3373.27       3495.75       142.72 o                         
  14  -2   2       1205.12       1237.14        85.79 o                         
  15  -2   2        892.76        899.48        83.50 o                         
 -16  -1   2       1727.17       1931.04       207.09 o                         
 -15  -1   2         34.77         10.14        24.93 o                         
 -14  -1   2       2253.97       2516.64        93.41 o                         
 -13  -1   2        718.59        686.45        47.58 o                         
 -12  -1   2       2916.62       2821.53        82.95 o                         
 -11  -1   2       2580.76       2697.69        78.41 o                         
 -10  -1   2       1495.05       1524.48        40.81 o                         
  -9  -1   2      10719.93      10747.20       140.67 o                         
  -8  -1   2       3676.44       3228.98        59.31 o                         
  -7  -1   2       1088.51       1023.09        35.34 o                         
  -6  -1   2       9901.54      10294.17       135.59 o                         
  -5  -1   2       1708.43       1766.54        33.20 o                         
  -4  -1   2       3824.00       4064.34        58.36 o                         
  -3  -1   2       6257.23       7513.40        93.29 o                         
  -2  -1   2       6953.47       8780.69       126.91 o                         
  -1  -1   2      21107.47      22023.45       715.28 o                         
   0  -1   2       7212.00       7699.74       135.69 o                         
   1  -1   2      13879.71      14075.63       166.78 o                         
   2  -1   2       2743.39       3922.67        49.92 o                         
   3  -1   2        103.27        346.21        15.38 o                         
   4  -1   2      13553.54      12861.86       141.42 o                         
   5  -1   2       1141.26       1076.27        21.83 o                         
   6  -1   2       3863.53       3725.60        53.45 o                         
   7  -1   2       9615.54       9399.24       112.60 o                         
   8  -1   2        205.56        260.48        19.01 o                         
   9  -1   2       5198.79       5298.55        90.36 o                         
  10  -1   2       2897.73       2643.33        66.53 o                         
  11  -1   2         58.15         45.84        15.50 o                         
  12  -1   2       3929.86       4383.11        86.01 o                         
  13  -1   2        277.11        301.78        39.42 o                         
  14  -1   2       1632.75       1542.46       127.20 o                         
  15  -1   2       1830.21       2050.54       131.92 o                         
 -16   0   2        575.06        598.23        63.56 o                         
 -15   0   2       2123.92       2226.69       101.80 o                         
 -14   0   2        131.67        181.35        28.46 o                         
 -13   0   2       2773.75       3008.59        77.40 o                         
 -12   0   2       3438.13       3477.30        82.02 o                         
 -11   0   2         17.42          3.76        13.85 o                         
 -10   0   2      14080.33      13190.56       169.73 o                         
  -9   0   2        544.69        680.30        27.89 o                         
  -8   0   2       7348.38       7674.69       104.36 o                         
  -7   0   2      17852.36      17660.39       206.89 o                         
  -6   0   2        266.90        284.06        15.62 o                         
  -5   0   2       7124.05       6557.63        89.17 o                         
  -4   0   2       8653.03       8890.84        91.24 o                         
  -3   0   2      13198.84      14202.63       156.16 o                         
  -2   0   2      44482.83      46390.21       491.28 o                         
  -1   0   2       1966.79       2334.13        82.41 o                         
   0   0   2      21017.52      23696.39       480.91 o                         
   1   0   2       2299.67       2437.13        32.66 o                         
   2   0   2       5782.60       6161.03        79.43 o                         
   3   0   2      15150.14      15563.34       192.43 o                         
   4   0   2       4982.68       5298.61        64.38 o                         
   5   0   2      20295.39      21410.20       245.05 o                         
   6   0   2       8605.50       7901.92        96.57 o                         
   7   0   2       1432.31       1527.99        31.13 o                         
   8   0   2       7485.12       7065.24       102.03 o                         
   9   0   2       2332.02       2614.95        56.42 o                         
  10   0   2       1632.77       1922.69        53.45 o                         
  11   0   2       5021.38       4759.04       122.07 o                         
  12   0   2         41.04         38.28        23.05 o                         
  13   0   2       1466.72       1566.35        79.10 o                         
  14   0   2        928.72       1102.39        84.03 o                         
  15   0   2        564.24        581.93        80.08 o                         
 -16   1   2        950.57       1077.26        72.45 o                         
 -15   1   2         47.58         49.56        31.95 o                         
 -14   1   2       2473.55       2524.41        92.02 o                         
 -13   1   2       2099.69       2093.04        59.07 o                         
 -12   1   2        705.30        671.28        32.86 o                         
 -11   1   2       3221.70       3507.46        71.69 o                         
 -10   1   2        482.25        388.18        31.35 o                         
  -9   1   2       4147.85       3762.66        59.11 o                         
  -8   1   2       3151.98       3090.73        49.62 o                         
  -7   1   2       6118.61       6165.83        74.67 o                         
  -6   1   2      25357.37      26830.75       280.72 o                         
  -5   1   2       6378.01       6821.71        80.80 o                         
  -4   1   2      14971.70      15650.96       164.34 o                         
  -3   1   2      56519.05      56650.32       562.87 o                         
  -2   1   2       1472.54       1148.06        19.79 o                         
  -1   1   2      22163.22      25679.49       423.75 o                         
   0   1   2      12807.43      13505.06       159.23 o                         
   1   1   2       2169.49       2511.93        45.95 o                         
   2   1   2      14421.49      12985.82       167.10 o                         
   3   1   2       1872.12       2370.55        44.28 o                         
   4   1   2      13826.68      14312.66       200.23 o                         
   5   1   2       8073.60       8068.25        95.93 o                         
   6   1   2       2195.51       2178.24        36.67 o                         
   7   1   2       7477.86       7715.39       106.69 o                         
   8   1   2        829.44        665.87        26.22 o                         
   9   1   2       2714.78       2558.61        52.68 o                         
  10   1   2       1590.85       1735.09        44.23 o                         
  11   1   2       1178.16       1161.29        57.39 o                         
  12   1   2       2612.80       2824.13        92.83 o                         
  13   1   2        584.55        530.45        49.59 o                         
  14   1   2       1424.56       1216.89       104.13 o                         
 -16   2   2        471.31        443.38        52.14 o                         
 -15   2   2       2372.33       2637.67       102.51 o                         
 -14   2   2        183.38        175.53        29.11 o                         
 -13   2   2       3141.20       3308.61        76.48 o                         
 -12   2   2       3679.36       3608.31        77.13 o                         
 -11   2   2         79.09         67.06        15.08 o                         
 -10   2   2       3498.14       3575.15        60.84 o                         
  -9   2   2       1588.77       1592.75        36.00 o                         
  -8   2   2       2811.77       2720.09        46.71 o                         
  -7   2   2       5278.87       4756.33        65.88 o                         
  -6   2   2         18.17          4.04         5.45 o                         
  -5   2   2      22894.72      24782.30       244.47 o                         
  -4   2   2      15819.07      16889.72       177.44 o                         
  -3   2   2       6258.75       6586.51        74.42 o                         
  -2   2   2      16006.20      16735.22       162.70 o                         
  -1   2   2        704.49        843.29        14.42 o                         
   0   2   2      10895.91      10544.05       165.97 o                         
   1   2   2      12611.11      13575.73       164.63 o                         
   2   2   2       1010.70        932.18        22.62 o                         
   3   2   2      12691.93      13015.17       203.78 o                         
   4   2   2         25.85         46.68         9.28 o                         
   5   2   2       3201.18       2890.49        44.23 o                         
   6   2   2       5474.25       5106.55        71.71 o                         
   7   2   2        295.72        235.03        16.29 o                         
   8   2   2       5525.75       5985.30        91.15 o                         
   9   2   2       1005.09        903.70        30.58 o                         
  10   2   2       3261.29       2954.06        72.53 o                         
  11   2   2       5055.10       5074.95       104.31 o                         
  12   2   2          0.73         13.02        26.98 o                         
  13   2   2       1857.51       2079.24        95.62 o                         
  14   2   2        459.42        343.84        66.12 o                         
 -16   3   2       1586.65       1566.92        84.63 o                         
 -15   3   2        208.72        178.33        33.55 o                         
 -14   3   2       2920.66       3007.52       102.98 o                         
 -13   3   2        815.65        780.87        41.63 o                         
 -12   3   2       1163.28       1181.58        47.70 o                         
 -11   3   2       3511.44       3454.37        66.98 o                         
 -10   3   2         13.14          6.59         9.75 o                         
  -9   3   2       6723.22       6394.26        88.54 o                         
  -8   3   2       1974.86       1936.32        38.59 o                         
  -7   3   2       2445.43       2412.71        42.41 o                         
  -6   3   2      14846.26      15697.69       173.18 o                         
  -5   3   2       5207.91       5212.38        62.19 o                         
  -4   3   2       8502.45       8256.71        88.77 o                         
  -3   3   2      11029.68      11297.18       122.32 o                         
  -2   3   2        619.78        627.07        16.74 o                         
  -1   3   2       8341.80       9431.25       130.48 o                         
   0   3   2       4020.29       3851.79        57.97 o                         
   1   3   2      14613.90      14282.36       175.99 o                         
   2   3   2      14949.38      15031.40       186.97 o                         
   3   3   2         80.14        104.76        11.29 o                         
   4   3   2       6664.63       5988.93       111.34 o                         
   5   3   2       7687.96       7780.19       126.16 o                         
   6   3   2       1902.64       2086.81        53.59 o                         
   7   3   2       3007.39       2672.12        68.58 o                         
   8   3   2         45.09         20.56        14.42 o                         
   9   3   2       2536.79       2650.41        66.88 o                         
  10   3   2       4632.62       4768.39        98.02 o                         
  11   3   2        451.20        546.94        40.09 o                         
  12   3   2       4365.77       4223.79       191.71 o                         
  13   3   2        376.88        489.37       139.13 o                         
  14   3   2        648.35        680.41        85.72 o                         
 -16   4   2        535.64        598.95        57.24 o                         
 -15   4   2       2749.73       2908.53        93.01 o                         
 -14   4   2        124.29        114.87        24.96 o                         
 -13   4   2       2164.01       2094.53        61.22 o                         
 -12   4   2       2909.89       3014.64        70.92 o                         
 -11   4   2        666.34        641.58        34.17 o                         
 -10   4   2       6064.16       6188.06        96.32 o                         
  -9   4   2       1587.32       1472.85        35.83 o                         
  -8   4   2       2471.09       2407.40        44.82 o                         
  -7   4   2       4251.70       3920.97        59.02 o                         
  -6   4   2       1608.14       1815.88        34.20 o                         
  -5   4   2      19287.62      18981.13       182.83 o                         
  -4   4   2       7394.06       8082.45        88.61 o                         
  -3   4   2        433.27        483.38        11.76 o                         
  -2   4   2      22469.36      21734.79       290.31 o                         
  -1   4   2        587.39        666.57        21.96 o                         
   0   4   2      19667.43      19759.19       239.38 o                         
   1   4   2      10366.84      11169.53       189.51 o                         
   2   4   2        179.48        234.85        14.00 o                         
   3   4   2      12808.24      12079.69       175.53 o                         
   4   4   2        725.50        809.93        30.57 o                         
   5   4   2       2799.16       2567.38        66.64 o                         
   6   4   2       3652.40       3772.14        79.44 o                         
   7   4   2       1255.94       1283.90        56.93 o                         
   8   4   2       3740.41       3545.38        77.48 o                         
   9   4   2       1163.74       1107.35        50.36 o                         
  10   4   2        855.53        887.11        47.43 o                         
  11   4   2       2305.24       2239.20        77.36 o                         
  12   4   2          7.28         11.86        28.17 o                         
  13   4   2       1626.91       1656.01       123.41 o                         
 -16   5   2       1662.87       1723.22        78.06 o                         
 -15   5   2          5.60         -6.23        25.22 o                         
 -14   5   2       2612.24       2704.69        75.66 o                         
 -13   5   2        938.49        934.59        46.78 o                         
 -12   5   2       2715.95       2565.91        65.57 o                         
 -11   5   2       4606.16       4460.16        80.83 o                         
 -10   5   2        146.74        145.52        17.64 o                         
  -9   5   2       3280.77       3225.38        61.27 o                         
  -8   5   2       3799.03       3750.48        60.65 o                         
  -7   5   2        576.76        527.15        22.16 o                         
  -6   5   2       5329.40       5037.95        66.19 o                         
  -5   5   2        975.31       1126.77        22.13 o                         
  -4   5   2      14531.99      14784.77       152.97 o                         
  -3   5   2      16226.88      16552.29       202.52 o                         
  -2   5   2       1454.10       1394.45        24.78 o                         
  -1   5   2       8921.40       8048.52       141.75 o                         
   0   5   2      12167.67      12360.89       159.23 o                         
   1   5   2       3788.42       3673.01        65.58 o                         
   2   5   2      22583.33      22368.84       278.23 o                         
   3   5   2        381.89        464.29        29.80 o                         
   4   5   2       5957.94       5897.15       104.27 o                         
   5   5   2       3829.13       3669.67        77.19 o                         
   6   5   2        908.77        794.52        53.60 o                         
   7   5   2       6060.20       6033.26       116.47 o                         
   8   5   2         76.34         71.09        19.82 o                         
   9   5   2       2913.38       3091.96        77.24 o                         
  10   5   2       1236.67       1096.67        69.83 o                         
  11   5   2        573.07        484.77        52.76 o                         
  12   5   2       2290.97       2610.32       108.87 o                         
  13   5   2        420.77        480.18        78.20 o                         
 -16   6   2        117.98        110.62        33.70 o                         
 -15   6   2       1590.67       1644.37        74.41 o                         
 -14   6   2        160.55        189.56        27.28 o                         
 -13   6   2       2884.03       2967.16        75.38 o                         
 -12   6   2       1779.98       1736.04        55.32 o                         
 -11   6   2        354.14        365.62        26.62 o                         
 -10   6   2       6099.64       5772.65        94.44 o                         
  -9   6   2        802.46        772.65        32.69 o                         
  -8   6   2       5129.51       5304.63        84.20 o                         
  -7   6   2       6405.35       6327.78        82.43 o                         
  -6   6   2         72.79        101.55         9.51 o                         
  -5   6   2       5289.14       5330.36        63.90 o                         
  -4   6   2       1437.78       1344.95        25.24 o                         
  -3   6   2      10977.85      11172.70       138.84 o                         
  -2   6   2       9222.38       8631.10       114.68 o                         
  -1   6   2        888.19       1058.72        31.17 o                         
   0   6   2       6530.14       6724.73        97.76 o                         
   1   6   2       3117.27       2861.32        57.70 o                         
   2   6   2       4215.78       4282.02        72.34 o                         
   3   6   2      15321.28      15009.83       236.53 o                         
   4   6   2       1257.77       1397.41        44.30 o                         
   5   6   2       4026.21       4019.23        95.44 o                         
   6   6   2       4696.98       4622.22       108.70 o                         
   7   6   2       1005.75        890.60        59.38 o                         
   8   6   2       4723.24       4320.80       115.40 o                         
   9   6   2       1041.72       1049.73        57.70 o                         
  10   6   2        416.95        428.51        41.94 o                         
  11   6   2       1778.61       1892.65        82.54 o                         
  12   6   2         27.27         -2.94        42.45 o                         
 -16   7   2       1547.25       1573.25        93.43 o                         
 -15   7   2         27.18         -1.65        23.46 o                         
 -14   7   2       2920.14       2923.98        78.11 o                         
 -13   7   2        549.58        591.84        41.40 o                         
 -12   7   2        695.55        755.58        54.88 o                         
 -11   7   2       3508.30       3527.69        79.91 o                         
 -10   7   2         60.56         39.72        14.36 o                         
  -9   7   2       5287.20       5334.92        88.57 o                         
  -8   7   2       4194.19       4170.22        72.45 o                         
  -7   7   2        242.11        271.57        18.87 o                         
  -6   7   2       5543.82       5430.87        77.63 o                         
  -5   7   2         19.33         16.94         6.11 o                         
  -4   7   2       6827.63       6795.33       137.07 o                         
  -3   7   2      11461.62      11658.07       135.38 o                         
  -2   7   2        136.56        133.46        11.90 o                         
  -1   7   2      11516.21      11589.88       213.13 o                         
   0   7   2       2418.20       2362.17        48.16 o                         
   1   7   2       3985.65       3752.43        72.48 o                         
   2   7   2       6103.00       6436.58       100.99 o                         
   3   7   2        123.20         81.28        27.96 o                         
   4   7   2       9090.78       8554.27       162.38 o                         
   5   7   2       2513.52       2409.75        72.93 o                         
   6   7   2       1236.63       1196.29        58.49 o                         
   7   7   2       3151.31       3355.57       107.51 o                         
   8   7   2        134.17         98.47        25.25 o                         
   9   7   2        878.71        844.12        76.62 o                         
  10   7   2       1368.69       1324.96        70.95 o                         
  11   7   2        480.47        608.03        69.60 o                         
 -15   8   2       1931.42       2055.71        83.14 o                         
 -14   8   2        127.45         74.37        26.99 o                         
 -13   8   2       3171.62       3190.39        87.14 o                         
 -12   8   2       3214.18       3347.85        87.24 o                         
 -11   8   2        574.82        557.40        34.48 o                         
 -10   8   2       4529.68       4544.70        84.69 o                         
  -9   8   2       3049.18       2873.00        61.40 o                         
  -8   8   2       2820.86       2823.58        58.92 o                         
  -7   8   2       2901.44       3030.73        60.73 o                         
  -6   8   2          0.74          8.12        10.52 o                         
  -5   8   2        866.76        870.89        35.19 o                         
  -4   8   2         75.49         87.17        11.49 o                         
  -3   8   2       1609.58       1627.17        32.84 o                         
  -2   8   2       5779.33       5627.43        95.48 o                         
  -1   8   2         43.80         48.39         9.57 o                         
   0   8   2       6418.64       6403.52       133.30 o                         
   1   8   2       1692.60       1695.80        52.05 o                         
   2   8   2        924.07        909.46        37.80 o                         
   3   8   2       5641.44       5672.24       166.52 o                         
   4   8   2       1906.15       1838.21        63.61 o                         
   5   8   2       4631.18       4314.02       107.46 o                         
   6   8   2       3762.75       3283.02        95.19 o                         
   7   8   2         23.77         27.66        20.58 o                         
   8   8   2       2458.30       2647.76       101.64 o                         
   9   8   2        327.74        356.19        54.78 o                         
  10   8   2        848.99        977.99        64.96 o                         
 -15   9   2          2.14        -26.84        29.15 o                         
 -14   9   2       1743.32       2010.02       142.78 o                         
 -13   9   2       1103.80       1018.62        79.86 o                         
 -12   9   2       1195.55       1167.42        58.20 o                         
 -11   9   2       3698.36       3762.89        84.56 o                         
 -10   9   2        217.16        207.83        24.46 o                         
  -9   9   2       6858.55       6813.42       118.49 o                         
  -8   9   2        514.74        555.12        32.51 o                         
  -7   9   2        850.05        902.90        38.22 o                         
  -6   9   2      16920.17      16988.62       232.30 o                         
  -5   9   2        988.65       1012.42        37.23 o                         
  -4   9   2       6496.26       6380.60       104.05 o                         
  -3   9   2       2185.68       1968.49        47.27 o                         
  -2   9   2        634.65        623.64        63.33 o                         
  -1   9   2       8077.40       7788.66       203.28 o                         
   0   9   2        418.95        516.51        47.08 o                         
   1   9   2       1556.31       1797.43        72.55 o                         
   2   9   2       1881.31       1620.09        87.59 o                         
   3   9   2        125.84        111.49        27.80 o                         
   4   9   2       8392.06       8120.48       174.22 o                         
   5   9   2       2322.08       2378.93        82.35 o                         
   6   9   2        899.78        895.43        78.84 o                         
   7   9   2       3108.56       2883.32       202.51 o                         
   8   9   2          4.62          0.37        30.00 o                         
   9   9   2       1813.95       1828.01       114.75 o                         
  10   9   2        735.15        618.58       100.60 o                         
 -15  10   2       1651.88       1551.46       115.58 o                         
 -14  10   2        335.30        301.24        42.28 o                         
 -13  10   2       1390.73       1585.90        73.53 o                         
 -12  10   2       2266.52       2309.25        82.81 o                         
 -11  10   2         23.85         32.22        21.06 o                         
 -10  10   2       4105.69       4287.50        91.10 o                         
  -9  10   2        101.08        118.24        20.44 o                         
  -8  10   2        944.11       1000.25        62.38 o                         
  -7  10   2       3092.06       3049.27       107.21 o                         
  -6  10   2        171.69        192.91        22.06 o                         
  -5  10   2       7220.82       7050.28       116.42 o                         
  -4  10   2       4216.80       4079.88        81.68 o                         
  -3  10   2       2228.22       2317.15        82.49 o                         
  -2  10   2       7087.61       7000.87       169.92 o                         
  -1  10   2         69.53         42.78        22.06 o                         
   0  10   2       3109.46       2949.69        96.08 o                         
   1  10   2       3240.69       3204.32        87.84 o                         
   2  10   2        817.56        800.48        57.66 o                         
   3  10   2       3674.07       3866.74       119.90 o                         
   4  10   2        495.26        430.02        74.46 o                         
   5  10   2       3441.89       3027.57       122.86 o                         
   6  10   2       2968.88       2918.83       122.26 o                         
   7  10   2         90.16         74.20        36.22 o                         
   8  10   2       2773.92       2909.94       120.48 o                         
   9  10   2        656.27        617.66        90.97 o                         
 -14  11   2       1442.58       1607.63       184.18 o                         
 -13  11   2        658.68        600.00        55.59 o                         
 -12  11   2       1052.03       1154.28        60.80 o                         
 -11  11   2       3366.62       3430.43        99.05 o                         
 -10  11   2          5.60         15.43        18.57 o                         
  -9  11   2       3825.07       3968.36        92.68 o                         
  -8  11   2       2045.23       2130.65       106.93 o                         
  -7  11   2        810.64        800.29        39.00 o                         
  -6  11   2       4624.20       4588.79        94.76 o                         
  -5  11   2       1344.27       1260.63        46.03 o                         
  -4  11   2       1114.95       1068.91        65.80 o                         
  -3  11   2       1434.80       1319.61        97.11 o                         
  -2  11   2        319.84        322.24        39.24 o                         
  -1  11   2       4589.06       4655.70       131.77 o                         
   0  11   2        332.72        427.17        45.13 o                         
   1  11   2       1856.02       1976.80        73.53 o                         
   2  11   2       3075.57       2779.00       102.40 o                         
   3  11   2         48.36         40.53        28.30 o                         
   4  11   2       3691.21       3817.41       140.01 o                         
   5  11   2        645.47        634.22        61.43 o                         
   6  11   2        545.64        479.10        70.80 o                         
   7  11   2       2697.26       2817.24       176.93 o                         
   8  11   2        174.58        218.78        82.41 o                         
 -13  12   2        685.03        749.13       131.64 o                         
 -12  12   2       1093.19       1062.76        97.79 o                         
 -11  12   2         91.89         81.70        39.10 o                         
 -10  12   2       3642.01       3628.94       153.59 o                         
  -9  12   2       1174.56       1193.41        72.95 o                         
  -8  12   2       3512.86       3592.11       118.15 o                         
  -7  12   2       2679.10       2931.78       111.07 o                         
  -6  12   2         17.14         38.53        25.11 o                         
  -5  12   2       4016.89       4060.54       132.65 o                         
  -4  12   2       1017.34       1091.41        84.20 o                         
  -3  12   2        692.38        584.92        53.43 o                         
  -2  12   2       5194.59       5128.65       146.58 o                         
  -1  12   2         13.72          1.23        24.88 o                         
   0  12   2       3827.24       3841.42       107.28 o                         
   1  12   2       2071.27       2146.86        84.34 o                         
   2  12   2        204.19        241.83        42.00 o                         
   3  12   2       1981.57       1899.88        96.65 o                         
   4  12   2         12.32        -16.29        32.48 o                         
   5  12   2       1614.24       1324.29        88.74 o                         
   6  12   2       2259.86       2284.76       136.69 o                         
 -12  13   2        384.11        400.41        70.79 o                         
 -11  13   2       2092.07       2080.88       134.51 o                         
 -10  13   2        114.43        185.91        55.82 o                         
  -9  13   2       3084.51       3099.60       138.55 o                         
  -8  13   2       3790.22       4060.04       183.51 o                         
  -7  13   2        119.50        122.43        34.70 o                         
  -6  13   2       2147.84       2166.48       148.49 o                         
  -5  13   2         53.85         55.00        42.48 o                         
  -4  13   2       2475.01       2383.75       103.61 o                         
  -3  13   2       3061.56       3217.61       165.10 o                         
  -2  13   2         37.13         48.86        31.49 o                         
  -1  13   2       3835.58       3690.79       128.23 o                         
   0  13   2       1756.75       1764.51        81.83 o                         
   1  13   2        625.52        618.73        62.07 o                         
   2  13   2       1805.58       1734.38       115.68 o                         
   3  13   2        107.88         98.88        37.13 o                         
   4  13   2        743.12        792.84        81.02 o                         
   5  13   2        190.31        208.42        51.17 o                         
 -11  14   2         35.37         55.89        75.99 o                         
 -10  14   2       2189.07       2312.54       145.37 o                         
  -9  14   2       1102.85       1092.36       103.75 o                         
  -8  14   2        602.02        743.40       157.32 o                         
  -7  14   2       2010.09       2056.89       132.95 o                         
  -6  14   2         19.89         10.99        32.93 o                         
  -5  14   2       2781.71       3029.92       119.96 o                         
  -4  14   2       1248.69       1305.58        87.64 o                         
  -3  14   2        384.87        460.00        57.75 o                         
  -2  14   2       2357.90       2681.98       149.09 o                         
  -1  14   2         77.90         68.69        32.19 o                         
   0  14   2       2201.28       2244.87        94.38 o                         
   1  14   2        907.57        987.50        81.91 o                         
   2  14   2        180.74        132.12        43.18 o                         
   3  14   2       1282.04       1242.35        91.54 o                         
  -9  15   2        862.95       1021.14       108.30 o                         
  -8  15   2        869.52        929.71       102.90 o                         
  -7  15   2        708.98        683.54        88.89 o                         
  -6  15   2       3116.45       3412.30       167.04 o                         
  -5  15   2        418.43        449.12        67.89 o                         
  -4  15   2       1350.40       1301.14        93.28 o                         
  -3  15   2       1830.75       1928.65       118.78 o                         
  -2  15   2          7.98          5.51        37.09 o                         
  -1  15   2       1788.40       1767.83       149.99 o                         
   0  15   2        657.32        774.16        75.13 o                         
   1  15   2       1021.86       1190.04       116.14 o                         
  -6  16   2         49.61          6.48        47.91 o                         
  -5  16   2       1668.52       1705.09       215.11 o                         
  -4  16   2       1016.51        938.51       142.87 o                         
  -3  16   2        248.41        258.25        68.80 o                         
   2 -18   3        115.50        133.78        47.86 o                         
   3 -18   3       1627.14       1649.62       110.22 o                         
   4 -18   3        376.47        341.92        61.17 o                         
   5 -18   3        738.47        747.13        84.07 o                         
  -2 -17   3         64.95         21.97        37.43 o                         
  -1 -17   3        958.92        981.53        69.80 o                         
   0 -17   3        448.59        476.31        55.26 o                         
   1 -17   3       1314.34       1385.19        80.32 o                         
   2 -17   3       2910.95       2896.40       152.71 o                         
   3 -17   3         30.60         38.25        33.62 o                         
   4 -17   3       1836.36       1922.24        93.69 o                         
   5 -17   3        750.46        783.67        62.09 o                         
   6 -17   3        345.72        373.56        51.50 o                         
   7 -17   3       2823.37       3029.14       236.46 o                         
   8 -17   3        513.65        607.14        62.55 o                         
   9 -17   3        966.11        999.66       163.74 o                         
  -4 -16   3       1360.67       1425.22        79.44 o                         
  -3 -16   3        252.00        235.65        39.91 o                         
  -2 -16   3       2039.88       2011.29        90.56 o                         
  -1 -16   3        190.12        169.75        37.08 o                         
   0 -16   3       2094.95       2257.49       127.23 o                         
   1 -16   3       2682.85       2670.49       183.96 o                         
   2 -16   3        110.11        135.50        35.84 o                         
   3 -16   3       3346.40       3425.12       129.30 o                         
   4 -16   3        543.41        617.77        52.59 o                         
   5 -16   3        521.50        613.81        52.54 o                         
   6 -16   3       2499.88       2607.23        96.43 o                         
   7 -16   3        197.16        186.75        38.39 o                         
   8 -16   3       1774.44       1917.70       241.38 o                         
   9 -16   3       1199.27       1159.58        81.40 o                         
  10 -16   3        817.29        903.29        75.43 o                         
  -6 -15   3       1910.73       2049.06       111.68 o                         
  -5 -15   3        476.29        570.42        58.36 o                         
  -4 -15   3        930.83        892.47        64.43 o                         
  -3 -15   3       2796.47       2822.95       119.25 o                         
  -2 -15   3         18.62         26.23        32.42 o                         
  -1 -15   3       2696.87       2975.05       104.33 o                         
   0 -15   3        650.05        685.49        56.73 o                         
   1 -15   3       1381.43       1443.23        77.61 o                         
   2 -15   3       6144.47       6381.46       246.75 o                         
   3 -15   3        881.56        918.64        60.11 o                         
   4 -15   3       2228.89       2361.66        84.61 o                         
   5 -15   3       2125.83       2286.12       133.31 o                         
   6 -15   3        504.01        470.21        46.31 o                         
   7 -15   3       3252.12       3446.09       113.44 o                         
   8 -15   3        212.75        201.52        36.29 o                         
   9 -15   3       1690.36       1743.54       114.05 o                         
  10 -15   3       2556.54       2592.17       261.11 o                         
  11 -15   3         47.83         42.02        51.53 o                         
  -7 -14   3       1576.93       1576.30        88.65 o                         
  -6 -14   3         18.79         18.55        52.44 o                         
  -5 -14   3       1865.22       1963.82       139.74 o                         
  -4 -14   3       1932.02       1932.38        84.89 o                         
  -3 -14   3        825.90       1011.54        66.94 o                         
  -2 -14   3       5429.12       5348.37       144.21 o                         
  -1 -14   3        671.56        678.41        56.98 o                         
   0 -14   3        962.29        976.65        91.17 o                         
   1 -14   3       3216.28       3344.43       107.91 o                         
   2 -14   3         36.43         46.29        26.93 o                         
   3 -14   3       1884.06       1854.65       129.44 o                         
   4 -14   3       1369.68       1535.66        68.30 o                         
   5 -14   3        614.59        631.19        49.21 o                         
   6 -14   3       3113.22       3286.18        90.48 o                         
   7 -14   3        359.22        308.38        35.33 o                         
   8 -14   3       3599.77       3710.89        99.64 o                         
   9 -14   3       1300.73       1382.93        74.10 o                         
  10 -14   3         36.47        -10.28        26.03 o                         
  11 -14   3       2569.56       2717.63       108.69 o                         
  12 -14   3        207.01        264.61        44.38 o                         
  -9 -13   3        180.61        151.97        48.16 o                         
  -8 -13   3       1560.87       1380.07        82.27 o                         
  -7 -13   3         13.26         30.28        30.78 o                         
  -6 -13   3       2636.97       2891.78       113.79 o                         
  -5 -13   3        403.69        390.25        43.86 o                         
  -4 -13   3       1585.57       1601.34        74.85 o                         
  -3 -13   3       4569.54       4533.78       168.42 o                         
  -2 -13   3        698.71        649.84        50.38 o                         
  -1 -13   3       2048.08       2051.94        86.95 o                         
   0 -13   3       3387.85       3521.70       118.47 o                         
   1 -13   3        459.83        458.20        42.94 o                         
   2 -13   3       2790.53       2629.83        80.36 o                         
   3 -13   3         50.00         30.94        19.48 o                         
   4 -13   3       3411.07       3453.49       104.89 o                         
   5 -13   3       3020.27       3069.02        82.62 o                         
   6 -13   3         68.63         56.97        21.22 o                         
   7 -13   3       2637.05       2715.25        89.37 o                         
   8 -13   3         51.09         56.48        23.39 o                         
   9 -13   3       1515.02       1387.01        72.77 o                         
  10 -13   3       3153.33       3390.03       103.67 o                         
  11 -13   3        180.23        201.20        35.64 o                         
  12 -13   3       1439.82       1475.36       180.75 o                         
  13 -13   3        296.63        294.39        45.89 o                         
 -10 -12   3        624.36        635.97        92.57 o                         
  -9 -12   3        418.33        423.53        53.29 o                         
  -8 -12   3        196.62        208.52        37.37 o                         
  -7 -12   3       2243.43       2243.03        85.78 o                         
  -6 -12   3         73.93        112.97        26.55 o                         
  -5 -12   3       3986.43       3681.37        96.94 o                         
  -4 -12   3       3157.95       3204.23        87.63 o                         
  -3 -12   3       1689.04       1699.66        83.11 o                         
  -2 -12   3       5627.95       5509.89       107.43 o                         
  -1 -12   3       1746.41       1713.29        53.13 o                         
   0 -12   3       1699.71       1750.74        48.59 o                         
   1 -12   3        655.30        631.21        29.51 o                         
   2 -12   3       1772.72       1695.22        45.42 o                         
   3 -12   3       9326.00       9366.50       135.03 o                         
   4 -12   3       1357.08       1310.02        54.47 o                         
   5 -12   3       2680.56       2596.13        66.14 o                         
   6 -12   3       4024.20       4377.83        91.45 o                         
   7 -12   3        201.25        189.65        27.17 o                         
   8 -12   3       1898.70       1940.61        75.02 o                         
   9 -12   3       1308.63       1340.24        61.26 o                         
  10 -12   3       1957.76       1955.61        71.74 o                         
  11 -12   3       2384.82       2636.09        89.33 o                         
  12 -12   3          6.95         28.09        26.42 o                         
  13 -12   3       2042.00       2219.19        95.26 o                         
  14 -12   3       1673.59       1903.39       112.94 o                         
 -11 -11   3       1268.97       1333.48       104.88 o                         
 -10 -11   3         96.18        114.57        47.16 o                         
  -9 -11   3       1678.92       1877.50        82.82 o                         
  -8 -11   3       1319.72       1340.58        70.32 o                         
  -7 -11   3        573.90        525.61        47.01 o                         
  -6 -11   3       5480.80       5246.95       120.54 o                         
  -5 -11   3        718.79        695.60        44.75 o                         
  -4 -11   3       2367.19       2180.44        61.12 o                         
  -3 -11   3       8796.35       8759.48       147.83 o                         
  -2 -11   3         34.51         47.25        13.91 o                         
  -1 -11   3       7565.26       7571.48       119.02 o                         
   0 -11   3       5092.98       5135.91        82.98 o                         
   1 -11   3       1655.65       1698.20        42.49 o                         
   2 -11   3      12926.74      12679.65       166.29 o                         
   3 -11   3          7.62         32.38        12.95 o                         
   4 -11   3       3915.41       4000.48        73.80 o                         
   5 -11   3       5247.84       5380.08        91.92 o                         
   6 -11   3         30.92         41.76        15.74 o                         
   7 -11   3       2975.11       2969.09        65.64 o                         
   8 -11   3         64.95        100.62        19.31 o                         
   9 -11   3       2650.90       2977.75        74.64 o                         
  10 -11   3       1839.79       1837.48        63.54 o                         
  11 -11   3        464.60        412.06        35.06 o                         
  12 -11   3       3476.37       3629.65       148.50 o                         
  13 -11   3       1416.83       1574.67        91.76 o                         
  14 -11   3        330.54        410.92        45.23 o                         
 -11 -10   3         50.64         -3.36        28.34 o                         
 -10 -10   3       3452.02       3647.59       114.18 o                         
  -9 -10   3        961.34        948.29        61.85 o                         
  -8 -10   3       1129.23       1118.47        87.55 o                         
  -7 -10   3       4730.95       4344.03       105.88 o                         
  -6 -10   3        340.57        332.31        32.26 o                         
  -5 -10   3       2905.36       2869.59        70.10 o                         
  -4 -10   3       4121.94       3948.03        79.26 o                         
  -3 -10   3        646.64        584.74        37.97 o                         
  -2 -10   3       6176.67       6073.20        98.95 o                         
  -1 -10   3        251.76        268.45        20.72 o                         
   0 -10   3       7867.66       7931.70       104.08 o                         
   1 -10   3      13013.15      12859.62       164.26 o                         
   2 -10   3        362.38        457.67        26.24 o                         
   3 -10   3       6039.13       5675.60        89.49 o                         
   4 -10   3       4707.65       4950.61        81.70 o                         
   5 -10   3       2066.28       2059.40        56.63 o                         
   6 -10   3       9738.36       9627.29       130.32 o                         
   7 -10   3        458.67        459.23        27.89 o                         
   8 -10   3       1871.69       1758.97        49.08 o                         
   9 -10   3        310.71        361.96        27.64 o                         
  10 -10   3       3197.32       3057.36        79.97 o                         
  11 -10   3       4927.49       4852.56       146.70 o                         
  12 -10   3        376.98        415.80        39.15 o                         
  13 -10   3        924.59       1007.96        56.44 o                         
  14 -10   3       1532.06       1598.19        75.04 o                         
 -12  -9   3        206.99        219.65        39.07 o                         
 -11  -9   3       2608.66       2541.03       103.09 o                         
 -10  -9   3        274.21        298.07        39.75 o                         
  -9  -9   3       4636.97       4518.96       125.31 o                         
  -8  -9   3       2439.71       2424.84       135.40 o                         
  -7  -9   3         29.56         52.85        19.56 o                         
  -6  -9   3       4187.70       4004.37        85.62 o                         
  -5  -9   3       1336.56       1408.96        41.44 o                         
  -4  -9   3       3393.82       3360.49        65.98 o                         
  -3  -9   3       5172.08       5011.62        84.57 o                         
  -2  -9   3        374.34        398.88        22.94 o                         
  -1  -9   3      14218.51      14215.10       189.22 o                         
   0  -9   3       4385.48       4216.37        63.01 o                         
   1  -9   3       4046.78       4064.94        66.11 o                         
   2  -9   3       7847.04       7988.06       118.33 o                         
   3  -9   3        679.28        676.62        28.57 o                         
   4  -9   3       9223.89       9348.05       140.55 o                         
   5  -9   3       4653.14       4248.97        68.53 o                         
   6  -9   3       1206.02       1130.86        35.13 o                         
   7  -9   3      11127.58      11377.28       155.62 o                         
   8  -9   3       3416.05       3037.37        63.96 o                         
   9  -9   3        893.62        773.03        36.86 o                         
  10  -9   3       3182.66       3458.09        73.06 o                         
  11  -9   3          8.43         17.57        16.91 o                         
  12  -9   3       1472.79       1456.63        76.83 o                         
  13  -9   3        481.72        483.35        41.29 o                         
  14  -9   3        569.27        617.08        59.04 o                         
  15  -9   3       1146.22       1035.08        84.18 o                         
 -13  -8   3        666.12        578.10        70.33 o                         
 -12  -8   3       1975.95       2216.62       122.29 o                         
 -11  -8   3          2.22          8.83        25.66 o                         
 -10  -8   3       3929.31       3855.17       114.73 o                         
  -9  -8   3       2938.62       2835.30       151.68 o                         
  -8  -8   3       1128.35       1065.54        54.97 o                         
  -7  -8   3       3422.47       3648.48        80.17 o                         
  -6  -8   3         23.48         17.00        11.83 o                         
  -5  -8   3       4671.10       4384.57        77.78 o                         
  -4  -8   3       7378.26       7360.25       111.78 o                         
  -3  -8   3        728.48        696.30        31.82 o                         
  -2  -8   3      19635.38      19677.19       416.30 o                         
  -1  -8   3        215.63        272.19        17.03 o                         
   0  -8   3       8609.17       9156.05       105.31 o                         
   1  -8   3      16593.82      16226.04       208.61 o                         
   2  -8   3        227.21        307.92        18.56 o                         
   3  -8   3       7888.01       7495.71       112.66 o                         
   4  -8   3       1238.06       1130.18        28.86 o                         
   5  -8   3       3687.78       3855.39        61.38 o                         
   6  -8   3       9214.98       9203.55       118.24 o                         
   7  -8   3         56.84         63.20        12.56 o                         
   8  -8   3       6713.22       7157.04       112.13 o                         
   9  -8   3       2689.69       2617.58        58.55 o                         
  10  -8   3        404.84        402.89        28.37 o                         
  11  -8   3       1675.05       1751.99        60.68 o                         
  12  -8   3         14.86          2.32        16.79 o                         
  13  -8   3       2170.07       2403.84       111.64 o                         
  14  -8   3       1203.15       1219.20        91.31 o                         
  15  -8   3        192.29        186.72        47.96 o                         
 -13  -7   3        656.55        673.41        81.42 o                         
 -12  -7   3        401.75        380.33        47.33 o                         
 -11  -7   3       2775.50       2964.09        99.86 o                         
 -10  -7   3        966.17        849.29        56.54 o                         
  -9  -7   3       4250.64       4241.33       161.46 o                         
  -8  -7   3       3993.35       3722.04        81.45 o                         
  -7  -7   3        141.45         96.25        15.60 o                         
  -6  -7   3       5324.08       5307.41        88.81 o                         
  -5  -7   3       2502.66       2250.98        48.63 o                         
  -4  -7   3       1314.06       1058.67        30.77 o                         
  -3  -7   3       4639.81       4548.39        73.54 o                         
  -2  -7   3        779.15        771.15        24.61 o                         
  -1  -7   3      11659.02      11434.70       131.38 o                         
   0  -7   3       4468.32       4595.06        58.66 o                         
   1  -7   3       4714.79       4893.58        69.70 o                         
   2  -7   3      12604.21      13094.67       177.58 o                         
   3  -7   3        299.46        457.39        19.25 o                         
   4  -7   3      12217.46      11554.42       135.94 o                         
   5  -7   3       3747.46       4144.46        62.55 o                         
   6  -7   3        150.47        216.59        15.69 o                         
   7  -7   3      16877.17      16211.64       188.54 o                         
   8  -7   3       1246.64       1277.30        38.83 o                         
   9  -7   3        483.50        540.82        29.60 o                         
  10  -7   3        982.46       1046.07        40.68 o                         
  11  -7   3        731.88        750.07        37.55 o                         
  12  -7   3       3359.87       3464.71        85.77 o                         
  13  -7   3        489.18        525.16        38.63 o                         
  14  -7   3       1467.08       1542.42        85.13 o                         
  15  -7   3       2289.89       2395.44       115.08 o                         
 -14  -6   3         66.46         63.03        33.16 o                         
 -13  -6   3       1132.43       1107.09        69.47 o                         
 -12  -6   3       2409.69       2645.88        94.49 o                         
 -11  -6   3        117.23        108.89        28.96 o                         
 -10  -6   3       3658.33       3625.32       172.16 o                         
  -9  -6   3       1063.88       1213.93        95.68 o                         
  -8  -6   3       1923.57       1866.97        50.49 o                         
  -7  -6   3       8813.94       8359.70       124.73 o                         
  -6  -6   3        148.18        162.78        15.43 o                         
  -5  -6   3       5268.20       4851.76        78.42 o                         
  -4  -6   3       4702.66       4474.13        71.77 o                         
  -3  -6   3        961.71       1005.51        24.26 o                         
  -2  -6   3      13524.27      13375.38       157.60 o                         
  -1  -6   3       2849.29       2591.30        38.54 o                         
   0  -6   3       7346.69       6808.89        83.01 o                         
   1  -6   3       1814.10       1892.02        33.50 o                         
   2  -6   3       1620.10       1608.91        29.02 o                         
   3  -6   3      35373.29      37074.59       361.49 o                         
   4  -6   3       1851.06       1741.23        32.58 o                         
   5  -6   3      11627.84      11445.69       134.14 o                         
   6  -6   3      16059.07      16503.03       199.28 o                         
   7  -6   3        737.96        775.27        25.07 o                         
   8  -6   3      14906.62      14586.34       183.94 o                         
   9  -6   3      10141.14      10154.36       139.28 o                         
  10  -6   3        909.41        865.28        35.07 o                         
  11  -6   3       2478.63       2762.36        60.24 o                         
  12  -6   3         17.54         35.28        15.78 o                         
  13  -6   3       1551.06       1465.03        52.24 o                         
  14  -6   3       2420.71       2440.90       101.18 o                         
  15  -6   3         99.27         45.61        42.73 o                         
 -14  -5   3       1204.44       1121.64        80.23 o                         
 -13  -5   3       1905.70       2076.08       113.73 o                         
 -12  -5   3       1580.29       1399.97        82.49 o                         
 -11  -5   3       4413.26       4673.94       154.05 o                         
 -10  -5   3        342.89        235.12        31.46 o                         
  -9  -5   3       4793.02       4563.33        76.72 o                         
  -8  -5   3       6614.62       6623.59        96.62 o                         
  -7  -5   3       1327.00       1315.68        48.74 o                         
  -6  -5   3       4197.44       3941.80        67.65 o                         
  -5  -5   3        135.04        125.70        12.19 o                         
  -4  -5   3      10775.98      11108.28       145.84 o                         
  -3  -5   3      23768.55      23495.01       262.10 o                         
  -2  -5   3        448.11        315.48        12.98 o                         
  -1  -5   3      13982.82      14658.91       147.03 o                         
   0  -5   3       7207.01       7652.71        81.15 o                         
   1  -5   3       1241.72       1699.33        26.00 o                         
   2  -5   3      23329.30      22737.97       236.65 o                         
   3  -5   3       8452.88      10072.61       113.70 o                         
   4  -5   3      10384.15      11386.46       127.46 o                         
   5  -5   3       9898.58       9698.66       160.73 o                         
   6  -5   3        539.29        618.64        20.01 o                         
   7  -5   3       7988.47       7862.11       161.23 o                         
   8  -5   3       3428.73       3415.96        81.02 o                         
   9  -5   3       5158.16       5224.04        91.62 o                         
  10  -5   3       9537.87       9565.52       146.34 o                         
  11  -5   3        194.61        185.86        21.78 o                         
  12  -5   3       3883.61       4359.10        87.85 o                         
  13  -5   3        950.60        945.60        53.72 o                         
  14  -5   3        421.54        366.33        56.23 o                         
  15  -5   3       1640.48       1779.53       175.79 o                         
 -15  -4   3       1353.51       1518.09        95.23 o                         
 -14  -4   3        691.34        759.11        68.44 o                         
 -13  -4   3       2455.51       2550.44        85.49 o                         
 -12  -4   3       3836.26       3636.20        98.57 o                         
 -11  -4   3        104.13        162.36        29.55 o                         
 -10  -4   3       4968.62       5040.00       126.19 o                         
  -9  -4   3       3369.75       3079.05        57.82 o                         
  -8  -4   3       1746.74       1886.17        41.20 o                         
  -7  -4   3      13763.48      13203.58       162.20 o                         
  -6  -4   3        965.73        941.38        27.27 o                         
  -5  -4   3      13911.03      13668.67       174.93 o                         
  -4  -4   3       6789.52       7281.54       120.05 o                         
  -3  -4   3        107.06        181.53        16.83 o                         
  -2  -4   3      17074.76      17395.46       180.66 o                         
  -1  -4   3         83.51        129.37         8.60 o                         
   0  -4   3      15013.86      13739.94       176.36 o                         
   1  -4   3       6891.73       7556.52       104.93 o                         
   2  -4   3       2752.72       2862.34        43.62 o                         
   3  -4   3       7053.24       7418.47        91.95 o                         
   4  -4   3        874.64        758.30        19.12 o                         
   5  -4   3       7284.59       6654.16       106.28 o                         
   6  -4   3      10321.58      10933.40       135.12 o                         
   7  -4   3        647.90        667.84        23.82 o                         
   8  -4   3       9735.93       9414.59       137.25 o                         
   9  -4   3       3185.49       3240.12        67.56 o                         
  10  -4   3        112.87        130.63        20.66 o                         
  11  -4   3       7636.15       7702.91       189.14 o                         
  12  -4   3         10.00         14.50        14.73 o                         
  13  -4   3       1391.10       1550.24        76.94 o                         
  14  -4   3       1106.77        986.23       109.34 o                         
  15  -4   3        121.84        127.69        40.63 o                         
 -15  -3   3         81.54         60.37        32.72 o                         
 -14  -3   3       1568.77       1523.12        78.40 o                         
 -13  -3   3       2102.15       2231.07        78.04 o                         
 -12  -3   3        183.33        172.97        28.84 o                         
 -11  -3   3       2934.53       2936.15       107.98 o                         
 -10  -3   3        182.77        191.24        21.41 o                         
  -9  -3   3       2599.08       2503.34        60.78 o                         
  -8  -3   3       5654.48       5682.98        89.65 o                         
  -7  -3   3        545.15        556.94        21.54 o                         
  -6  -3   3      18549.72      18559.63       213.27 o                         
  -5  -3   3       4666.14       4663.81        63.42 o                         
  -4  -3   3       1480.64       1410.99        27.69 o                         
  -3  -3   3       9682.30       9682.26       141.59 o                         
  -2  -3   3      15563.22      16539.07       193.13 o                         
  -1  -3   3       2756.93       3371.26        54.33 o                         
   0  -3   3     106517.54      98631.43      4523.03 o                         
   1  -3   3      39341.54      40711.22       611.38 o                         
   2  -3   3        627.58        687.20        16.65 o                         
   3  -3   3        278.67        336.87        13.06 o                         
   4  -3   3       9061.49       9764.90       141.94 o                         
   5  -3   3       5542.37       5334.98        70.66 o                         
   6  -3   3       1625.26       1457.30        28.83 o                         
   7  -3   3       6687.30       6494.30       105.11 o                         
   8  -3   3        807.20        874.67        31.66 o                         
   9  -3   3       8274.73       8169.44       124.44 o                         
  10  -3   3      13462.26      14074.24       224.45 o                         
  11  -3   3         13.91         17.78        13.36 o                         
  12  -3   3       1497.04       1502.27        62.79 o                         
  13  -3   3        749.84        845.88        59.00 o                         
  14  -3   3        945.32        990.42        77.55 o                         
  15  -3   3       1697.05       1823.30       156.82 o                         
 -16  -2   3        318.52        275.04        77.06 o                         
 -15  -2   3       2118.47       2289.50       111.68 o                         
 -14  -2   3       1609.54       1550.17        76.91 o                         
 -13  -2   3        567.25        510.07        42.99 o                         
 -12  -2   3       2594.61       2829.71        82.71 o                         
 -11  -2   3        266.21        273.58        29.74 o                         
 -10  -2   3       3980.17       4024.25        77.27 o                         
  -9  -2   3       4588.02       4252.46        74.43 o                         
  -8  -2   3       6138.71       5462.14       108.93 o                         
  -7  -2   3      13356.51      13966.03       180.25 o                         
  -6  -2   3        720.08        675.69        21.14 o                         
  -5  -2   3       5529.11       5027.42        71.56 o                         
  -4  -2   3        786.14        792.50        21.00 o                         
  -3  -2   3        623.47        746.85        14.70 o                         
  -2  -2   3        474.65        800.69        29.98 o                         
  -1  -2   3       2991.17       3489.32        77.54 o                         
   0  -2   3      10817.28      11511.75       166.94 o                         
   1  -2   3      38283.04      42930.27       544.23 o                         
   2  -2   3       1024.17        561.69        16.90 o                         
   3  -2   3      13568.30      12185.14       142.09 o                         
   4  -2   3       3274.24       3795.98        64.69 o                         
   5  -2   3        146.02        138.14        13.00 o                         
   6  -2   3       2625.09       2492.74        39.47 o                         
   7  -2   3        901.82        922.18        24.95 o                         
   8  -2   3       7311.35       7602.11       102.11 o                         
   9  -2   3       3336.15       3094.75        74.06 o                         
  10  -2   3       2747.46       2401.23        67.48 o                         
  11  -2   3       4184.08       4459.42       100.88 o                         
  12  -2   3        606.35        520.41        41.05 o                         
  13  -2   3       2086.38       1864.77        80.82 o                         
  14  -2   3       1507.31       1390.32        91.37 o                         
  15  -2   3        136.65         98.39        42.23 o                         
 -16  -1   3       2170.94       2473.73       102.80 o                         
 -15  -1   3         99.20        119.21        35.07 o                         
 -14  -1   3        459.37        540.97        39.66 o                         
 -13  -1   3        639.13        621.27        59.88 o                         
 -12  -1   3        286.34        315.34        33.18 o                         
 -11  -1   3       3457.54       3426.64        70.82 o                         
 -10  -1   3       3437.44       3540.10       104.35 o                         
  -9  -1   3       8149.73       8569.54       124.41 o                         
  -8  -1   3       4785.77       4497.47        73.59 o                         
  -7  -1   3        406.94        387.77        19.33 o                         
  -6  -1   3      17372.69      17352.17       214.41 o                         
  -5  -1   3       5398.09       5835.26        64.60 o                         
  -4  -1   3       7702.13       7324.41        85.77 o                         
  -3  -1   3        241.01        281.06        11.73 o                         
  -2  -1   3       2575.58       2766.43        48.66 o                         
  -1  -1   3      17967.51      20669.01       595.04 o                         
   0  -1   3       2905.33       2861.06        77.93 o                         
   1  -1   3       2834.36       2574.59        62.39 o                         
   2  -1   3      37862.22      39965.28       466.07 o                         
   3  -1   3        330.01        296.87        11.35 o                         
   4  -1   3       3017.27       2912.28        49.85 o                         
   5  -1   3        726.27        528.35        21.53 o                         
   6  -1   3       1202.75       1281.94        34.88 o                         
   7  -1   3       5634.49       5209.54        89.01 o                         
   8  -1   3       1855.93       2009.47        54.90 o                         
   9  -1   3       3944.10       4443.55        93.51 o                         
  10  -1   3       3381.47       3219.35        79.91 o                         
  11  -1   3         15.45         62.21        21.67 o                         
  12  -1   3       3600.58       3872.82        97.34 o                         
  13  -1   3        758.20        772.05        57.31 o                         
  14  -1   3       1366.49       1279.40        87.87 o                         
  15  -1   3       1399.02       1327.83       111.85 o                         
 -16   0   3        140.29         96.99        37.14 o                         
 -15   0   3       1939.40       1855.32        85.56 o                         
 -14   0   3        214.59        269.32        36.45 o                         
 -13   0   3       2138.32       2244.45        68.90 o                         
 -12   0   3       1231.41       1347.38        45.65 o                         
 -11   0   3         15.02         23.79        11.89 o                         
 -10   0   3       3164.61       2928.74        52.25 o                         
  -9   0   3       3398.95       3704.63        54.94 o                         
  -8   0   3       3531.90       3671.19        52.14 o                         
  -7   0   3       3552.79       3488.50        54.11 o                         
  -6   0   3        657.79        694.67        20.13 o                         
  -5   0   3      12399.68      12376.44       142.10 o                         
  -4   0   3       4920.19       4671.73        58.54 o                         
  -3   0   3      56369.66      57220.32       656.66 o                         
  -2   0   3      11208.48      12111.74       159.09 o                         
  -1   0   3       3172.92       3221.34       117.72 o                         
   0   0   3       3396.90       4054.95       113.44 o                         
   1   0   3      22185.40      21765.73       313.50 o                         
   2   0   3       7649.88       6757.37        97.81 o                         
   3   0   3       5778.92       6281.97        96.65 o                         
   4   0   3      11698.43      11432.63       151.10 o                         
   5   0   3      15273.67      15532.43       226.70 o                         
   6   0   3       3717.01       3590.45        72.43 o                         
   7   0   3        261.32        329.03        23.00 o                         
   8   0   3       5976.45       5348.25        95.41 o                         
   9   0   3       4084.28       4251.12       104.50 o                         
  10   0   3       1093.96       1162.46        52.67 o                         
  11   0   3       5937.59       5897.79       154.55 o                         
  12   0   3        849.39        752.01        96.70 o                         
  13   0   3       1202.75       1132.95        69.59 o                         
  14   0   3       1275.66       1402.87        93.92 o                         
 -16   1   3       1415.25       1475.73        83.96 o                         
 -15   1   3          4.10         -4.54        27.69 o                         
 -14   1   3       4008.87       4322.80       168.37 o                         
 -13   1   3       4599.64       4395.51        98.07 o                         
 -12   1   3       1592.60       1586.55        46.65 o                         
 -11   1   3       6374.40       6922.62       104.80 o                         
 -10   1   3        619.31        576.67        27.66 o                         
  -9   1   3       3851.87       3873.28        60.70 o                         
  -8   1   3       6100.53       5630.86        76.34 o                         
  -7   1   3        135.46         85.96        10.67 o                         
  -6   1   3      22862.11      24494.64       241.85 o                         
  -5   1   3       2370.05       2277.62        35.14 o                         
  -4   1   3      19943.35      20666.95       247.61 o                         
  -3   1   3      37291.75      39296.49       455.72 o                         
  -2   1   3       1018.77        995.00        20.95 o                         
  -1   1   3       6124.23       5979.36       114.04 o                         
   0   1   3       1139.65       1450.56        29.66 o                         
   1   1   3       3507.26       3979.94        62.73 o                         
   2   1   3      13890.80      14334.90       256.37 o                         
   3   1   3       3669.87       3485.87        52.74 o                         
   4   1   3      20734.08      21085.71       286.16 o                         
   5   1   3       3273.69       3099.60        62.12 o                         
   6   1   3        662.31        565.77        36.85 o                         
   7   1   3       4530.58       4628.72        83.83 o                         
   8   1   3       1894.95       1649.72        48.22 o                         
   9   1   3       1496.20       1417.54        49.76 o                         
  10   1   3       3208.05       3320.75        78.10 o                         
  11   1   3        618.64        649.44        44.17 o                         
  12   1   3       3684.85       3720.43       111.09 o                         
  13   1   3       1338.40       1248.31        74.09 o                         
  14   1   3        609.18        663.15       105.60 o                         
 -16   2   3         30.34         38.79        31.42 o                         
 -15   2   3       3309.38       3383.38       133.04 o                         
 -14   2   3       1100.28       1115.75        63.51 o                         
 -13   2   3       1633.46       1694.75        69.40 o                         
 -12   2   3       6073.15       5791.93        95.54 o                         
 -11   2   3         44.37         49.18        13.50 o                         
 -10   2   3       4259.09       4309.20        96.84 o                         
  -9   2   3       6028.19       5978.99        83.16 o                         
  -8   2   3        435.44        493.17        21.10 o                         
  -7   2   3       6066.37       5895.46        77.07 o                         
  -6   2   3       3420.42       3448.45        46.96 o                         
  -5   2   3      18972.24      19575.52       221.19 o                         
  -4   2   3      28533.03      31134.15       368.22 o                         
  -3   2   3         39.67         49.52         5.71 o                         
  -2   2   3       6107.68       6662.43       105.27 o                         
  -1   2   3        666.48        531.16        14.01 o                         
   0   2   3       1589.66       1280.00        25.46 o                         
   1   2   3       2337.11       2600.19        52.45 o                         
   2   2   3       2730.86       2906.37        40.41 o                         
   3   2   3      21968.63      21896.10       266.54 o                         
   4   2   3       3284.66       3499.36        58.81 o                         
   5   2   3       5003.56       5089.93        90.31 o                         
   6   2   3       8432.81       7688.21       128.53 o                         
   7   2   3        476.57        620.23        42.68 o                         
   8   2   3       2285.44       2479.07        65.48 o                         
   9   2   3       1223.82       1165.39        46.92 o                         
  10   2   3        670.61        838.89        45.10 o                         
  11   2   3       3505.73       3222.15        81.67 o                         
  12   2   3        354.59        478.08        49.75 o                         
  13   2   3       1274.67       1422.73        81.10 o                         
  14   2   3        972.95       1023.76       102.55 o                         
 -16   3   3       1985.50       2277.29       141.04 o                         
 -15   3   3         21.83         -2.31        28.47 o                         
 -14   3   3       2450.83       2425.97       117.32 o                         
 -13   3   3       2903.71       3001.56        72.86 o                         
 -12   3   3        108.83        132.95        19.60 o                         
 -11   3   3       2915.39       2829.06        59.18 o                         
 -10   3   3        173.25        177.38        17.62 o                         
  -9   3   3       5609.81       5565.72        85.48 o                         
  -8   3   3       4835.97       5062.02        71.95 o                         
  -7   3   3       1557.43       1698.85        30.64 o                         
  -6   3   3       9138.07       8883.20       104.11 o                         
  -5   3   3      12928.19      14008.03       151.84 o                         
  -4   3   3       3187.42       3415.51        54.21 o                         
  -3   3   3      10830.12      10337.76       131.79 o                         
  -2   3   3         32.32          5.77         5.26 o                         
  -1   3   3       6177.83       6470.04        82.57 o                         
   0   3   3      14924.93      15369.18       185.85 o                         
   1   3   3       2603.14       2789.46        43.86 o                         
   2   3   3       8631.68       7977.52        98.48 o                         
   3   3   3         14.00         28.59         7.30 o                         
   4   3   3       8392.15       7859.15       112.37 o                         
   5   3   3       8815.56       9098.36       130.67 o                         
   6   3   3         33.82         76.55        15.16 o                         
   7   3   3       1868.00       1702.86        51.88 o                         
   8   3   3         24.64         29.18        15.12 o                         
   9   3   3       2495.65       2426.33        65.12 o                         
  10   3   3       3624.13       3738.88        89.66 o                         
  11   3   3        274.95        252.31        35.44 o                         
  12   3   3       3029.00       3200.43       117.14 o                         
  13   3   3        918.56        935.42        68.14 o                         
 -16   4   3         34.63         12.45        32.06 o                         
 -15   4   3       2395.27       2678.16        85.11 o                         
 -14   4   3        479.70        492.41        40.38 o                         
 -13   4   3       1062.30       1109.75        48.89 o                         
 -12   4   3       4161.97       4089.69       100.33 o                         
 -11   4   3         49.97         51.29        17.28 o                         
 -10   4   3       4477.74       4677.64        79.09 o                         
  -9   4   3       2002.88       1988.91        44.70 o                         
  -8   4   3       1095.51       1088.15        28.54 o                         
  -7   4   3      11085.38      10767.32       119.69 o                         
  -6   4   3          8.56         10.80         5.58 o                         
  -5   4   3      10154.41      10400.42       117.28 o                         
  -4   4   3      10122.97      10457.07       138.10 o                         
  -3   4   3       4107.29       4215.62        65.86 o                         
  -2   4   3      11111.11      10423.56       147.56 o                         
  -1   4   3         88.25         89.12         9.02 o                         
   0   4   3       3069.83       2751.28        44.82 o                         
   1   4   3      16379.16      16666.15       207.71 o                         
   2   4   3         54.39         66.75         8.86 o                         
   3   4   3       7895.84       7735.42       121.66 o                         
   4   4   3       3432.60       3157.94        58.82 o                         
   5   4   3       3133.88       2992.50        59.62 o                         
   6   4   3       2857.47       3030.24        77.33 o                         
   7   4   3        117.96        111.37        20.28 o                         
   8   4   3       1201.28       1336.87        50.07 o                         
   9   4   3       3461.19       3286.62        78.81 o                         
  10   4   3        574.73        486.68        44.83 o                         
  11   4   3       2682.74       2905.00       109.31 o                         
  12   4   3          7.62          9.59        28.80 o                         
  13   4   3       1238.77       1050.33       226.89 o                         
 -16   5   3       1325.09       1286.54        82.70 o                         
 -15   5   3         64.53         49.28        27.65 o                         
 -14   5   3       2018.75       2156.40        71.54 o                         
 -13   5   3       1644.85       1562.21        76.26 o                         
 -12   5   3       1873.26       1872.21        51.70 o                         
 -11   5   3       4376.92       4211.29        77.75 o                         
 -10   5   3        905.39        914.40        36.39 o                         
  -9   5   3       3344.06       3449.83        63.42 o                         
  -8   5   3       8947.22       8489.07       117.13 o                         
  -7   5   3        110.73        103.56        10.11 o                         
  -6   5   3       6446.97       6400.10        88.64 o                         
  -5   5   3       4959.39       4692.86        60.48 o                         
  -4   5   3       4824.98       4810.33        62.44 o                         
  -3   5   3      12592.23      13022.55       171.41 o                         
  -2   5   3        647.72        674.40        23.59 o                         
  -1   5   3       9572.80       9858.24       144.56 o                         
   0   5   3       6308.18       6002.44       103.22 o                         
   1   5   3       1142.22       1003.61        29.08 o                         
   2   5   3       5906.74       5722.91        94.85 o                         
   3   5   3        337.90        397.76        24.37 o                         
   4   5   3      10646.01      10691.99       203.40 o                         
   5   5   3        582.46        603.93        33.70 o                         
   6   5   3       5251.16       4837.79        97.88 o                         
   7   5   3       3218.94       3109.58        93.38 o                         
   8   5   3        919.14        963.90        48.06 o                         
   9   5   3       1888.77       2057.47        64.39 o                         
  10   5   3       1823.20       1870.24        82.99 o                         
  11   5   3          4.79        -25.12        25.12 o                         
  12   5   3       1665.09       1694.48        81.08 o                         
 -16   6   3         42.68         60.14        29.94 o                         
 -15   6   3       2121.00       2224.55        82.19 o                         
 -14   6   3        528.76        487.29        37.19 o                         
 -13   6   3       3278.71       3109.90        76.55 o                         
 -12   6   3       2689.14       2740.90        63.26 o                         
 -11   6   3        101.50         80.63        16.87 o                         
 -10   6   3       2694.35       2641.83        57.07 o                         
  -9   6   3       1612.64       1495.61        40.00 o                         
  -8   6   3       2496.28       2509.36        59.31 o                         
  -7   6   3       5995.56       5780.44        85.90 o                         
  -6   6   3        311.13        293.02        13.48 o                         
  -5   6   3      10234.25       9844.34       138.42 o                         
  -4   6   3       5995.94       6054.67        95.55 o                         
  -3   6   3       1935.61       2174.56        49.52 o                         
  -2   6   3      16834.98      16785.41       236.41 o                         
  -1   6   3       2485.89       2544.62        54.05 o                         
   0   6   3       5021.86       5276.45        91.53 o                         
   1   6   3      14076.31      14547.50       208.09 o                         
   2   6   3         45.52         49.90        10.57 o                         
   3   6   3       5181.41       4916.58        91.12 o                         
   4   6   3       6468.27       6575.41       132.63 o                         
   5   6   3       7752.21       7198.95       128.18 o                         
   6   6   3      10635.21      10529.09       174.90 o                         
   7   6   3         36.54         62.09        24.51 o                         
   8   6   3       3573.10       3354.39        86.65 o                         
   9   6   3        624.39        773.14        57.45 o                         
  10   6   3        164.19        144.63        32.40 o                         
  11   6   3       2085.34       2089.54        88.70 o                         
 -16   7   3       1752.98       1907.12       126.29 o                         
 -15   7   3         42.26         26.62        28.00 o                         
 -14   7   3       1893.56       1930.24        98.09 o                         
 -13   7   3       2186.24       2315.75        74.21 o                         
 -12   7   3       1025.37       1037.11        43.17 o                         
 -11   7   3       5410.80       5313.14        94.22 o                         
 -10   7   3        375.57        363.72        24.89 o                         
  -9   7   3       2868.19       2866.69        64.13 o                         
  -8   7   3       5549.88       5469.78        86.29 o                         
  -7   7   3         80.14         90.32        11.97 o                         
  -6   7   3       6337.50       6079.17        76.07 o                         
  -5   7   3        469.79        396.15        26.96 o                         
  -4   7   3       4836.10       4786.31        83.47 o                         
  -3   7   3      20810.00      22284.41       414.45 o                         
  -2   7   3        430.92        446.51        29.84 o                         
  -1   7   3       5032.46       5008.15       129.13 o                         
   0   7   3       5907.58       5803.63        90.61 o                         
   1   7   3       3310.54       3277.57        93.06 o                         
   2   7   3       4065.16       4261.52        75.49 o                         
   3   7   3       3299.50       3241.76        81.85 o                         
   4   7   3        481.23        504.12        37.49 o                         
   5   7   3       8151.12       7893.79       160.40 o                         
   6   7   3        319.60        285.66        29.87 o                         
   7   7   3       5549.45       5438.68       115.08 o                         
   8   7   3        774.11        747.21        47.17 o                         
   9   7   3        516.17        507.70        50.93 o                         
  10   7   3       1203.94       1211.28        70.25 o                         
  11   7   3          8.45        -18.00        30.75 o                         
 -15   8   3       1297.85       1368.45        74.88 o                         
 -14   8   3        642.57        612.87        63.80 o                         
 -13   8   3        917.35        939.79        55.53 o                         
 -12   8   3       3279.75       3272.12        82.94 o                         
 -11   8   3         84.56         87.59        20.66 o                         
 -10   8   3       5388.05       5216.51       106.61 o                         
  -9   8   3       2474.73       2398.46        58.51 o                         
  -8   8   3        782.17        884.97        53.37 o                         
  -7   8   3       2595.12       2561.84        89.30 o                         
  -6   8   3       2401.96       2455.34        65.58 o                         
  -5   8   3       6112.90       5981.97       114.03 o                         
  -4   8   3       4300.99       4169.30        95.85 o                         
  -3   8   3       1008.17        935.46        38.20 o                         
  -2   8   3       9245.23       9080.65       161.81 o                         
  -1   8   3       1698.61       1873.44        51.62 o                         
   0   8   3       6249.37       6281.96       147.29 o                         
   1   8   3       3004.63       2754.06        85.38 o                         
   2   8   3         39.36         43.40        16.73 o                         
   3   8   3       5633.48       5629.17       161.42 o                         
   4   8   3       3309.20       3405.35       143.97 o                         
   5   8   3        801.65        853.58        69.54 o                         
   6   8   3       2759.62       2633.38        97.22 o                         
   7   8   3        110.27        130.63        26.48 o                         
   8   8   3       1932.62       2052.36        90.83 o                         
   9   8   3        369.43        312.09        45.70 o                         
  10   8   3        322.79        370.96        50.83 o                         
 -15   9   3        103.40         86.33        47.97 o                         
 -14   9   3       1154.29       1253.00       175.11 o                         
 -13   9   3       1497.13       1478.53        88.82 o                         
 -12   9   3        540.95        517.63        49.26 o                         
 -11   9   3       4436.23       4560.20       111.94 o                         
 -10   9   3        749.18        770.25        73.77 o                         
  -9   9   3       3398.11       3226.35        75.29 o                         
  -8   9   3        668.09        633.21        30.96 o                         
  -7   9   3         46.26         49.16        20.04 o                         
  -6   9   3       1610.74       1721.04        83.70 o                         
  -5   9   3       2608.19       2524.28        69.24 o                         
  -4   9   3       1576.60       1584.32        60.03 o                         
  -3   9   3       5791.27       5810.83       141.65 o                         
  -2   9   3         85.34         97.86        25.62 o                         
  -1   9   3       5196.53       5040.20       130.11 o                         
   0   9   3       1569.53       1632.92        67.15 o                         
   1   9   3        158.15        212.47        38.48 o                         
   2   9   3       7208.90       6932.67       144.43 o                         
   3   9   3          7.54         37.12        24.21 o                         
   4   9   3       2705.11       2502.13       156.89 o                         
   5   9   3       4687.90       4843.52       150.40 o                         
   6   9   3        108.14        138.63        28.71 o                         
   7   9   3       2807.56       2589.12       193.04 o                         
   8   9   3        371.65        371.99        53.93 o                         
   9   9   3       1052.21        992.07       108.72 o                         
 -14  10   3        622.15        695.12        83.81 o                         
 -13  10   3        521.50        627.17        66.35 o                         
 -12  10   3       2760.37       2849.68       116.96 o                         
 -11  10   3         10.52         45.84        26.64 o                         
 -10  10   3       3158.62       3084.19        98.65 o                         
  -9  10   3       1465.64       1579.68        74.58 o                         
  -8  10   3       1179.77       1290.66        70.24 o                         
  -7  10   3       3007.49       3108.80       101.33 o                         
  -6  10   3         81.73         77.38        23.08 o                         
  -5  10   3       2787.79       2657.77        91.77 o                         
  -4  10   3        943.98        929.99        59.20 o                         
  -3  10   3       1494.83       1334.94       101.82 o                         
  -2  10   3       7107.43       7345.64       174.88 o                         
  -1  10   3        489.08        461.39        44.37 o                         
   0  10   3       1531.62       1404.24        80.94 o                         
   1  10   3       2712.99       2924.22        86.23 o                         
   2  10   3        306.10        321.51        43.79 o                         
   3  10   3       3871.15       3950.42       131.23 o                         
   4  10   3       2584.61       2545.36       111.59 o                         
   5  10   3        918.72        851.98        56.45 o                         
   6  10   3       1742.86       1564.47        94.48 o                         
   7  10   3         17.84          8.93        34.19 o                         
   8  10   3       2052.57       1967.69       108.13 o                         
 -14  11   3       1416.03       1166.71       115.45 o                         
 -13  11   3        968.12        962.43       118.79 o                         
 -12  11   3        166.01        136.29        42.93 o                         
 -11  11   3       1932.01       1854.96        91.73 o                         
 -10  11   3        195.89        204.57        36.16 o                         
  -9  11   3       2668.31       2560.35        91.98 o                         
  -8  11   3       2861.91       2679.54        92.19 o                         
  -7  11   3         52.75         54.92        25.32 o                         
  -6  11   3       4602.51       4473.12       174.90 o                         
  -5  11   3       1909.29       2009.37        86.29 o                         
  -4  11   3        246.71        276.97        38.47 o                         
  -3  11   3       1494.64       1545.33        75.60 o                         
  -2  11   3          8.55         -4.24        22.80 o                         
  -1  11   3       5389.40       5270.37       164.32 o                         
   0  11   3        994.92        977.97        72.85 o                         
   1  11   3       1015.24       1005.54        60.23 o                         
   2  11   3       2366.45       2241.85        96.10 o                         
   3  11   3         96.75        168.88        38.26 o                         
   4  11   3       3028.00       3242.08       118.19 o                         
   5  11   3       1723.35       1522.96        93.65 o                         
   6  11   3         15.02         13.55        40.95 o                         
   7  11   3       2561.91       2857.73       126.18 o                         
 -13  12   3        352.23        381.30        70.68 o                         
 -12  12   3       1629.93       1654.23       125.53 o                         
 -11  12   3        122.68        166.51        53.00 o                         
 -10  12   3       2307.28       2388.38       165.13 o                         
  -9  12   3        751.74        815.47        66.73 o                         
  -8  12   3       1992.91       1930.36        87.92 o                         
  -7  12   3       4539.16       4593.74       127.15 o                         
  -6  12   3         50.11         45.60        30.01 o                         
  -5  12   3       2132.66       2100.63        93.41 o                         
  -4  12   3       2355.93       2338.49        99.17 o                         
  -3  12   3        225.71        284.35        57.84 o                         
  -2  12   3       3026.92       3041.25       110.26 o                         
  -1  12   3         55.71         48.19        29.94 o                         
   0  12   3       2401.53       2299.23        86.13 o                         
   1  12   3       2975.99       3185.38       119.10 o                         
   2  12   3          8.87         11.19        30.75 o                         
   3  12   3       1763.49       1911.93       187.80 o                         
   4  12   3        427.07        332.72        51.48 o                         
   5  12   3        781.10        590.94        88.33 o                         
 -12  13   3         56.50         31.50        48.68 o                         
 -11  13   3       3063.03       3271.80       162.14 o                         
 -10  13   3        378.53        496.10        74.81 o                         
  -9  13   3       2405.00       2372.17       234.23 o                         
  -8  13   3       2935.85       2978.42       106.85 o                         
  -7  13   3          2.63        -11.21        30.91 o                         
  -6  13   3       1915.53       2013.01        98.99 o                         
  -5  13   3       1107.19       1000.22        97.27 o                         
  -4  13   3        923.33        936.32       116.82 o                         
  -3  13   3       2083.38       2148.01       102.95 o                         
  -2  13   3          3.02         -8.58        28.47 o                         
  -1  13   3       3751.97       3869.24       134.21 o                         
   0  13   3       1415.91       1473.15        79.24 o                         
   1  13   3        586.07        647.94        65.83 o                         
   2  13   3       1699.00       1695.78       110.87 o                         
   3  13   3        117.72        112.55        42.19 o                         
   4  13   3        701.53        762.91        78.99 o                         
 -10  14   3       1642.86       1792.81       137.85 o                         
  -9  14   3       1526.59       1620.25       135.38 o                         
  -8  14   3        304.48        331.92        55.03 o                         
  -7  14   3       1918.98       1981.35       107.22 o                         
  -6  14   3          9.60         18.49        35.19 o                         
  -5  14   3       2157.69       2241.23       158.62 o                         
  -4  14   3       1795.86       1756.09       105.19 o                         
  -3  14   3          8.19        -21.67        31.28 o                         
  -2  14   3       1395.82       1371.49       251.88 o                         
  -1  14   3        199.68        181.87        40.03 o                         
   0  14   3       1462.82       1467.36        82.30 o                         
   1  14   3       1668.17       1750.39       108.32 o                         
   2  14   3          8.88         17.82        38.17 o                         
  -8  15   3        796.82        754.70        94.24 o                         
  -7  15   3        215.08        184.10        60.58 o                         
  -6  15   3       1612.76       1686.75       109.27 o                         
  -5  15   3        521.14        633.39        70.45 o                         
  -4  15   3       1152.27       1381.08       118.44 o                         
  -3  15   3       2514.70       2583.34       147.78 o                         
  -2  15   3        195.33        234.74        53.77 o                         
  -1  15   3       1073.23       1300.36        82.01 o                         
   0 -18   4        786.76        657.65        77.79 o                         
   1 -18   4       1539.92       1321.31        85.52 o                         
   2 -18   4         11.43          7.58        31.24 o                         
   3 -18   4       1937.55       2020.73        98.59 o                         
   4 -18   4        847.46        850.21        71.34 o                         
   5 -18   4        400.04        452.35        59.95 o                         
   6 -18   4       1449.69       1587.52       115.12 o                         
  -3 -17   4       2641.92       2733.04       138.18 o                         
  -2 -17   4        140.76        150.71        38.90 o                         
  -1 -17   4       1293.54       1324.03        81.67 o                         
   0 -17   4       1005.31        922.05        69.90 o                         
   1 -17   4        674.03        639.17        67.41 o                         
   2 -17   4       3615.33       3781.52       260.68 o                         
   3 -17   4        565.06        582.08        59.50 o                         
   4 -17   4       1164.77       1232.26        82.77 o                         
   5 -17   4       1435.25       1438.62        79.80 o                         
   6 -17   4          1.40        -26.65        26.65 o                         
   7 -17   4       2135.70       2180.09       102.49 o                         
   8 -17   4        639.57        682.79        64.39 o                         
   9 -17   4        296.15        375.22       180.87 o                         
  -5 -16   4       1097.33       1078.74        94.43 o                         
  -4 -16   4       2032.84       2036.85       102.68 o                         
  -3 -16   4          2.83          5.55        29.03 o                         
  -2 -16   4       1676.31       1899.93       121.91 o                         
  -1 -16   4       1062.19       1007.52        68.49 o                         
   0 -16   4       1638.40       1633.80       112.91 o                         
   1 -16   4       1967.77       2236.38       186.50 o                         
   2 -16   4         35.45        -20.37        25.39 o                         
   3 -16   4       2951.06       2960.83        97.21 o                         
   4 -16   4       1827.89       1912.97        98.54 o                         
   5 -16   4        971.79        986.61        65.72 o                         
   6 -16   4       3444.43       3517.81       156.94 o                         
   7 -16   4         56.63         40.49        28.58 o                         
   8 -16   4       1237.33       1209.76       108.59 o                         
   9 -16   4        841.10        887.07        70.21 o                         
  10 -16   4        182.32        186.38        42.33 o                         
  -6 -15   4       2423.25       2263.10       183.54 o                         
  -5 -15   4        985.28       1028.99       110.23 o                         
  -4 -15   4        750.13        702.72        82.14 o                         
  -3 -15   4       2285.94       2242.58        93.76 o                         
  -2 -15   4        161.89        184.83        36.15 o                         
  -1 -15   4       2511.54       2758.85       100.41 o                         
   0 -15   4        605.01        578.94        52.61 o                         
   1 -15   4       1252.04       1146.59        71.17 o                         
   2 -15   4       3312.07       3397.91       121.33 o                         
   3 -15   4       1356.63       1426.94        70.68 o                         
   4 -15   4       1283.51       1401.97        70.42 o                         
   5 -15   4       3455.90       3533.60       208.31 o                         
   6 -15   4        254.51        252.47        37.79 o                         
   7 -15   4       4597.86       4893.01       128.75 o                         
   8 -15   4        386.81        397.29        44.91 o                         
   9 -15   4        819.12        820.87        63.18 o                         
  10 -15   4       2619.16       2952.07       318.44 o                         
  11 -15   4        134.34        148.85        40.09 o                         
  -8 -14   4         18.66        -27.08        35.51 o                         
  -7 -14   4       2390.65       2631.42       114.23 o                         
  -6 -14   4        292.72        329.89        57.26 o                         
  -5 -14   4       2059.28       2003.96       119.33 o                         
  -4 -14   4       3691.49       3716.11       116.82 o                         
  -3 -14   4        255.43        292.29        39.42 o                         
  -2 -14   4       6541.48       6479.94       162.56 o                         
  -1 -14   4        390.72        414.53        43.97 o                         
   0 -14   4        560.85        670.28        53.15 o                         
   1 -14   4       5712.95       5782.45       291.12 o                         
   2 -14   4         32.76        -13.34        19.69 o                         
   3 -14   4       4161.55       4340.07       128.68 o                         
   4 -14   4       2456.93       2345.08       142.58 o                         
   5 -14   4        366.68        448.30        51.13 o                         
   6 -14   4       4456.02       4631.42       201.59 o                         
   7 -14   4         87.85        113.38        26.31 o                         
   8 -14   4       2787.66       2746.98        83.52 o                         
   9 -14   4       1525.92       1818.54        93.61 o                         
  10 -14   4          7.19         -3.13        24.61 o                         
  11 -14   4       2662.52       2926.49       347.98 o                         
  12 -14   4        514.90        532.96        55.17 o                         
  -9 -13   4        615.52        574.05        57.67 o                         
  -8 -13   4       1047.81       1078.92        70.21 o                         
  -7 -13   4         68.11         62.98        29.59 o                         
  -6 -13   4       1903.89       2007.36        81.62 o                         
  -5 -13   4       1830.92       1811.58        77.54 o                         
  -4 -13   4        744.60        726.92        47.94 o                         
  -3 -13   4       6241.64       6030.73       131.94 o                         
  -2 -13   4          6.78         30.99        18.36 o                         
  -1 -13   4       2086.95       2058.06        67.58 o                         
   0 -13   4       6559.66       6622.57       141.19 o                         
   1 -13   4        292.57        354.63        35.14 o                         
   2 -13   4       1807.54       1865.82        53.68 o                         
   3 -13   4        629.40        610.51        46.03 o                         
   4 -13   4       2748.71       2685.97        73.58 o                         
   5 -13   4       3943.72       4052.13       111.44 o                         
   6 -13   4         74.52         58.63        22.13 o                         
   7 -13   4       3829.69       3811.39        95.50 o                         
   8 -13   4       1448.03       1509.15        63.83 o                         
   9 -13   4        906.10        976.18        95.55 o                         
  10 -13   4       2252.77       2240.17       123.58 o                         
  11 -13   4         24.86          8.29        25.72 o                         
  12 -13   4       1648.18       1640.81       110.02 o                         
  13 -13   4       1154.41       1233.45        80.53 o                         
 -10 -12   4       1465.12       1326.87        78.61 o                         
  -9 -12   4       2242.23       2280.14        94.73 o                         
  -8 -12   4        328.47        312.21        41.78 o                         
  -7 -12   4       3448.06       3429.15       108.16 o                         
  -6 -12   4         18.85         15.01        22.13 o                         
  -5 -12   4       2594.21       2506.19        77.81 o                         
  -4 -12   4       3685.11       3639.32        93.49 o                         
  -3 -12   4        220.67        225.86        28.19 o                         
  -2 -12   4       7281.51       7187.83       134.54 o                         
  -1 -12   4       3579.99       3475.84        87.55 o                         
   0 -12   4       1191.12       1206.31        45.90 o                         
   1 -12   4       2852.83       2834.20        63.99 o                         
   2 -12   4       1297.63       1271.85        74.11 o                         
   3 -12   4       5995.53       6263.91       119.01 o                         
   4 -12   4       2297.35       2253.14        63.65 o                         
   5 -12   4        835.01        868.89        44.85 o                         
   6 -12   4       5250.04       5378.04       104.58 o                         
   7 -12   4         85.93        135.26        21.49 o                         
   8 -12   4       3869.75       4121.49        83.68 o                         
   9 -12   4       4001.98       3613.34        95.21 o                         
  10 -12   4        351.86        253.37        29.78 o                         
  11 -12   4       2614.55       2912.58        84.96 o                         
  12 -12   4        124.10         85.38        27.92 o                         
  13 -12   4       1299.40       1171.53        88.82 o                         
  14 -12   4       2572.61       2566.16       197.38 o                         
 -11 -11   4        981.62       1045.43        70.32 o                         
 -10 -11   4       1125.71        984.12        67.48 o                         
  -9 -11   4        317.92        304.43        41.20 o                         
  -8 -11   4       5018.42       5082.92       153.48 o                         
  -7 -11   4          0.51         37.42        23.71 o                         
  -6 -11   4       3205.34       3075.99        85.68 o                         
  -5 -11   4       1579.30       1463.60        56.17 o                         
  -4 -11   4        623.82        632.19        41.35 o                         
  -3 -11   4       9987.37       9802.60       149.86 o                         
  -2 -11   4        833.89        795.70        36.15 o                         
  -1 -11   4       7108.72       6799.96       109.45 o                         
   0 -11   4       8417.14       8498.82       112.22 o                         
   1 -11   4        685.46        649.98        27.69 o                         
   2 -11   4       8451.92       8048.34       124.77 o                         
   3 -11   4         49.10         56.63        14.23 o                         
   4 -11   4       2892.62       2887.62        70.11 o                         
   5 -11   4       8701.00       8574.79       141.15 o                         
   6 -11   4         25.82         11.47        12.39 o                         
   7 -11   4       3803.13       3695.69        74.23 o                         
   8 -11   4       1569.93       1738.65        51.86 o                         
   9 -11   4       1738.06       1789.53        53.79 o                         
  10 -11   4       3439.97       3398.81        77.55 o                         
  11 -11   4          6.57          6.12        20.30 o                         
  12 -11   4       2406.51       2455.04       160.74 o                         
  13 -11   4       1933.09       1852.41       105.22 o                         
  14 -11   4        277.06        212.86        49.98 o                         
 -12 -10   4       1420.85       1539.00        90.85 o                         
 -11 -10   4         81.08         93.06        33.10 o                         
 -10 -10   4       1301.97       1305.84       117.00 o                         
  -9 -10   4       2953.42       2926.86        99.51 o                         
  -8 -10   4        719.22        660.26        51.22 o                         
  -7 -10   4       3058.13       2967.77        93.55 o                         
  -6 -10   4       1668.91       1692.12        59.40 o                         
  -5 -10   4       1890.94       1877.92        54.69 o                         
  -4 -10   4       4267.59       3954.70        75.42 o                         
  -3 -10   4         65.11         66.72        13.51 o                         
  -2 -10   4       2679.46       2683.35        56.86 o                         
  -1 -10   4       3223.30       3122.55        61.61 o                         
   0 -10   4       3206.45       3072.43        52.60 o                         
   1 -10   4      14372.52      14410.26       180.49 o                         
   2 -10   4          4.17          0.64         9.32 o                         
   3 -10   4       4757.37       4649.65        81.47 o                         
   4 -10   4       3713.10       3674.71        66.12 o                         
   5 -10   4       1264.69       1174.25        39.94 o                         
   6 -10   4       6817.50       7090.37       110.21 o                         
   7 -10   4        255.01        224.58        21.45 o                         
   8 -10   4       2572.53       2298.30        56.21 o                         
   9 -10   4       1823.26       2024.19        59.31 o                         
  10 -10   4        505.90        537.34        32.74 o                         
  11 -10   4       4005.77       3881.47        80.87 o                         
  12 -10   4       1078.98       1043.50        66.36 o                         
  13 -10   4       1303.63       1388.12       104.73 o                         
  14 -10   4       1917.70       1733.98       114.83 o                         
 -12  -9   4         37.28         39.00        29.79 o                         
 -11  -9   4       2206.08       2419.68       125.64 o                         
 -10  -9   4        612.19        577.35        50.77 o                         
  -9  -9   4       1734.41       1623.37        73.67 o                         
  -8  -9   4       3967.02       4033.92       113.36 o                         
  -7  -9   4        103.66         58.30        21.09 o                         
  -6  -9   4       5593.37       5219.10       100.48 o                         
  -5  -9   4       1684.90       1647.11        44.38 o                         
  -4  -9   4       1463.45       1485.86        40.38 o                         
  -3  -9   4       8891.35       8543.99       125.25 o                         
  -2  -9   4        198.67        217.88        21.30 o                         
  -1  -9   4       6423.92       6397.76        91.13 o                         
   0  -9   4      10782.48      10179.30       122.95 o                         
   1  -9   4         17.21         25.13         9.26 o                         
   2  -9   4       5991.26       6275.74        96.96 o                         
   3  -9   4       1543.16       1616.94        41.58 o                         
   4  -9   4       3017.27       2990.29        55.13 o                         
   5  -9   4       7547.76       7168.99       100.87 o                         
   6  -9   4         88.38         81.08        13.92 o                         
   7  -9   4       5268.00       5460.85        89.94 o                         
   8  -9   4        520.17        455.64        27.06 o                         
   9  -9   4       2783.21       2649.80        79.33 o                         
  10  -9   4       5094.23       5340.33       137.81 o                         
  11  -9   4        112.73         88.81        20.72 o                         
  12  -9   4       1123.08       1259.43        75.78 o                         
  13  -9   4       2065.34       2228.09       156.94 o                         
  14  -9   4        604.45        431.00        58.51 o                         
  15  -9   4       2893.28       2869.87       305.37 o                         
 -13  -8   4        568.04        519.97        52.53 o                         
 -12  -8   4       2410.78       2589.41        97.94 o                         
 -11  -8   4         32.12         26.37        27.17 o                         
 -10  -8   4       2346.22       2455.97       160.47 o                         
  -9  -8   4       3838.00       3684.52       139.04 o                         
  -8  -8   4        561.35        460.09        57.74 o                         
  -7  -8   4       7279.05       7620.87       130.97 o                         
  -6  -8   4        534.70        479.31        30.17 o                         
  -5  -8   4       3049.12       2909.32        58.70 o                         
  -4  -8   4       7020.24       6788.17       115.56 o                         
  -3  -8   4        244.55        262.61        21.00 o                         
  -2  -8   4      16012.96      15371.87       199.07 o                         
  -1  -8   4       2512.47       2497.67        44.66 o                         
   0  -8   4       5377.05       5264.13        70.37 o                         
   1  -8   4      27648.22      27750.37       378.19 o                         
   2  -8   4       3419.99       3481.49        60.57 o                         
   3  -8   4       5049.66       4661.30        80.01 o                         
   4  -8   4       1914.54       1995.41        39.00 o                         
   5  -8   4        878.38       1065.23        34.77 o                         
   6  -8   4       9033.38       8281.67       122.94 o                         
   7  -8   4       1665.06       1839.40        44.48 o                         
   8  -8   4       3918.64       4003.47        72.76 o                         
   9  -8   4       1528.22       1426.23        43.35 o                         
  10  -8   4        408.37        421.00        27.97 o                         
  11  -8   4       2039.45       2175.08        61.86 o                         
  12  -8   4        351.84        333.76        28.60 o                         
  13  -8   4        315.16        411.35        47.47 o                         
  14  -8   4       2256.37       2161.60       107.90 o                         
  15  -8   4          0.24        -17.82        37.62 o                         
 -14  -7   4       1422.35       1632.06        88.99 o                         
 -13  -7   4       1279.92       1248.42        74.86 o                         
 -12  -7   4        140.44        139.24        33.62 o                         
 -11  -7   4       3251.84       3136.84       101.98 o                         
 -10  -7   4       1543.26       1365.88       103.74 o                         
  -9  -7   4       1729.26       1942.71        72.64 o                         
  -8  -7   4       4972.43       4592.63       103.81 o                         
  -7  -7   4        106.14        121.91        16.22 o                         
  -6  -7   4       5376.10       5379.18        88.36 o                         
  -5  -7   4       5144.15       4936.02        97.77 o                         
  -4  -7   4        436.38        365.42        21.63 o                         
  -3  -7   4      14817.03      15161.35       180.03 o                         
  -2  -7   4        561.03        531.64        22.33 o                         
  -1  -7   4       6347.40       5924.20        84.35 o                         
   0  -7   4       6388.85       6599.22        96.00 o                         
   1  -7   4        752.36        751.22        20.98 o                         
   2  -7   4      17989.10      18034.35       206.91 o                         
   3  -7   4       3190.80       3065.37        43.79 o                         
   4  -7   4       4906.54       4588.47        59.99 o                         
   5  -7   4       9487.41      10172.81       156.49 o                         
   6  -7   4        168.52        148.39        12.69 o                         
   7  -7   4      13087.01      12765.55       177.66 o                         
   8  -7   4       3672.80       3600.43        64.45 o                         
   9  -7   4        564.10        615.80        29.35 o                         
  10  -7   4       2934.83       3115.08        62.40 o                         
  11  -7   4        560.56        629.83        31.47 o                         
  12  -7   4       2065.15       1871.61        78.75 o                         
  13  -7   4        672.00        668.14        49.59 o                         
  14  -7   4        235.37        201.50        41.90 o                         
  15  -7   4       1974.43       2027.17       113.36 o                         
 -14  -6   4        445.65        487.67        52.92 o                         
 -13  -6   4        368.11        395.03        45.15 o                         
 -12  -6   4       3302.47       3487.00       175.26 o                         
 -11  -6   4         90.64         95.25        31.03 o                         
 -10  -6   4       2416.16       2157.76        89.50 o                         
  -9  -6   4       1817.77       1822.05        59.87 o                         
  -8  -6   4        615.86        750.79        33.68 o                         
  -7  -6   4       6244.23       5929.85        94.81 o                         
  -6  -6   4        142.71        144.99        14.54 o                         
  -5  -6   4       1891.59       1751.48        38.94 o                         
  -4  -6   4       5354.08       5299.75        73.20 o                         
  -3  -6   4       2544.94       2408.62        39.77 o                         
  -2  -6   4      10941.18      11125.59       123.42 o                         
  -1  -6   4       5820.95       5578.05        72.90 o                         
   0  -6   4       7593.10       7901.69       103.24 o                         
   1  -6   4      15203.14      14362.17       165.77 o                         
   2  -6   4        518.97        326.29        21.32 o                         
   3  -6   4       4673.82       5250.77        78.45 o                         
   4  -6   4       8210.02       7364.19        96.04 o                         
   5  -6   4       2863.52       2584.09        46.47 o                         
   6  -6   4      14188.86      14070.53       187.29 o                         
   7  -6   4        468.36        424.63        26.10 o                         
   8  -6   4       1137.16       1222.74        50.09 o                         
   9  -6   4       7544.19       7260.81       149.64 o                         
  10  -6   4         11.25          6.51        12.36 o                         
  11  -6   4       5805.64       5755.94       121.32 o                         
  12  -6   4         86.78         52.53        20.22 o                         
  13  -6   4       1026.22        953.12        55.11 o                         
  14  -6   4       1919.11       2020.99        86.69 o                         
  15  -6   4          1.91        -15.67        29.35 o                         
 -15  -5   4        122.39         97.80        36.33 o                         
 -14  -5   4       1281.20       1292.73        76.15 o                         
 -13  -5   4       2369.47       2464.35       130.07 o                         
 -12  -5   4        512.91        552.91        49.25 o                         
 -11  -5   4       4120.81       4374.41       119.94 o                         
 -10  -5   4        545.74        455.42        34.55 o                         
  -9  -5   4       1510.74       1410.52        50.63 o                         
  -8  -5   4       7233.90       6934.94        97.82 o                         
  -7  -5   4        132.99        160.01        13.53 o                         
  -6  -5   4      12653.94      12860.86       169.56 o                         
  -5  -5   4       1097.15       1087.45        32.56 o                         
  -4  -5   4        815.41        858.55        20.21 o                         
  -3  -5   4      13130.27      12531.27       144.14 o                         
  -2  -5   4       1084.34       1266.93        22.79 o                         
  -1  -5   4      17050.32      17517.35       229.35 o                         
   0  -5   4       3136.29       3679.89        66.30 o                         
   1  -5   4       1683.50       2075.74        62.73 o                         
   2  -5   4      47335.54      49660.17       579.69 o                         
   3  -5   4       7767.86       7958.97       133.02 o                         
   4  -5   4       4827.81       4450.55        77.84 o                         
   5  -5   4       4715.75       4546.98        82.00 o                         
   6  -5   4         54.73         88.53        10.38 o                         
   7  -5   4      10523.84      10364.04       130.31 o                         
   8  -5   4       2050.55       2207.23        61.20 o                         
   9  -5   4        475.14        559.19        24.12 o                         
  10  -5   4       2858.18       2902.69        76.17 o                         
  11  -5   4          2.97        -12.62        17.69 o                         
  12  -5   4       3528.61       3498.52       102.42 o                         
  13  -5   4       1026.81       1101.99        68.88 o                         
  14  -5   4        113.75        130.49        37.01 o                         
  15  -5   4       1307.04       1343.96        78.83 o                         
 -15  -4   4       1687.13       1841.03        87.59 o                         
 -14  -4   4        830.09        912.14        64.57 o                         
 -13  -4   4       1427.05       1391.27        90.06 o                         
 -12  -4   4       3917.34       4023.57       116.16 o                         
 -11  -4   4          5.79         14.97        20.90 o                         
 -10  -4   4       5162.74       4930.18       110.91 o                         
  -9  -4   4       4777.19       4743.89        90.20 o                         
  -8  -4   4       1148.65       1178.07        33.89 o                         
  -7  -4   4      12177.41      11586.56       142.59 o                         
  -6  -4   4       2399.56       2287.22        39.47 o                         
  -5  -4   4       7831.33       7906.75       107.27 o                         
  -4  -4   4       5206.04       5051.24        83.83 o                         
  -3  -4   4        108.84        115.27        12.19 o                         
  -2  -4   4       1847.97       1890.73        33.44 o                         
  -1  -4   4       2220.14       1930.00        36.56 o                         
   0  -4   4       4215.87       5413.73        99.38 o                         
   1  -4   4      35207.39      39100.55       625.61 o                         
   2  -4   4       6453.58       7338.09       122.65 o                         
   3  -4   4      17179.33      17383.72       234.95 o                         
   4  -4   4       5895.80       5754.15        92.57 o                         
   5  -4   4       1341.96       1233.54        34.19 o                         
   6  -4   4      12714.47      12756.79       189.31 o                         
   7  -4   4       1658.59       1518.44        44.41 o                         
   8  -4   4       8503.72       8230.04       140.30 o                         
   9  -4   4       7904.15       8036.03       142.33 o                         
  10  -4   4         15.59         17.45        17.85 o                         
  11  -4   4       3148.09       2860.40        83.40 o                         
  12  -4   4        108.58        129.01        26.65 o                         
  13  -4   4        824.90        893.07        62.06 o                         
  14  -4   4       1544.27       1479.21        83.20 o                         
  15  -4   4         56.60         71.78        41.53 o                         
 -15  -3   4        189.49        115.40        30.33 o                         
 -14  -3   4       1216.40       1228.19        62.22 o                         
 -13  -3   4       2901.18       3350.42        95.25 o                         
 -12  -3   4        235.00        305.82        48.58 o                         
 -11  -3   4       3136.45       3107.00        82.18 o                         
 -10  -3   4       3200.19       3317.96        81.99 o                         
  -9  -3   4       3416.21       3183.61        87.07 o                         
  -8  -3   4       8414.30       8561.35       121.55 o                         
  -7  -3   4        417.44        552.26        21.88 o                         
  -6  -3   4      15040.22      14613.19       184.26 o                         
  -5  -3   4      10849.20      10775.11       126.43 o                         
  -4  -3   4       9800.59       9579.28       119.46 o                         
  -3  -3   4      20786.43      21168.22       359.32 o                         
  -2  -3   4      11830.68      11849.60       176.04 o                         
  -1  -3   4       1157.92       1238.39        29.12 o                         
   0  -3   4      25081.19      26700.42       438.17 o                         
   1  -3   4      10405.34      11757.21       178.35 o                         
   2  -3   4      14603.44      14058.78       190.05 o                         
   3  -3   4         51.14         55.68         7.23 o                         
   4  -3   4       4715.60       4844.53        79.00 o                         
   5  -3   4       8599.25       8165.41       126.10 o                         
   6  -3   4        236.77        233.52        18.69 o                         
   7  -3   4      10309.96      10198.06       184.82 o                         
   8  -3   4       3477.98       3267.24        73.73 o                         
   9  -3   4       3700.34       3436.28        79.67 o                         
  10  -3   4       9309.93       9611.65       166.63 o                         
  11  -3   4        635.53        637.75        47.96 o                         
  12  -3   4       1011.55       1014.31        56.91 o                         
  13  -3   4        989.19       1042.40        67.10 o                         
  14  -3   4        206.19        219.49        43.25 o                         
  15  -3   4       1797.23       2010.60       113.48 o                         
 -16  -2   4          4.96        -34.82        34.82 o                         
 -15  -2   4       2167.25       2488.54        96.77 o                         
 -14  -2   4        781.54        693.44        43.62 o                         
 -13  -2   4        691.86        631.67        43.64 o                         
 -12  -2   4       2604.33       2631.28        92.86 o                         
 -11  -2   4        408.79        429.39        27.78 o                         
 -10  -2   4       3502.13       3752.23        80.96 o                         
  -9  -2   4       6690.42       6046.30        95.10 o                         
  -8  -2   4        617.13        468.73        28.88 o                         
  -7  -2   4      12673.83      13352.65       171.99 o                         
  -6  -2   4       1286.98       1279.13        22.36 o                         
  -5  -2   4       9634.37       9112.56       106.42 o                         
  -4  -2   4       7550.28       8177.81       128.41 o                         
  -3  -2   4       6704.78       6756.07       104.80 o                         
  -2  -2   4      58952.07      59766.65       750.59 o                         
  -1  -2   4       6827.02       7435.39       164.59 o                         
   0  -2   4      23601.75      23458.84       486.21 o                         
   1  -2   4      13766.27      15290.92       273.69 o                         
   2  -2   4       1327.90       1078.60        21.80 o                         
   3  -2   4      41609.72      41529.38       539.14 o                         
   4  -2   4      14382.88      15331.69       194.42 o                         
   5  -2   4        396.03        389.41        19.75 o                         
   6  -2   4       6984.90       6528.20       101.67 o                         
   7  -2   4        636.51        696.02        32.00 o                         
   8  -2   4       5811.46       6059.69       158.09 o                         
   9  -2   4       5551.67       5272.86       105.12 o                         
  10  -2   4        191.08        142.86        23.99 o                         
  11  -2   4       3246.46       3518.73        88.80 o                         
  12  -2   4        640.23        601.44        44.11 o                         
  13  -2   4        882.46        820.39        60.11 o                         
  14  -2   4       1966.67       1780.89       123.58 o                         
 -16  -1   4       1839.20       1910.23        89.31 o                         
 -15  -1   4        817.95        848.49        62.43 o                         
 -14  -1   4       1391.79       1686.56        71.78 o                         
 -13  -1   4       2421.35       2427.77        78.32 o                         
 -12  -1   4       1205.82       1309.85        46.71 o                         
 -11  -1   4       2728.38       2557.46        59.31 o                         
 -10  -1   4       1661.29       1828.61        44.94 o                         
  -9  -1   4       2972.56       3197.17        55.65 o                         
  -8  -1   4      14264.55      13614.07       164.65 o                         
  -7  -1   4        406.05        439.38        16.88 o                         
  -6  -1   4       7676.16       7026.13        87.33 o                         
  -5  -1   4      12274.90      12099.98       137.25 o                         
  -4  -1   4       1069.63       1061.62        22.97 o                         
  -3  -1   4       3700.92       3708.70       103.00 o                         
  -2  -1   4       4342.37       5104.98        80.09 o                         
  -1  -1   4       4074.52       5076.02       173.37 o                         
   0  -1   4       2789.18       2544.91        77.56 o                         
   1  -1   4       1109.77       1456.84        57.13 o                         
   2  -1   4       2867.20       3324.88        49.77 o                         
   3  -1   4        437.97        412.49        18.58 o                         
   4  -1   4       6662.03       6375.37        97.00 o                         
   5  -1   4      10599.87      11046.88       150.61 o                         
   6  -1   4        555.10        634.52        27.51 o                         
   7  -1   4       7983.47       7379.49       118.06 o                         
   8  -1   4       2279.84       2445.38        58.13 o                         
   9  -1   4       3888.68       4143.15        93.07 o                         
  10  -1   4       6758.42       6236.08       122.81 o                         
  11  -1   4        438.38        392.43        35.70 o                         
  12  -1   4       1800.53       1794.04        88.36 o                         
  13  -1   4       1595.67       1830.04        86.61 o                         
  14  -1   4        429.06        409.20        49.57 o                         
 -16   0   4         41.86          0.60        30.85 o                         
 -15   0   4       1312.09       1333.68        90.35 o                         
 -14   0   4       2414.80       2420.11        81.37 o                         
 -13   0   4        413.16        379.88        36.99 o                         
 -12   0   4       5516.74       6295.45       109.23 o                         
 -11   0   4         11.91         12.09        12.30 o                         
 -10   0   4       3296.11       3040.47        57.28 o                         
  -9   0   4       5902.99       6089.79       102.19 o                         
  -8   0   4        593.94        585.44        23.01 o                         
  -7   0   4       8447.17       8493.85       108.06 o                         
  -6   0   4       3302.42       3046.23        49.21 o                         
  -5   0   4      27937.52      28099.85       333.11 o                         
  -4   0   4       7138.26       7339.35        95.30 o                         
  -3   0   4       4033.29       4386.85        66.34 o                         
  -2   0   4      10597.15      11036.62       147.15 o                         
  -1   0   4       5768.72       6277.87       216.18 o                         
   0   0   4       4980.60       5527.69       139.90 o                         
   1   0   4      15534.09      15360.27       340.48 o                         
   2   0   4          2.12          5.96         4.92 o                         
   3   0   4       6934.61       7203.48       123.96 o                         
   4   0   4       2435.47       2255.54        48.68 o                         
   5   0   4       2209.09       1981.87        48.02 o                         
   6   0   4       6323.99       6525.68       102.59 o                         
   7   0   4        275.34        193.81        18.91 o                         
   8   0   4       4805.28       4199.00        82.21 o                         
   9   0   4       3103.33       3165.93        72.28 o                         
  10   0   4        574.70        578.01        46.03 o                         
  11   0   4       7640.03       7895.58       150.37 o                         
  12   0   4       1462.14       1395.38       106.59 o                         
  13   0   4        442.91        482.83        50.34 o                         
  14   0   4       1244.48       1364.18        82.49 o                         
 -16   1   4       1241.00       1333.07        78.30 o                         
 -15   1   4        283.37        245.84        35.82 o                         
 -14   1   4       1437.83       1532.54        67.66 o                         
 -13   1   4       2939.35       2709.51        73.39 o                         
 -12   1   4         37.06         34.28        16.03 o                         
 -11   1   4       5953.29       6215.37        96.34 o                         
 -10   1   4        662.43        626.06        28.08 o                         
  -9   1   4       1754.62       1789.22        43.81 o                         
  -8   1   4       6015.56       5562.52        69.78 o                         
  -7   1   4       5584.42       6101.26        76.54 o                         
  -6   1   4      19727.64      19493.43       218.61 o                         
  -5   1   4       6298.23       6747.48       141.40 o                         
  -4   1   4       8414.76       9079.08       127.71 o                         
  -3   1   4      19095.28      19715.02       288.15 o                         
  -2   1   4        766.77        630.76        17.16 o                         
  -1   1   4      19251.06      18817.54       577.91 o                         
   0   1   4       8597.94       9705.56       147.50 o                         
   1   1   4        394.17        481.56        14.15 o                         
   2   1   4      15706.80      15559.27       211.55 o                         
   3   1   4       3986.65       3891.93        74.41 o                         
   4   1   4       8003.05       8389.97       145.33 o                         
   5   1   4       9589.71       9126.36       126.16 o                         
   6   1   4        138.93        218.16        18.36 o                         
   7   1   4       4718.16       4837.71        87.33 o                         
   8   1   4       1877.60       1828.21        51.12 o                         
   9   1   4        904.93        859.80        42.31 o                         
  10   1   4       3593.72       3494.28        86.48 o                         
  11   1   4          4.81         -6.91        18.53 o                         
  12   1   4       2679.79       2997.10       102.09 o                         
  13   1   4       1306.21       1226.32        76.08 o                         
 -16   2   4         25.63         29.98        35.82 o                         
 -15   2   4       2132.03       2089.36        87.43 o                         
 -14   2   4       2022.79       2094.05        74.51 o                         
 -13   2   4        245.84        299.06        28.63 o                         
 -12   2   4       3935.26       3807.48        73.46 o                         
 -11   2   4         42.90         38.45        13.49 o                         
 -10   2   4       2667.19       2552.51        52.06 o                         
  -9   2   4       3218.82       3307.43        58.30 o                         
  -8   2   4       1816.91       1920.10        35.70 o                         
  -7   2   4       6971.51       6445.21        86.77 o                         
  -6   2   4       3231.20       3514.56        59.49 o                         
  -5   2   4       8996.09       9552.21       126.90 o                         
  -4   2   4      26001.13      25738.69       307.68 o                         
  -3   2   4         59.28         42.63        14.16 o                         
  -2   2   4      15121.85      16392.86       216.47 o                         
  -1   2   4       7516.16       7513.56       118.21 o                         
   0   2   4       6659.52       6751.90        97.32 o                         
   1   2   4      11433.80      11024.78       154.47 o                         
   2   2   4        934.41        992.72        21.89 o                         
   3   2   4       7425.84       7141.66       125.26 o                         
   4   2   4       3896.45       4017.83        61.82 o                         
   5   2   4       2702.33       2810.06        90.06 o                         
   6   2   4       4906.23       4527.74        93.81 o                         
   7   2   4       2134.13       2243.33        55.10 o                         
   8   2   4       3599.66       3758.97        78.91 o                         
   9   2   4       2154.39       2303.85        62.38 o                         
  10   2   4        322.67        351.30        31.86 o                         
  11   2   4       4356.12       4185.78        97.85 o                         
  12   2   4        653.15        665.40        53.75 o                         
  13   2   4        947.86        964.56        71.06 o                         
 -16   3   4       1634.57       1810.77       197.00 o                         
 -15   3   4        553.26        521.36        45.06 o                         
 -14   3   4       1717.47       1705.03        62.10 o                         
 -13   3   4       3188.69       3022.67        81.23 o                         
 -12   3   4         81.86         58.54        15.89 o                         
 -11   3   4       3547.77       3903.61        75.81 o                         
 -10   3   4       1141.65       1092.20        39.11 o                         
  -9   3   4       1797.43       1600.94        38.06 o                         
  -8   3   4       4031.79       4177.07        66.14 o                         
  -7   3   4        220.56        220.39        11.09 o                         
  -6   3   4       3815.46       3730.73        63.45 o                         
  -5   3   4       8606.52       8890.15       121.10 o                         
  -4   3   4       4275.04       4008.67        64.53 o                         
  -3   3   4      14481.85      14860.48       199.10 o                         
  -2   3   4         14.26         22.78         3.85 o                         
  -1   3   4       3257.20       2886.28        57.50 o                         
   0   3   4      13307.21      14441.44       239.41 o                         
   1   3   4        788.57        820.12        21.54 o                         
   2   3   4      14589.40      14380.40       226.23 o                         
   3   3   4       1724.17       1667.08        45.29 o                         
   4   3   4       3854.62       3552.70        58.76 o                         
   5   3   4       6100.73       6376.34        97.32 o                         
   6   3   4          1.66          0.52         9.85 o                         
   7   3   4       4733.60       4741.04        95.87 o                         
   8   3   4       1155.14       1061.91        43.26 o                         
   9   3   4        525.99        455.26        33.24 o                         
  10   3   4       4287.12       4456.44        96.93 o                         
  11   3   4         10.24          6.41        26.02 o                         
  12   3   4       3180.86       3091.59        99.88 o                         
  13   3   4       1889.42       1995.85        97.95 o                         
 -16   4   4          0.43        -27.43        27.43 o                         
 -15   4   4       1546.06       1740.43        88.73 o                         
 -14   4   4       1335.81       1221.74        56.91 o                         
 -13   4   4        755.51        751.34        39.01 o                         
 -12   4   4       6165.39       6117.26       100.80 o                         
 -11   4   4        321.68        316.09        23.15 o                         
 -10   4   4       3841.97       4034.27        70.98 o                         
  -9   4   4       3476.77       3139.46        57.45 o                         
  -8   4   4        427.02        346.85        15.78 o                         
  -7   4   4       8691.74       8835.73       128.48 o                         
  -6   4   4       2885.92       2675.88        51.70 o                         
  -5   4   4       4218.51       3834.71        63.40 o                         
  -4   4   4       6039.16       6515.49        92.77 o                         
  -3   4   4         63.13         95.58        11.76 o                         
  -2   4   4       4957.38       4836.53        87.26 o                         
  -1   4   4       3809.92       3487.78        92.89 o                         
   0   4   4       4026.08       3334.66        58.44 o                         
   1   4   4       9723.01      10313.05       192.37 o                         
   2   4   4        193.71        232.84        17.84 o                         
   3   4   4       7804.94       7801.73       121.12 o                         
   4   4   4       5708.23       5352.25       124.20 o                         
   5   4   4       1738.29       1582.43        40.30 o                         
   6   4   4       2861.29       2984.71        69.36 o                         
   7   4   4        786.13        811.34        40.29 o                         
   8   4   4       1125.69       1334.01        50.13 o                         
   9   4   4       3039.22       2720.35        70.98 o                         
  10   4   4         91.50         24.76        21.22 o                         
  11   4   4       1703.36       1804.96        81.62 o                         
  12   4   4        122.86         68.21        33.39 o                         
 -16   5   4       1383.54       1476.95        75.96 o                         
 -15   5   4        308.03        314.91        36.76 o                         
 -14   5   4       1436.10       1466.05        65.17 o                         
 -13   5   4       2988.51       3091.25        72.51 o                         
 -12   5   4        105.84        110.91        21.93 o                         
 -11   5   4       2536.11       2551.07        56.59 o                         
 -10   5   4       3044.13       3040.85        59.74 o                         
  -9   5   4       1142.52       1175.14        34.05 o                         
  -8   5   4       7236.26       6833.43        89.29 o                         
  -7   5   4        248.53        211.25        18.29 o                         
  -6   5   4       6138.96       5940.66        93.18 o                         
  -5   5   4       6429.97       6571.51        97.80 o                         
  -4   5   4       3388.51       3565.77        69.66 o                         
  -3   5   4       6770.49       6364.19       114.98 o                         
  -2   5   4       2322.59       2643.95        59.29 o                         
  -1   5   4       3453.25       3479.41        72.48 o                         
   0   5   4       3771.63       3822.17        68.52 o                         
   1   5   4        202.06        221.18        20.58 o                         
   2   5   4       4848.06       4542.72        64.55 o                         
   3   5   4       1200.51       1278.00        51.51 o                         
   4   5   4       3127.65       3107.50        58.04 o                         
   5   5   4       3526.94       3533.37        66.59 o                         
   6   5   4        284.60        264.94        24.95 o                         
   7   5   4       2696.15       2511.77        68.97 o                         
   8   5   4       1994.10       1995.23        70.42 o                         
   9   5   4       1156.69       1236.38        59.02 o                         
  10   5   4       1760.15       1628.28        88.57 o                         
  11   5   4         33.13          7.42        29.85 o                         
 -16   6   4          2.70         -7.49        53.51 o                         
 -15   6   4       1706.76       1803.45        80.63 o                         
 -14   6   4        822.98        800.86        56.54 o                         
 -13   6   4       1092.70       1017.14        56.48 o                         
 -12   6   4       3401.33       3390.10        74.74 o                         
 -11   6   4        102.33         85.10        17.14 o                         
 -10   6   4       1427.59       1505.84        41.08 o                         
  -9   6   4       3289.96       3312.05        59.91 o                         
  -8   6   4        899.63        971.15        48.82 o                         
  -7   6   4       4347.93       4025.06        74.59 o                         
  -6   6   4        535.67        568.20        30.16 o                         
  -5   6   4       3376.02       3276.11        92.13 o                         
  -4   6   4       9389.15       9745.18       169.35 o                         
  -3   6   4        432.26        482.58        28.80 o                         
  -2   6   4      14013.41      13530.63       195.13 o                         
  -1   6   4       1902.09       1880.36        55.65 o                         
   0   6   4        646.61        614.16        33.58 o                         
   1   6   4      13596.80      13457.40       193.51 o                         
   2   6   4        387.74        381.91        17.22 o                         
   3   6   4       1755.19       1716.92        39.54 o                         
   4   6   4       2846.13       2712.46        55.20 o                         
   5   6   4        762.07        707.55        41.62 o                         
   6   6   4       3467.72       3485.54        92.08 o                         
   7   6   4        284.26        240.43        30.50 o                         
   8   6   4       1567.84       1448.03        64.72 o                         
   9   6   4        945.99       1035.18        56.48 o                         
  10   6   4        126.53        136.87        41.52 o                         
  11   6   4       1019.52        996.35        82.48 o                         
 -15   7   4        124.12        151.76        51.67 o                         
 -14   7   4       1280.08       1342.18       186.64 o                         
 -13   7   4       2168.21       2157.87        89.54 o                         
 -12   7   4        444.30        459.79        54.11 o                         
 -11   7   4       5538.70       5420.71       105.42 o                         
 -10   7   4       2126.24       1880.65        69.00 o                         
  -9   7   4       3008.79       3137.12        87.64 o                         
  -8   7   4       2614.44       2503.78        67.59 o                         
  -7   7   4         94.65         96.43        18.01 o                         
  -6   7   4       3523.07       3748.98        82.03 o                         
  -5   7   4       7667.46       7284.04       144.50 o                         
  -4   7   4       2943.11       2699.05        66.25 o                         
  -3   7   4       7877.63       8140.37       132.04 o                         
  -2   7   4       1253.58       1227.62        38.12 o                         
  -1   7   4       4545.80       4472.15        83.32 o                         
   0   7   4       6203.21       5993.63       127.31 o                         
   1   7   4       1283.70       1211.63        39.00 o                         
   2   7   4       2770.08       2903.81        58.02 o                         
   3   7   4       3695.06       3631.66        69.39 o                         
   4   7   4       4192.05       4065.87        97.18 o                         
   5   7   4       5194.61       4876.14       121.57 o                         
   6   7   4        395.50        361.44        36.83 o                         
   7   7   4       2654.02       2678.99        82.36 o                         
   8   7   4       1481.52       1508.85        65.14 o                         
   9   7   4        876.48        971.16       122.73 o                         
  10   7   4       1043.30       1027.06        82.41 o                         
 -15   8   4       1358.74       1432.68       123.67 o                         
 -14   8   4       1327.35       1207.66        85.09 o                         
 -13   8   4        568.93        602.29        62.31 o                         
 -12   8   4       3652.70       3616.12       107.03 o                         
 -11   8   4        156.78        151.75        31.36 o                         
 -10   8   4       4021.13       3813.53       105.22 o                         
  -9   8   4       3000.02       2825.81       107.33 o                         
  -8   8   4       1575.91       1586.74        64.92 o                         
  -7   8   4       2574.69       2480.42       121.57 o                         
  -6   8   4       1675.40       1707.48        60.50 o                         
  -5   8   4       1291.89       1206.46        56.13 o                         
  -4   8   4       5897.32       5750.04       137.81 o                         
  -3   8   4          0.85         -7.27        12.06 o                         
  -2   8   4       8478.60       8388.54       219.81 o                         
  -1   8   4       2660.87       2741.63        69.11 o                         
   0   8   4       1629.23       1744.77        63.18 o                         
   1   8   4       2100.99       2019.16       122.01 o                         
   2   8   4        977.61       1040.19       122.83 o                         
   3   8   4       2848.01       2530.09        81.47 o                         
   4   8   4       2114.90       2039.43        75.06 o                         
   5   8   4        457.88        525.18        41.61 o                         
   6   8   4       2987.78       2644.55        87.32 o                         
   7   8   4        202.33        216.95        59.08 o                         
   8   8   4       1189.08        929.53       178.19 o                         
   9   8   4       1745.35       1715.81       137.27 o                         
 -15   9   4        413.62        445.21        96.32 o                         
 -14   9   4       1175.48       1302.84        92.32 o                         
 -13   9   4       2376.18       2320.45       113.23 o                         
 -12   9   4         18.66          2.63        38.31 o                         
 -11   9   4       3794.50       3822.25       112.01 o                         
 -10   9   4       1060.07       1030.96        99.17 o                         
  -9   9   4        844.86        792.20        53.44 o                         
  -8   9   4       4840.64       4999.99       123.14 o                         
  -7   9   4        178.36        199.98        28.94 o                         
  -6   9   4       3102.28       2983.83        86.47 o                         
  -5   9   4       1991.08       1961.18        76.76 o                         
  -4   9   4       1116.31        976.62        54.75 o                         
  -3   9   4       5242.27       5048.85       187.07 o                         
  -2   9   4        128.34        108.64        25.24 o                         
  -1   9   4       5319.70       4859.50       129.11 o                         
   0   9   4       3546.80       3641.95       110.49 o                         
   1   9   4        249.60        176.78        46.23 o                         
   2   9   4       5831.61       5932.74       185.28 o                         
   3   9   4        709.87        651.11        44.61 o                         
   4   9   4        932.44        945.11        50.82 o                         
   5   9   4       2541.42       2508.30       140.95 o                         
   6   9   4         71.29         14.57        43.54 o                         
   7   9   4       1374.11       1326.83       119.98 o                         
   8   9   4       1066.44        990.95       132.17 o                         
 -14  10   4       1026.32       1067.88       101.14 o                         
 -13  10   4        415.74        492.66        62.64 o                         
 -12  10   4       1988.34       2033.28        94.23 o                         
 -11  10   4         54.97         35.00        27.72 o                         
 -10  10   4       3071.59       3007.87       182.59 o                         
  -9  10   4       3449.61       3159.04        99.10 o                         
  -8  10   4        474.70        439.35        43.47 o                         
  -7  10   4       3627.65       3782.55       105.85 o                         
  -6  10   4       1514.35       1533.14        75.81 o                         
  -5  10   4       3090.98       3093.48       102.04 o                         
  -4  10   4       2750.63       2877.52        97.08 o                         
  -3  10   4          7.04         -3.79        19.63 o                         
  -2  10   4       3855.82       3999.56       118.99 o                         
  -1  10   4       4165.21       3826.43       122.92 o                         
   0  10   4       1672.07       1478.40       107.46 o                         
   1  10   4       5261.27       5300.65       278.51 o                         
   2  10   4         47.64         55.60        41.14 o                         
   3  10   4       2271.22       2467.00       138.58 o                         
   4  10   4       2029.11       1856.42       133.36 o                         
   5  10   4        283.35        206.73        57.39 o                         
   6  10   4       1206.44       1168.36       114.64 o                         
   7  10   4        164.67        158.78        63.95 o                         
 -13  11   4       1192.65       1080.66       101.17 o                         
 -12  11   4          1.09        -38.06        38.40 o                         
 -11  11   4       2332.00       2250.19        94.85 o                         
 -10  11   4        505.65        430.06        49.14 o                         
  -9  11   4        814.93        725.24        58.08 o                         
  -8  11   4       3640.67       3619.43       109.53 o                         
  -7  11   4         44.48         47.39        29.26 o                         
  -6  11   4       3546.94       3451.61       114.24 o                         
  -5  11   4       1300.91       1360.75        75.43 o                         
  -4  11   4        339.76        322.22        41.81 o                         
  -3  11   4       2258.58       2415.13        93.68 o                         
  -2  11   4         72.88         42.63        27.53 o                         
  -1  11   4       2337.32       2407.74       126.47 o                         
   0  11   4       2903.81       3123.95       343.54 o                         
   1  11   4         76.12         56.79        34.34 o                         
   2  11   4       3480.73       3078.17       290.56 o                         
   3  11   4        874.63        796.33        93.09 o                         
   4  11   4       1430.91       1304.12       117.78 o                         
   5  11   4       2232.03       2286.79       159.43 o                         
   6  11   4         33.03         22.75        52.26 o                         
 -12  12   4       1743.47       1933.98       138.06 o                         
 -11  12   4         97.04        126.43        41.91 o                         
 -10  12   4       2025.29       2130.51       127.32 o                         
  -9  12   4       1848.99       1866.57        90.18 o                         
  -8  12   4        120.33        121.34        36.08 o                         
  -7  12   4       2052.87       2158.53        99.17 o                         
  -6  12   4        159.88        161.56        37.97 o                         
  -5  12   4       1562.42       1558.86        88.09 o                         
  -4  12   4       2603.30       2648.51       116.48 o                         
  -3  12   4        108.14         84.26        34.41 o                         
  -2  12   4       2293.34       2197.44       231.70 o                         
  -1  12   4        614.28        553.53        79.74 o                         
   0  12   4        951.65        838.89        72.37 o                         
   1  12   4       2857.41       3128.76       227.15 o                         
   2  12   4         11.93        -35.29        42.17 o                         
   3  12   4       2000.13       1911.36       148.11 o                         
   4  12   4       1885.46       2002.19       151.20 o                         
 -11  13   4       1757.62       1739.07       130.66 o                         
 -10  13   4        757.38        837.47        76.58 o                         
  -9  13   4        833.45        777.96        72.34 o                         
  -8  13   4       2666.56       2862.26       165.36 o                         
  -7  13   4         29.62         40.23        34.09 o                         
  -6  13   4       2372.57       2625.96       114.56 o                         
  -5  13   4       1374.28       1563.24       175.23 o                         
  -4  13   4        780.84        776.00        68.77 o                         
  -3  13   4       2101.70       2338.12       180.54 o                         
  -2  13   4         19.36         31.38        45.22 o                         
  -1  13   4       1401.28       1407.99       125.75 o                         
   0  13   4       1805.72       2003.03       121.74 o                         
   1  13   4        164.79        163.57        61.96 o                         
   2  13   4       2011.74       1814.90       144.45 o                         
   3  13   4        205.29        162.30        64.10 o                         
  -9  14   4       1223.08       1075.09        93.15 o                         
  -8  14   4        236.70        336.43        55.81 o                         
  -7  14   4       2178.98       2103.74       116.72 o                         
  -6  14   4        862.95        959.79        91.36 o                         
  -5  14   4        801.91        816.99        74.16 o                         
  -4  14   4       2943.52       3117.54       128.19 o                         
  -3  14   4         13.10         19.74        48.27 o                         
  -2  14   4       1143.72       1220.55       138.59 o                         
  -1  14   4        762.53        851.07       114.97 o                         
   0  14   4        864.19        913.93        85.51 o                         
  -1 -18   5        602.28        553.65        60.14 o                         
   0 -18   5        335.43        363.25        50.51 o                         
   1 -18   5       2272.66       2265.25       208.27 o                         
   2 -18   5        305.18        309.95        49.39 o                         
   3 -18   5       1809.43       1962.65        97.87 o                         
   4 -18   5       1717.04       1750.80       111.37 o                         
   5 -18   5        151.31        132.39        40.36 o                         
   6 -18   5       2114.54       2292.16       106.06 o                         
   7 -18   5        180.30        188.51       101.14 o                         
  -4 -17   5         83.12         70.63        53.51 o                         
  -3 -17   5       2168.41       2198.08       109.78 o                         
  -2 -17   5        201.16        149.22        38.44 o                         
  -1 -17   5       1080.95       1202.77        94.38 o                         
   0 -17   5       1988.18       1977.02        93.64 o                         
   1 -17   5         50.75         84.83        34.45 o                         
   2 -17   5       2643.36       2738.97       168.83 o                         
   3 -17   5       1598.76       1725.84        82.83 o                         
   4 -17   5       1096.35       1164.39        69.87 o                         
   5 -17   5       3515.98       3708.01       132.46 o                         
   6 -17   5        271.71        256.21        41.26 o                         
   7 -17   5       2792.87       2985.07       175.88 o                         
   8 -17   5       1222.24       1198.77        79.47 o                         
   9 -17   5        259.56        287.23        50.02 o                         
  -5 -16   5        757.48        663.84        67.96 o                         
  -4 -16   5       3128.89       3309.72       132.61 o                         
  -3 -16   5          6.70         -7.04        27.66 o                         
  -2 -16   5       2176.49       2180.37        94.47 o                         
  -1 -16   5       1658.23       1738.04        85.18 o                         
   0 -16   5        811.79        823.74        64.23 o                         
   1 -16   5       2316.29       2387.88        96.36 o                         
   2 -16   5        254.68        263.96        41.78 o                         
   3 -16   5       1820.49       1893.07        80.32 o                         
   4 -16   5       2181.58       2130.96       102.41 o                         
   5 -16   5         85.04         54.11        41.23 o                         
   6 -16   5       3216.18       3500.86       109.37 o                         
   7 -16   5        506.48        536.47        49.58 o                         
   8 -16   5       1850.90       1914.17       102.13 o                         
   9 -16   5       1535.66       1707.17        89.46 o                         
  10 -16   5         91.97        129.33        37.24 o                         
  -7 -15   5        230.57        351.11        62.07 o                         
  -6 -15   5       1488.38       1387.47        92.24 o                         
  -5 -15   5       1856.31       1961.13       100.85 o                         
  -4 -15   5         77.96        129.14        49.76 o                         
  -3 -15   5       5352.69       5546.18       185.23 o                         
  -2 -15   5        644.18        694.16        57.16 o                         
  -1 -15   5       1854.01       2003.67       116.74 o                         
   0 -15   5       1947.99       1971.68        99.97 o                         
   1 -15   5        599.76        685.70        56.39 o                         
   2 -15   5       5570.44       5481.19       317.00 o                         
   3 -15   5       2227.20       2192.75        79.56 o                         
   4 -15   5       1933.45       1930.20        96.24 o                         
   5 -15   5       3837.33       4024.47       173.14 o                         
   6 -15   5         96.91         95.31        29.02 o                         
   7 -15   5       3437.48       3547.97       181.57 o                         
   8 -15   5        900.06        872.06        59.38 o                         
   9 -15   5        300.15        338.37        39.45 o                         
  10 -15   5       2418.88       2574.59       176.24 o                         
  11 -15   5        199.83        250.90        42.46 o                         
  -8 -14   5        210.25        143.88        37.58 o                         
  -7 -14   5       1787.04       1881.90        87.66 o                         
  -6 -14   5        794.49        832.08        61.07 o                         
  -5 -14   5        784.78        812.18        58.96 o                         
  -4 -14   5       4153.95       4043.96       106.12 o                         
  -3 -14   5         34.74         54.23        23.55 o                         
  -2 -14   5       5175.79       5077.95       145.30 o                         
  -1 -14   5        760.11        709.42        52.56 o                         
   0 -14   5         22.75         15.63        19.80 o                         
   1 -14   5       2619.72       2483.99        70.40 o                         
   2 -14   5       1304.97       1292.90        56.17 o                         
   3 -14   5       1815.48       1823.75        69.64 o                         
   4 -14   5       6539.67       6524.66       130.51 o                         
   5 -14   5        244.31        293.55        41.98 o                         
   6 -14   5       4381.78       4385.95       131.83 o                         
   7 -14   5       1918.18       1985.88        76.15 o                         
   8 -14   5        666.01        689.07        47.82 o                         
   9 -14   5       3179.92       3361.94        99.36 o                         
  10 -14   5         31.26         27.04        25.56 o                         
  11 -14   5       2174.10       2315.87       180.60 o                         
  12 -14   5        634.36        594.44        78.54 o                         
  -9 -13   5        304.04        304.98        45.81 o                         
  -8 -13   5       1850.91       1951.08       115.30 o                         
  -7 -13   5         48.15         48.42        28.39 o                         
  -6 -13   5       3360.84       3241.16       105.07 o                         
  -5 -13   5       2509.63       2499.67        89.19 o                         
  -4 -13   5        158.24        184.92        28.94 o                         
  -3 -13   5       5966.34       6114.50       132.44 o                         
  -2 -13   5       1098.65       1041.55        54.47 o                         
  -1 -13   5       1839.55       1819.75        56.74 o                         
   0 -13   5       1982.51       2146.47        61.60 o                         
   1 -13   5        381.67        382.23        31.94 o                         
   2 -13   5       2087.61       2211.28        58.48 o                         
   3 -13   5       1290.98       1277.54        51.94 o                         
   4 -13   5        929.64       1069.99        51.61 o                         
   5 -13   5       4318.14       4371.97        97.69 o                         
   6 -13   5         80.25         74.05        20.46 o                         
   7 -13   5       2791.79       2996.18        74.59 o                         
   8 -13   5       1697.58       1681.35        56.41 o                         
   9 -13   5        102.46         76.88        22.18 o                         
  10 -13   5       2683.40       2762.33       124.07 o                         
  11 -13   5        368.32        310.22        34.98 o                         
  12 -13   5       1845.90       1665.47       157.61 o                         
  13 -13   5       1770.09       1564.38       115.95 o                         
 -10 -12   5        766.79        678.25        59.23 o                         
  -9 -12   5       1019.79       1120.89        71.29 o                         
  -8 -12   5         27.02         16.09        26.20 o                         
  -7 -12   5       2914.76       2927.51       101.77 o                         
  -6 -12   5        470.57        422.96        42.23 o                         
  -5 -12   5       1395.14       1316.31        92.07 o                         
  -4 -12   5       2502.21       2471.01       100.87 o                         
  -3 -12   5        481.48        487.24        32.33 o                         
  -2 -12   5       5810.77       5659.98       108.84 o                         
  -1 -12   5       2366.47       2346.60        62.33 o                         
   0 -12   5       3946.23       3896.02        82.72 o                         
   1 -12   5       5373.67       5214.33        94.04 o                         
   2 -12   5         39.70         51.04        18.98 o                         
   3 -12   5       3205.26       3385.42        78.45 o                         
   4 -12   5       3764.48       3795.54        84.96 o                         
   5 -12   5        164.33        191.58        25.26 o                         
   6 -12   5       6009.94       6163.60       110.53 o                         
   7 -12   5        509.96        599.79        34.42 o                         
   8 -12   5       2614.21       2728.44        65.10 o                         
   9 -12   5       2601.46       2457.18        66.84 o                         
  10 -12   5         49.39         38.72        19.42 o                         
  11 -12   5       2470.80       2539.31        81.03 o                         
  12 -12   5        747.05        743.27        71.29 o                         
  13 -12   5        585.86        535.88        72.58 o                         
 -11 -11   5       2159.05       2236.15        96.14 o                         
 -10 -11   5       1154.51       1127.65        71.55 o                         
  -9 -11   5        892.22        886.27        62.77 o                         
  -8 -11   5       4231.55       4189.40       121.30 o                         
  -7 -11   5         31.87         21.81        23.50 o                         
  -6 -11   5       2771.94       2752.90        89.30 o                         
  -5 -11   5       3024.21       2970.32        72.59 o                         
  -4 -11   5        801.70        833.61        41.80 o                         
  -3 -11   5       4977.35       4849.15        95.45 o                         
  -2 -11   5        811.41        873.74        58.16 o                         
  -1 -11   5       6733.15       6555.08       116.46 o                         
   0 -11   5       9479.80       9382.23       139.87 o                         
   1 -11   5        639.59        660.94        32.59 o                         
   2 -11   5       7688.55       7354.16       126.88 o                         
   3 -11   5       2457.46       2460.62        61.71 o                         
   4 -11   5       1969.46       2045.72        56.24 o                         
   5 -11   5       7662.92       8018.82       139.21 o                         
   6 -11   5        325.35        291.61        22.92 o                         
   7 -11   5       4930.58       4651.54        84.65 o                         
   8 -11   5       2699.14       2847.52        70.26 o                         
   9 -11   5        868.76        930.23        40.21 o                         
  10 -11   5       3673.37       3613.51        84.10 o                         
  11 -11   5        654.37        730.66        51.74 o                         
  12 -11   5       1178.44       1262.17        83.77 o                         
  13 -11   5       1896.05       1687.10       103.89 o                         
  14 -11   5        240.05        224.95        50.70 o                         
 -12 -10   5       1741.99       1801.27        88.18 o                         
 -11 -10   5        719.43        791.71        61.24 o                         
 -10 -10   5       1788.11       1672.19       103.04 o                         
  -9 -10   5       5644.93       5704.82       147.99 o                         
  -8 -10   5         37.52         45.07        23.63 o                         
  -7 -10   5       3331.61       3044.64       107.23 o                         
  -6 -10   5       2739.35       2729.50        76.29 o                         
  -5 -10   5       1743.99       1846.30        53.13 o                         
  -4 -10   5       9605.46       9331.79       151.55 o                         
  -3 -10   5         27.79         28.23        11.90 o                         
  -2 -10   5       8339.75       8331.40       184.43 o                         
  -1 -10   5       9559.98       9044.76       121.98 o                         
   0 -10   5        622.23        571.55        28.08 o                         
   1 -10   5       6852.72       7254.63       101.32 o                         
   2 -10   5        583.99        591.39        27.98 o                         
   3 -10   5       2104.32       1917.98        50.19 o                         
   4 -10   5       4287.91       4054.85       119.95 o                         
   5 -10   5        312.75        270.17        20.49 o                         
   6 -10   5       7234.95       7619.69       114.13 o                         
   7 -10   5        873.20        809.96        34.25 o                         
   8 -10   5       3791.60       3573.55        83.37 o                         
   9 -10   5       4242.02       4481.05        97.32 o                         
  10 -10   5         87.78         62.99        16.51 o                         
  11 -10   5       2142.35       1925.83        70.19 o                         
  12 -10   5       1462.48       1500.84        85.90 o                         
  13 -10   5        465.13        452.66        71.65 o                         
  14 -10   5       2813.62       2717.10       151.82 o                         
 -13  -9   5       1404.37       1393.63        81.63 o                         
 -12  -9   5        110.39        101.95        33.26 o                         
 -11  -9   5       1877.15       1902.13        84.72 o                         
 -10  -9   5       2249.37       2199.38        85.19 o                         
  -9  -9   5        261.62        265.20        35.54 o                         
  -8  -9   5       4146.66       4172.94       114.76 o                         
  -7  -9   5        537.33        505.83        36.55 o                         
  -6  -9   5       2138.90       1940.00        53.58 o                         
  -5  -9   5       3537.37       3445.99        73.02 o                         
  -4  -9   5       1073.34       1063.65        34.58 o                         
  -3  -9   5       6581.74       6347.92       104.74 o                         
  -2  -9   5       2717.02       2650.56        52.77 o                         
  -1  -9   5       4550.95       4481.31        69.06 o                         
   0  -9   5      13099.92      12615.71       156.66 o                         
   1  -9   5        307.91        290.10        15.05 o                         
   2  -9   5       4619.12       4261.95        79.62 o                         
   3  -9   5       1806.79       1769.59        35.92 o                         
   4  -9   5       2700.80       2929.68        51.85 o                         
   5  -9   5       8337.38       7638.07       109.65 o                         
   6  -9   5        146.50        239.68        18.68 o                         
   7  -9   5       6791.09       7251.19       108.72 o                         
   8  -9   5       2766.00       2571.90        71.85 o                         
   9  -9   5        869.06        803.08        38.42 o                         
  10  -9   5       3473.32       3400.71        81.58 o                         
  11  -9   5        520.19        512.93        39.26 o                         
  12  -9   5        931.15        878.23        55.68 o                         
  13  -9   5       1752.43       1663.16        79.85 o                         
  14  -9   5         48.53         52.84        41.80 o                         
 -13  -8   5        315.82        287.47        42.91 o                         
 -12  -8   5       3451.48       3516.56       114.46 o                         
 -11  -8   5        534.89        495.10        46.91 o                         
 -10  -8   5       1147.54       1185.80        65.10 o                         
  -9  -8   5       3910.55       3567.51       104.06 o                         
  -8  -8   5          2.10         -0.57        15.52 o                         
  -7  -8   5       4783.27       4903.67       105.65 o                         
  -6  -8   5       3182.33       3094.67        67.14 o                         
  -5  -8   5       1945.43       1828.93        52.90 o                         
  -4  -8   5       5979.45       6065.82        93.87 o                         
  -3  -8   5        971.76        943.16        28.68 o                         
  -2  -8   5      14532.54      14197.86       184.72 o                         
  -1  -8   5       4016.36       4210.56        57.87 o                         
   0  -8   5       3177.46       3219.91        50.54 o                         
   1  -8   5       8549.69       8377.03       128.91 o                         
   2  -8   5        543.32        451.95        17.17 o                         
   3  -8   5       4437.35       3879.90        75.95 o                         
   4  -8   5       7593.25       7750.22       102.77 o                         
   5  -8   5        534.37        722.03        29.90 o                         
   6  -8   5       9382.07       8836.59       110.42 o                         
   7  -8   5       5337.02       5586.69        92.75 o                         
   8  -8   5       2745.49       2954.96        60.06 o                         
   9  -8   5       2008.81       1881.77        63.32 o                         
  10  -8   5         86.49         43.16        21.01 o                         
  11  -8   5       2131.80       2013.12        71.83 o                         
  12  -8   5       1208.28       1371.34        65.00 o                         
  13  -8   5        228.51        273.03        39.05 o                         
  14  -8   5       2266.61       2362.14       289.38 o                         
 -14  -7   5        629.21        540.78        58.60 o                         
 -13  -7   5       2727.94       3036.18       123.10 o                         
 -12  -7   5        121.55        152.10        33.69 o                         
 -11  -7   5       2512.78       2380.31        86.86 o                         
 -10  -7   5       1905.30       1948.65        75.45 o                         
  -9  -7   5       1760.89       1816.44        69.67 o                         
  -8  -7   5       6089.66       5820.55       119.65 o                         
  -7  -7   5        430.60        506.42        33.70 o                         
  -6  -7   5       2707.17       2637.16        53.16 o                         
  -5  -7   5       6390.03       6062.01        84.08 o                         
  -4  -7   5        382.98        456.14        34.07 o                         
  -3  -7   5      19198.48      18725.49       200.53 o                         
  -2  -7   5       1691.46       1524.68        26.74 o                         
  -1  -7   5       1741.38       1718.31        33.56 o                         
   0  -7   5      18146.12      17994.29       218.99 o                         
   1  -7   5       1137.23        978.11        26.49 o                         
   2  -7   5       5799.31       6703.74       119.37 o                         
   3  -7   5       1331.73       1035.62        33.19 o                         
   4  -7   5        363.97        265.18        20.05 o                         
   5  -7   5       5927.81       6040.01        94.94 o                         
   6  -7   5         41.53         68.89        12.30 o                         
   7  -7   5       6121.12       5841.37       109.78 o                         
   8  -7   5       1375.19       1312.91        49.13 o                         
   9  -7   5       1662.07       1610.28        58.50 o                         
  10  -7   5       3480.69       3607.48        89.31 o                         
  11  -7   5         84.04         55.26        19.83 o                         
  12  -7   5       2056.75       2034.45        70.91 o                         
  13  -7   5       1389.65       1408.44        71.07 o                         
  14  -7   5          2.45        -24.61        24.61 o                         
 -14  -6   5        844.31        941.16        66.92 o                         
 -13  -6   5        190.69        160.57        35.13 o                         
 -12  -6   5       4039.19       4235.41       122.81 o                         
 -11  -6   5       1093.84        949.31        59.24 o                         
 -10  -6   5       3169.82       2911.53       106.74 o                         
  -9  -6   5       4163.27       4210.15        96.38 o                         
  -8  -6   5          6.65          2.47        13.33 o                         
  -7  -6   5       5817.30       5701.41       141.57 o                         
  -6  -6   5       2229.65       2045.34        43.25 o                         
  -5  -6   5       1491.56       1382.61        28.45 o                         
  -4  -6   5      16438.49      15422.19       180.72 o                         
  -3  -6   5         59.38        105.90         7.78 o                         
  -2  -6   5       8282.84       8457.29       101.17 o                         
  -1  -6   5      10479.42      10245.45       160.42 o                         
   0  -6   5       3598.03       3922.64        72.82 o                         
   1  -6   5      33102.32      32829.93       477.20 o                         
   2  -6   5       1274.26       1594.47        35.78 o                         
   3  -6   5       4903.40       5213.79        99.13 o                         
   4  -6   5       5307.55       4664.02        82.54 o                         
   5  -6   5        255.27        284.58        35.54 o                         
   6  -6   5       8710.79       8491.66       152.35 o                         
   7  -6   5       1872.07       1813.36        51.14 o                         
   8  -6   5       6257.66       6340.26       118.48 o                         
   9  -6   5       4267.22       4055.16        90.93 o                         
  10  -6   5        667.06        552.16        43.67 o                         
  11  -6   5       6788.14       7147.45       141.08 o                         
  12  -6   5        587.52        599.68        74.31 o                         
  13  -6   5        576.23        530.74        52.20 o                         
  14  -6   5       1420.05       1508.72       130.97 o                         
 -15  -5   5        286.78        283.82        37.18 o                         
 -14  -5   5        860.93        906.38       100.92 o                         
 -13  -5   5       2035.41       2122.53        85.90 o                         
 -12  -5   5          5.08         -2.03        23.51 o                         
 -11  -5   5       4479.31       4570.03       109.56 o                         
 -10  -5   5       1953.09       1951.56        62.19 o                         
  -9  -5   5        699.45        695.38        40.16 o                         
  -8  -5   5       9061.08       8702.85       196.80 o                         
  -7  -5   5        228.97        258.74        14.91 o                         
  -6  -5   5      10086.36      10152.31       124.41 o                         
  -5  -5   5       7785.58       7799.76        89.99 o                         
  -4  -5   5         11.64         12.61         4.95 o                         
  -3  -5   5       6776.48       6891.17       115.46 o                         
  -2  -5   5       7116.70       6793.37        98.90 o                         
  -1  -5   5       6735.97       6158.79        99.35 o                         
   0  -5   5      29046.50      32195.55       653.16 o                         
   1  -5   5       1454.49       1246.00        33.54 o                         
   2  -5   5      43806.81      45575.62       656.52 o                         
   3  -5   5       5798.42       5823.37       104.75 o                         
   4  -5   5        585.58        461.88        24.15 o                         
   5  -5   5       8653.48       8739.90       136.00 o                         
   6  -5   5        862.78        735.51        30.74 o                         
   7  -5   5       3503.56       3027.83        67.89 o                         
   8  -5   5      12313.54      12155.46       192.65 o                         
   9  -5   5         28.16         62.09        18.97 o                         
  10  -5   5       8209.66       7980.82       179.93 o                         
  11  -5   5         71.71         87.19        23.42 o                         
  12  -5   5       1604.73       1584.45        65.95 o                         
  13  -5   5       2026.31       2168.80        89.36 o                         
  14  -5   5         15.38         -3.62        29.99 o                         
 -15  -4   5       2318.50       2299.26        96.46 o                         
 -14  -4   5       1878.68       2028.03        70.71 o                         
 -13  -4   5        286.23        362.48        32.78 o                         
 -12  -4   5       4309.33       4134.72       116.74 o                         
 -11  -4   5        222.76        253.96        28.82 o                         
 -10  -4   5        257.35        281.71        27.44 o                         
  -9  -4   5      10480.98      10264.14       179.48 o                         
  -8  -4   5       1679.82       1901.46        45.32 o                         
  -7  -4   5      11653.66      11196.81       148.23 o                         
  -6  -4   5       2211.80       2284.51        56.34 o                         
  -5  -4   5       1750.92       1679.80        40.48 o                         
  -4  -4   5      15156.84      15567.99       276.70 o                         
  -3  -4   5        659.26        708.98        19.98 o                         
  -2  -4   5      13945.92      14074.65       210.75 o                         
  -1  -4   5       6559.79       6566.12       119.58 o                         
   0  -4   5       1547.90       1969.44        44.62 o                         
   1  -4   5      47163.18      49221.64       702.94 o                         
   2  -4   5         76.30         90.22         9.14 o                         
   3  -4   5       6646.86       7075.79       119.86 o                         
   4  -4   5      17365.53      17368.76       269.48 o                         
   5  -4   5         29.96         21.16         8.28 o                         
   6  -4   5       3034.36       2898.43        61.07 o                         
   7  -4   5       1275.12       1210.52        80.60 o                         
   8  -4   5       1034.37        938.37        39.72 o                         
   9  -4   5       7493.34       7621.97       137.00 o                         
  10  -4   5         81.15         51.39        19.41 o                         
  11  -4   5       1507.22       1408.73        74.78 o                         
  12  -4   5        623.45        653.33        45.08 o                         
  13  -4   5        359.08        380.79        45.08 o                         
  14  -4   5       1765.61       1752.29        90.32 o                         
 -16  -3   5       2610.31       2954.86       168.02 o                         
 -15  -3   5       1233.52       1175.74        73.67 o                         
 -14  -3   5        316.71        262.03        35.96 o                         
 -13  -3   5       1827.87       1922.09        72.15 o                         
 -12  -3   5          4.22          2.58        16.21 o                         
 -11  -3   5       1816.19       1882.68        53.02 o                         
 -10  -3   5       5587.63       5391.87        88.99 o                         
  -9  -3   5       1236.87       1143.49        33.67 o                         
  -8  -3   5       9099.85       9407.08       112.09 o                         
  -7  -3   5       1052.57        976.53        19.42 o                         
  -6  -3   5       5323.65       5078.63        96.70 o                         
  -5  -3   5        988.89        954.31        25.99 o                         
  -4  -3   5         45.60         29.97         8.22 o                         
  -3  -3   5       6761.77       6295.24       137.33 o                         
  -2  -3   5       5857.54       6995.46       110.91 o                         
  -1  -3   5       5787.69       6179.70       108.49 o                         
   0  -3   5      19959.02      21964.46       462.38 o                         
   1  -3   5        131.75        195.93        14.46 o                         
   2  -3   5      18557.13      18075.32       263.63 o                         
   3  -3   5      11715.62      13191.74       188.35 o                         
   4  -3   5        705.13        733.16        38.43 o                         
   5  -3   5      14850.14      14546.65       205.70 o                         
   6  -3   5         16.94         33.64        10.18 o                         
   7  -3   5       5910.02       5992.71       106.23 o                         
   8  -3   5       3967.55       3480.88        95.09 o                         
   9  -3   5        441.90        362.10        42.77 o                         
  10  -3   5       3704.42       3786.96        88.56 o                         
  11  -3   5        209.13        169.10        26.84 o                         
  12  -3   5       1881.28       1864.60        74.68 o                         
  13  -3   5       1506.40       1525.64       109.37 o                         
  14  -3   5          1.57         -8.23        30.76 o                         
 -16  -2   5        173.03        150.93        41.06 o                         
 -15  -2   5        956.07       1011.61        71.07 o                         
 -14  -2   5       1025.97        950.46        57.02 o                         
 -13  -2   5        411.09        346.91        35.94 o                         
 -12  -2   5       4359.43       4351.16        94.36 o                         
 -11  -2   5        165.44        174.03        23.62 o                         
 -10  -2   5       2664.91       2770.43        63.14 o                         
  -9  -2   5       7335.24       6876.21       102.32 o                         
  -8  -2   5        346.74        395.69        16.67 o                         
  -7  -2   5      13988.60      13379.15       169.54 o                         
  -6  -2   5       3016.44       2832.17        39.12 o                         
  -5  -2   5       2127.45       2163.55        45.86 o                         
  -4  -2   5       6374.62       6250.85       100.92 o                         
  -3  -2   5        217.60        250.04        10.95 o                         
  -2  -2   5       7010.65       7846.09       134.58 o                         
  -1  -2   5       3196.47       2965.56       117.72 o                         
   0  -2   5       2815.37       2486.16        79.06 o                         
   1  -2   5       8620.18       9395.86       185.13 o                         
   2  -2   5        146.51        110.95        16.67 o                         
   3  -2   5       3659.47       3115.50        58.56 o                         
   4  -2   5      14323.08      14968.71       213.55 o                         
   5  -2   5        354.88        406.82        23.35 o                         
   6  -2   5      13450.12      13068.91       177.94 o                         
   7  -2   5       1169.64       1215.54        37.58 o                         
   8  -2   5       1848.21       1933.57        58.68 o                         
   9  -2   5       7020.09       6524.87       126.84 o                         
  10  -2   5         33.69         76.57        19.76 o                         
  11  -2   5       2301.95       2279.74        89.77 o                         
  12  -2   5        610.11        605.20        51.85 o                         
  13  -2   5        288.72        321.45        44.93 o                         
  14  -2   5       2167.71       2357.98        99.39 o                         
 -16  -1   5        882.99        799.13        62.21 o                         
 -15  -1   5        300.36        288.18        38.60 o                         
 -14  -1   5        801.47        805.59        51.91 o                         
 -13  -1   5       3887.36       4147.16       104.53 o                         
 -12  -1   5         34.78         48.66        18.45 o                         
 -11  -1   5       5663.66       5171.54        91.32 o                         
 -10  -1   5       2268.41       2563.12        59.35 o                         
  -9  -1   5        226.44        255.80        17.48 o                         
  -8  -1   5      11718.43      10832.49       132.21 o                         
  -7  -1   5         79.00         50.84         6.48 o                         
  -6  -1   5       1962.76       1614.95        46.66 o                         
  -5  -1   5      11747.18      12069.52       150.68 o                         
  -4  -1   5       3601.28       4080.62        72.32 o                         
  -3  -1   5      14049.20      14668.48       194.98 o                         
  -2  -1   5       9871.82      10963.25       342.47 o                         
  -1  -1   5       2376.71       2836.06       119.86 o                         
   0  -1   5      13531.98      13732.65       309.51 o                         
   1  -1   5          0.77          4.46        16.59 o                         
   2  -1   5       5192.18       5423.53       110.05 o                         
   3  -1   5        123.17         85.76         9.90 o                         
   4  -1   5       6483.81       6152.17        91.99 o                         
   5  -1   5      13019.28      14076.06       208.85 o                         
   6  -1   5        771.94        595.94        33.37 o                         
   7  -1   5       4409.21       3837.72        87.44 o                         
   8  -1   5       4247.15       4386.12        83.20 o                         
   9  -1   5        534.16        536.51        37.41 o                         
  10  -1   5       6789.12       6582.04       127.16 o                         
  11  -1   5        955.20        865.23        48.08 o                         
  12  -1   5       1015.76        891.26        62.56 o                         
  13  -1   5        932.82       1009.51        69.10 o                         
  14  -1   5        156.12        205.31        43.77 o                         
 -16   0   5         64.49         21.41        30.46 o                         
 -15   0   5       2962.62       2826.09       190.00 o                         
 -14   0   5       2213.79       2176.34        83.74 o                         
 -13   0   5        156.61        115.73        23.61 o                         
 -12   0   5       3407.67       3594.67        74.42 o                         
 -11   0   5        979.73        839.44        36.27 o                         
 -10   0   5       3511.39       3359.71        59.97 o                         
  -9   0   5       4294.13       4087.50       105.53 o                         
  -8   0   5        360.58        340.47        20.96 o                         
  -7   0   5       3649.00       3341.87        62.59 o                         
  -6   0   5       1266.42       1226.03        46.49 o                         
  -5   0   5       8746.84       8758.58       125.56 o                         
  -4   0   5      13402.13      13726.87       186.87 o                         
  -3   0   5        109.66        171.22        10.51 o                         
  -2   0   5       8238.44       8259.90       277.18 o                         
  -1   0   5       2615.33       2967.70       130.57 o                         
   0   0   5       1514.73       2027.12        73.55 o                         
   1   0   5      20902.46      20602.10       452.02 o                         
   2   0   5         23.63         50.10        10.25 o                         
   3   0   5       8499.19       8769.23       148.75 o                         
   4   0   5       5492.38       5300.06        99.74 o                         
   5   0   5         40.69         41.17        11.82 o                         
   6   0   5      10601.49      10898.25       174.79 o                         
   7   0   5       1787.44       1627.75        37.14 o                         
   8   0   5       1390.70       1364.24        43.79 o                         
   9   0   5       3658.30       3605.82        77.71 o                         
  10   0   5        338.11        327.29        29.73 o                         
  11   0   5       4498.58       4542.89       108.23 o                         
  12   0   5       1357.17       1234.13        75.20 o                         
  13   0   5        525.30        506.13        53.36 o                         
 -16   1   5       1614.66       1665.53        80.83 o                         
 -15   1   5       1019.57       1067.75        64.91 o                         
 -14   1   5       1123.92       1304.81        99.69 o                         
 -13   1   5       3110.03       2921.53        74.52 o                         
 -12   1   5         64.75        117.81        21.70 o                         
 -11   1   5       5040.68       5174.99        90.82 o                         
 -10   1   5       2489.05       2478.16        49.68 o                         
  -9   1   5       1811.00       1886.13        39.70 o                         
  -8   1   5      11361.42      10795.25       149.56 o                         
  -7   1   5         22.12         35.73         9.98 o                         
  -6   1   5      23990.05      24337.83       324.30 o                         
  -5   1   5      12910.82      12825.66       178.05 o                         
  -4   1   5        127.49         91.25        13.28 o                         
  -3   1   5       7163.80       7562.92       120.61 o                         
  -2   1   5       6877.87       6999.66       133.30 o                         
  -1   1   5       6708.98       6288.57       237.59 o                         
   0   1   5      12400.96      13038.59       201.28 o                         
   1   1   5       1234.08       1217.96        22.57 o                         
   2   1   5      17266.21      17265.66       265.43 o                         
   3   1   5       2560.82       2674.86        61.28 o                         
   4   1   5       5500.51       6045.82       113.21 o                         
   5   1   5      12056.45      10750.22       215.49 o                         
   6   1   5       1061.18       1413.34        47.43 o                         
   7   1   5       2914.23       2995.14        61.99 o                         
   8   1   5       2280.15       2145.77        61.06 o                         
   9   1   5        407.22        448.31        35.14 o                         
  10   1   5       4281.72       4160.26        99.94 o                         
  11   1   5       1140.57       1215.70        75.66 o                         
  12   1   5       1166.33       1254.90        95.78 o                         
  13   1   5       1706.28       1612.04       111.25 o                         
 -16   2   5        292.84        257.96        39.12 o                         
 -15   2   5       1285.73       1370.36        93.47 o                         
 -14   2   5       3055.45       3291.97       100.80 o                         
 -13   2   5         28.80         82.54        21.20 o                         
 -12   2   5       3287.49       3287.47        77.77 o                         
 -11   2   5        387.98        382.68        23.62 o                         
 -10   2   5       2045.24       1827.23        41.66 o                         
  -9   2   5       6887.48       7130.24        99.45 o                         
  -8   2   5          5.81         12.96         9.62 o                         
  -7   2   5      18655.25      18229.71       232.76 o                         
  -6   2   5      11106.67      10942.84       146.30 o                         
  -5   2   5       2954.69       2855.17        48.94 o                         
  -4   2   5       7964.67       7740.23       111.43 o                         
  -3   2   5        393.04        362.18        14.66 o                         
  -2   2   5       8318.13       8718.69       137.22 o                         
  -1   2   5       1901.10       1642.31        34.70 o                         
   0   2   5        835.94       1005.34        31.91 o                         
   1   2   5      12008.06      12427.79       194.29 o                         
   2   2   5       2094.44       2143.19        52.01 o                         
   3   2   5       4267.64       4145.23        73.38 o                         
   4   2   5       2119.95       2144.51        55.88 o                         
   5   2   5        313.80        404.88        35.37 o                         
   6   2   5       5203.37       4882.09       134.46 o                         
   7   2   5        882.56        827.44        55.28 o                         
   8   2   5       2675.05       2516.25        91.29 o                         
   9   2   5       2765.99       2917.37        76.29 o                         
  10   2   5          6.55        -12.09        17.98 o                         
  11   2   5       3638.48       3596.74       123.29 o                         
  12   2   5       1978.17       2112.65       109.75 o                         
 -16   3   5       1066.94       1103.64       178.73 o                         
 -15   3   5        920.39        894.92        69.07 o                         
 -14   3   5        541.45        571.97        45.71 o                         
 -13   3   5       3720.85       3769.33        84.65 o                         
 -12   3   5        171.17        149.48        20.20 o                         
 -11   3   5       2768.52       2863.42        57.24 o                         
 -10   3   5       2478.36       2337.62        47.60 o                         
  -9   3   5        340.23        281.24        22.01 o                         
  -8   3   5       9378.84       9451.92       137.16 o                         
  -7   3   5       2798.08       2556.38        51.48 o                         
  -6   3   5       3392.82       3019.82        54.85 o                         
  -5   3   5       4680.57       4878.33        74.79 o                         
  -4   3   5        662.51        739.51        21.32 o                         
  -3   3   5      20311.89      20848.99       250.57 o                         
  -2   3   5        553.55        745.59        25.70 o                         
  -1   3   5       3232.34       2801.97        57.30 o                         
   0   3   5       6947.50       7082.79       107.76 o                         
   1   3   5          5.98         12.76         7.42 o                         
   2   3   5      17757.33      17474.44       244.76 o                         
   3   3   5       2487.87       2390.66        58.80 o                         
   4   3   5        667.27        544.41        57.00 o                         
   5   3   5       2591.79       2692.29        91.39 o                         
   6   3   5        169.18        168.50        32.45 o                         
   7   3   5       3143.95       2990.88       134.37 o                         
   8   3   5       2843.66       2485.86        91.38 o                         
   9   3   5        320.47        286.80        43.32 o                         
  10   3   5       2636.04       2807.15       106.62 o                         
  11   3   5        305.44        293.29        50.54 o                         
  12   3   5       1450.44       1438.79        94.30 o                         
 -16   4   5        133.45        176.81        85.62 o                         
 -15   4   5        764.94        785.67        92.57 o                         
 -14   4   5       1209.48       1244.05        66.52 o                         
 -13   4   5        523.88        520.14        40.03 o                         
 -12   4   5       2759.11       2757.62        61.76 o                         
 -11   4   5        335.90        371.79        22.48 o                         
 -10   4   5       2099.08       2277.48        57.18 o                         
  -9   4   5       4046.26       3698.24        72.80 o                         
  -8   4   5         87.41        122.14        15.42 o                         
  -7   4   5       5264.68       5075.81        83.97 o                         
  -6   4   5       4057.50       4046.85        68.84 o                         
  -5   4   5       5091.74       5203.76        80.21 o                         
  -4   4   5      10259.22      10004.85       143.92 o                         
  -3   4   5          7.59         10.34         7.17 o                         
  -2   4   5       7920.21       8208.80       121.85 o                         
  -1   4   5      13866.93      13455.26       188.33 o                         
   0   4   5       1263.47       1162.00        28.72 o                         
   1   4   5       7395.94       6996.28       165.81 o                         
   2   4   5       1818.70       2038.22        97.16 o                         
   3   4   5       3485.17       3588.70       110.17 o                         
   4   4   5       4142.77       4003.46       118.26 o                         
   5   4   5       1569.16       1564.57        73.40 o                         
   6   4   5       5994.96       5683.17       156.17 o                         
   7   4   5       1462.57       1578.01        94.22 o                         
   8   4   5        664.95        687.43        98.81 o                         
   9   4   5       2307.71       2029.01        97.08 o                         
  10   4   5         11.01         26.64        35.02 o                         
  11   4   5       1813.21       1711.09       100.75 o                         
 -16   5   5       1216.38       1113.02       123.07 o                         
 -15   5   5        633.86        613.58        74.55 o                         
 -14   5   5        902.90        908.07        70.38 o                         
 -13   5   5       4354.42       4399.34       115.07 o                         
 -12   5   5        134.57        113.76        24.27 o                         
 -11   5   5       2471.13       2428.65        68.70 o                         
 -10   5   5        938.99        949.58        52.04 o                         
  -9   5   5        411.78        441.40        30.37 o                         
  -8   5   5       7831.46       7337.57       116.09 o                         
  -7   5   5         18.72         26.14        10.70 o                         
  -6   5   5       7015.56       6917.66       105.14 o                         
  -5   5   5       3401.80       3300.37        61.39 o                         
  -4   5   5       1106.42       1183.73        48.02 o                         
  -3   5   5      10303.29       9640.02       163.17 o                         
  -2   5   5       4539.96       4585.10        96.24 o                         
  -1   5   5       5814.60       5927.91       109.96 o                         
   0   5   5       5016.82       4925.43       134.02 o                         
   1   5   5        487.15        466.34        25.88 o                         
   2   5   5       6815.69       6761.28       169.83 o                         
   3   5   5        353.19        459.58        41.18 o                         
   4   5   5        969.42        943.42        74.03 o                         
   5   5   5       5055.47       5013.11       142.74 o                         
   6   5   5         46.79         12.34        26.50 o                         
   7   5   5       3271.15       3103.75       142.74 o                         
   8   5   5       1925.55       2068.87       146.52 o                         
   9   5   5        264.97        283.06        46.92 o                         
  10   5   5       1678.81       1578.42        95.88 o                         
  11   5   5         12.48        -32.72        37.42 o                         
 -16   6   5         69.00        158.39        77.06 o                         
 -15   6   5       1162.09       1161.62        97.96 o                         
 -14   6   5       1516.46       1395.07       165.35 o                         
 -13   6   5         17.64         -2.75        23.53 o                         
 -12   6   5       4410.98       4336.67       142.89 o                         
 -11   6   5       1484.97       1286.39        85.11 o                         
 -10   6   5        580.30        582.03        43.11 o                         
  -9   6   5       6929.40       6704.24       141.00 o                         
  -8   6   5         18.10         24.86        16.60 o                         
  -7   6   5       2833.22       2832.44        75.92 o                         
  -6   6   5       4714.72       4385.41        88.42 o                         
  -5   6   5       3516.50       3240.76        76.95 o                         
  -4   6   5      10251.65      10498.19       181.75 o                         
  -3   6   5         30.35         17.48        12.98 o                         
  -2   6   5       7243.78       7321.61       134.75 o                         
  -1   6   5       2942.72       2819.67        78.35 o                         
   0   6   5       1453.00       1298.28        56.32 o                         
   1   6   5       7652.54       8032.75       174.49 o                         
   2   6   5         19.65         30.76        15.58 o                         
   3   6   5       4415.48       4658.26       128.30 o                         
   4   6   5       7815.12       7692.15       188.40 o                         
   5   6   5        240.63        272.39        53.86 o                         
   6   6   5       4057.97       4139.87       187.49 o                         
   7   6   5        691.18        734.14        69.48 o                         
   8   6   5       1325.32       1272.74        93.43 o                         
   9   6   5       2020.81       2129.78       110.67 o                         
  10   6   5         60.37         63.41        41.29 o                         
 -15   7   5        561.78        526.31        79.20 o                         
 -14   7   5        501.32        406.02        85.62 o                         
 -13   7   5       2074.71       2018.33        87.85 o                         
 -12   7   5          2.88         11.74        22.96 o                         
 -11   7   5       2589.51       2590.90        86.30 o                         
 -10   7   5       3670.14       3407.63        96.24 o                         
  -9   7   5       1072.98        974.77        64.72 o                         
  -8   7   5       1924.06       1751.59        63.96 o                         
  -7   7   5        745.63        798.20        47.89 o                         
  -6   7   5       1596.14       1675.73        69.42 o                         
  -5   7   5      11041.03      10390.60       213.65 o                         
  -4   7   5         13.89         48.46        17.36 o                         
  -3   7   5       4783.07       4741.26       116.45 o                         
  -2   7   5       2010.87       1944.73       128.96 o                         
  -1   7   5       4058.99       3954.01       328.56 o                         
   0   7   5       6398.56       6436.92       194.14 o                         
   1   7   5         12.88         24.89        24.92 o                         
   2   7   5       4087.39       4009.10       116.27 o                         
   3   7   5       3721.89       3972.83       211.90 o                         
   4   7   5        898.67       1019.56        87.00 o                         
   5   7   5       4465.48       3948.69       476.78 o                         
   6   7   5        192.10        216.50        53.24 o                         
   7   7   5       1775.23       1676.01       123.41 o                         
   8   7   5       1444.70       1307.13       115.59 o                         
   9   7   5        104.69        125.14        57.69 o                         
 -15   8   5       1040.13        984.60       116.65 o                         
 -14   8   5       1434.68       1413.01       108.65 o                         
 -13   8   5        175.01        161.94        35.52 o                         
 -12   8   5       4668.13       4445.30       122.20 o                         
 -11   8   5       1309.53       1168.42        67.21 o                         
 -10   8   5       1052.06       1055.39        89.44 o                         
  -9   8   5       1444.10       1377.74        80.48 o                         
  -8   8   5          4.08         11.72        19.15 o                         
  -7   8   5       5049.43       4971.52       118.16 o                         
  -6   8   5       1702.78       1678.40        68.89 o                         
  -5   8   5        543.18        722.72        48.50 o                         
  -4   8   5       5981.88       5793.61       147.43 o                         
  -3   8   5        366.76        320.83        47.77 o                         
  -2   8   5       3556.76       3510.92       234.38 o                         
  -1   8   5       3687.83       3975.46       151.43 o                         
   0   8   5        185.66        273.57        46.72 o                         
   1   8   5       2960.23       2867.76       124.61 o                         
   2   8   5       2119.55       2104.42        87.13 o                         
   3   8   5       1682.70       1593.92       109.48 o                         
   4   8   5       2366.54       2692.10       133.46 o                         
   5   8   5         26.97        -21.79        88.83 o                         
   6   8   5       1305.17       1327.45       216.18 o                         
   7   8   5        133.07         71.03        48.94 o                         
   8   8   5        952.39        894.25       102.64 o                         
 -14   9   5        693.80        616.75       102.74 o                         
 -13   9   5       2004.65       2076.32       154.01 o                         
 -12   9   5         47.49         36.17        29.41 o                         
 -11   9   5       2309.59       2218.54        97.16 o                         
 -10   9   5       2089.52       2061.38        81.35 o                         
  -9   9   5        216.23        200.76        33.33 o                         
  -8   9   5       3567.14       3600.36       154.78 o                         
  -7   9   5        111.58        105.03        28.43 o                         
  -6   9   5        697.55        748.74        56.60 o                         
  -5   9   5       3891.33       3645.72       144.74 o                         
  -4   9   5        723.40        599.54        66.32 o                         
  -3   9   5       3092.11       3185.20       254.18 o                         
  -2   9   5       1922.73       1988.49       111.31 o                         
  -1   9   5       1613.95       1672.56       102.57 o                         
   0   9   5       3515.04       3368.22       293.24 o                         
   1   9   5          1.42        -22.91        22.91 o                         
   2   9   5       3146.52       3353.02       115.04 o                         
   3   9   5       1917.06       1845.64       158.93 o                         
   4   9   5        579.84        550.89        75.59 o                         
   5   9   5       1580.54       1523.52       122.14 o                         
   6   9   5         54.88         79.20        50.82 o                         
   7   9   5       1257.33       1183.93       116.93 o                         
 -14  10   5       1024.37       1012.56        99.36 o                         
 -13  10   5         78.12         48.88        45.73 o                         
 -12  10   5       1370.90       1356.55        78.44 o                         
 -11  10   5        247.10        238.20        39.09 o                         
 -10  10   5       1965.19       1868.38        93.46 o                         
  -9  10   5       3120.48       3137.73       105.77 o                         
  -8  10   5          5.75        -10.82        25.51 o                         
  -7  10   5       2982.36       3011.39       104.01 o                         
  -6  10   5       1276.49       1095.82       132.67 o                         
  -5  10   5       1581.92       1579.64       112.37 o                         
  -4  10   5       3247.54       3200.27       182.47 o                         
  -3  10   5        284.71        333.31        54.82 o                         
  -2  10   5       1949.26       1968.71       117.16 o                         
  -1  10   5       1651.43       1335.95       104.88 o                         
   0  10   5        482.41        425.61       105.42 o                         
   1  10   5       3550.04       3390.39       120.76 o                         
   2  10   5        620.44        777.27        91.50 o                         
   3  10   5       1209.75       1196.02       106.94 o                         
   4  10   5       1837.25       1695.47       128.97 o                         
   5  10   5        104.71        124.46        59.62 o                         
   6  10   5       2386.72       2507.95       240.26 o                         
 -13  11   5        938.73        935.62        96.85 o                         
 -12  11   5         22.64         29.72        34.36 o                         
 -11  11   5       2151.29       2025.93       102.15 o                         
 -10  11   5       1461.76       1449.83        81.66 o                         
  -9  11   5        335.10        276.98        43.95 o                         
  -8  11   5       2990.72       3175.91       114.60 o                         
  -7  11   5        448.28        453.23        51.58 o                         
  -6  11   5       1611.95       1582.17       119.56 o                         
  -5  11   5       1404.21       1457.08       156.25 o                         
  -4  11   5        190.97        160.86        48.27 o                         
  -3  11   5       3145.85       3203.28       149.98 o                         
  -2  11   5        738.19        707.86        81.73 o                         
  -1  11   5       1566.88       1175.67       101.73 o                         
   0  11   5       3649.97       3864.38       294.84 o                         
   1  11   5          8.76         -1.08        31.17 o                         
   2  11   5       1575.62       1726.63       153.04 o                         
   3  11   5       1059.96       1040.24       106.46 o                         
   4  11   5        188.06        160.55        62.19 o                         
   5  11   5       2152.03       2151.83       160.66 o                         
 -12  12   5       1242.61       1154.38       107.89 o                         
 -11  12   5         87.77         17.68        35.37 o                         
 -10  12   5       1353.69       1247.15        85.27 o                         
  -9  12   5       3201.62       3377.37       127.01 o                         
  -8  12   5        177.54        170.96        41.53 o                         
  -7  12   5       1670.82       1532.71       125.39 o                         
  -6  12   5        848.33        889.27        98.06 o                         
  -5  12   5        700.17        750.87       119.33 o                         
  -4  12   5       1913.03       1958.95       137.13 o                         
  -3  12   5         13.61         13.96        47.62 o                         
  -2  12   5       2336.60       2476.63       216.72 o                         
  -1  12   5       1763.38       1814.69       283.07 o                         
   0  12   5         60.48         15.48        35.23 o                         
   1  12   5       2446.41       2840.10       157.35 o                         
   2  12   5        237.95        176.06        62.10 o                         
   3  12   5       1222.63       1340.86       126.23 o                         
 -10  13   5        991.40       1071.08        85.84 o                         
  -9  13   5        390.63        446.48        63.27 o                         
  -8  13   5       1928.68       1833.60       106.90 o                         
  -7  13   5         70.99         93.92        56.06 o                         
  -6  13   5        975.94       1106.92       160.00 o                         
  -5  13   5       1904.29       2096.55       151.91 o                         
  -4  13   5        154.78         89.27        70.10 o                         
  -3  13   5       2499.98       2428.58       164.28 o                         
  -2  13   5        556.10        657.12       128.96 o                         
  -1  13   5        384.39        334.74       113.98 o                         
   0  13   5       2459.89       2713.43       127.25 o                         
   1  13   5          7.39         22.49        52.98 o                         
  -7  14   5       2098.59       2284.72       285.75 o                         
  -6  14   5        649.11        540.42        88.68 o                         
  -5  14   5        434.34        494.72        89.23 o                         
  -4  14   5       1472.90       1794.41       255.25 o                         
  -3  14   5         45.20         85.00        59.00 o                         
  -2  14   5        922.26        888.27       109.44 o                         
  -2 -18   6        583.65        567.21        94.18 o                         
  -1 -18   6        805.54        727.65        98.40 o                         
   0 -18   6         23.98         36.11        33.27 o                         
   1 -18   6       2030.85       2226.26       100.95 o                         
   2 -18   6        951.00       1051.58        76.09 o                         
   3 -18   6        685.28        662.40        68.57 o                         
   4 -18   6       1908.20       1980.83       130.34 o                         
   5 -18   6         11.16         24.95        30.03 o                         
   6 -18   6       2239.60       2545.04       122.61 o                         
   7 -18   6        899.52        957.17        80.11 o                         
  -4 -17   6          0.80          4.28        33.67 o                         
  -3 -17   6       2248.44       2198.80       235.45 o                         
  -2 -17   6        428.78        473.24        52.14 o                         
  -1 -17   6        833.12        830.08       109.38 o                         
   0 -17   6       2224.15       2413.69       178.68 o                         
   1 -17   6         31.92         -5.76        27.41 o                         
   2 -17   6       1575.33       1586.39       100.57 o                         
   3 -17   6       1477.04       1477.46        77.93 o                         
   4 -17   6        385.02        398.94        44.96 o                         
   5 -17   6       4428.42       4844.89       220.12 o                         
   6 -17   6        597.62        624.61        53.03 o                         
   7 -17   6       1671.04       1877.82        99.04 o                         
   8 -17   6       1611.31       1904.02        90.16 o                         
   9 -17   6        105.43        139.50        57.41 o                         
  -6 -16   6       1912.14       1983.62       105.57 o                         
  -5 -16   6         63.75         78.13        37.84 o                         
  -4 -16   6       2164.72       2259.75       189.43 o                         
  -3 -16   6        210.33        205.89        43.06 o                         
  -2 -16   6       3941.83       4158.38       127.71 o                         
  -1 -16   6       1438.36       1561.76        82.96 o                         
   0 -16   6         13.14          0.44        25.66 o                         
   1 -16   6       2272.23       2396.30        95.77 o                         
   2 -16   6       1507.09       1494.15        71.88 o                         
   3 -16   6       1228.73       1233.05        68.41 o                         
   4 -16   6       3079.05       3258.20       133.75 o                         
   5 -16   6         27.70         20.55        24.52 o                         
   6 -16   6       3006.98       3196.04       132.19 o                         
   7 -16   6       1219.19       1229.15        66.20 o                         
   8 -16   6       1537.06       1636.07       104.73 o                         
   9 -16   6       2066.84       2106.30       148.76 o                         
  10 -16   6        318.48        302.46        86.69 o                         
  -7 -15   6        476.05        492.13        60.07 o                         
  -6 -15   6       1026.25       1124.66        74.44 o                         
  -5 -15   6       2210.98       2234.42        90.07 o                         
  -4 -15   6          1.06         21.34        31.29 o                         
  -3 -15   6       4906.27       4987.66       147.39 o                         
  -2 -15   6       1065.02       1075.57        60.36 o                         
  -1 -15   6       2774.38       2747.03       124.20 o                         
   0 -15   6       2885.86       2894.28        88.27 o                         
   1 -15   6        134.44        120.17        25.05 o                         
   2 -15   6       2669.87       2729.89        85.56 o                         
   3 -15   6       2554.92       2528.74       103.60 o                         
   4 -15   6        329.18        347.93        37.17 o                         
   5 -15   6       3777.75       3869.87       105.48 o                         
   6 -15   6        211.01        191.49        31.11 o                         
   7 -15   6       2148.84       2098.01        86.16 o                         
   8 -15   6       2839.44       2817.32        89.09 o                         
   9 -15   6         14.96         25.34        33.00 o                         
  10 -15   6       2985.11       3247.14       153.26 o                         
  11 -15   6        428.94        315.74        74.91 o                         
  -9 -14   6       2108.27       2164.72       233.31 o                         
  -8 -14   6          1.89        -13.23        28.30 o                         
  -7 -14   6       2261.21       2200.43       113.28 o                         
  -6 -14   6       2366.62       2093.96        86.32 o                         
  -5 -14   6        372.57        361.42        41.35 o                         
  -4 -14   6       3332.89       3328.02       104.93 o                         
  -3 -14   6        727.04        761.25        48.96 o                         
  -2 -14   6       4217.18       4043.23       102.57 o                         
  -1 -14   6       4716.33       4596.77       100.29 o                         
   0 -14   6         25.53         41.92        18.67 o                         
   1 -14   6       5679.87       5671.32       105.42 o                         
   2 -14   6        754.67        779.41        44.03 o                         
   3 -14   6       3693.15       3700.49        98.28 o                         
   4 -14   6       3876.27       3899.53        91.94 o                         
   5 -14   6         44.45         19.09        18.11 o                         
   6 -14   6       6809.62       7059.36       210.70 o                         
   7 -14   6       2888.48       2814.41        77.28 o                         
   8 -14   6        452.95        424.12        40.23 o                         
   9 -14   6       3751.59       3718.92       130.86 o                         
  10 -14   6        498.98        520.06        54.22 o                         
  11 -14   6       1593.74       1508.62       288.42 o                         
  12 -14   6       1230.86       1197.61       106.99 o                         
 -10 -13   6       1351.80       1245.35        87.26 o                         
  -9 -13   6        142.17        118.17        33.80 o                         
  -8 -13   6       1434.42       1521.09        79.50 o                         
  -7 -13   6        393.33        392.07        44.25 o                         
  -6 -13   6       3521.89       3552.29       110.14 o                         
  -5 -13   6       4313.25       4412.76       122.65 o                         
  -4 -13   6        157.37        151.99        27.35 o                         
  -3 -13   6       4334.35       4343.47        94.25 o                         
  -2 -13   6       4197.02       4258.95        92.07 o                         
  -1 -13   6         83.76        109.30        23.32 o                         
   0 -13   6       3208.42       3186.48        69.93 o                         
   1 -13   6       1075.63       1050.69        44.61 o                         
   2 -13   6       4644.62       4668.62        97.49 o                         
   3 -13   6       2352.37       2265.06        63.19 o                         
   4 -13   6         15.14         19.84        15.81 o                         
   5 -13   6       4352.43       4442.34        96.47 o                         
   6 -13   6       1324.88       1269.87        92.74 o                         
   7 -13   6       2383.21       2432.60        68.13 o                         
   8 -13   6       2684.50       2603.25        66.78 o                         
   9 -13   6         28.86         -0.17        21.31 o                         
  10 -13   6       3452.68       3559.15       102.18 o                         
  11 -13   6        821.05        702.57        69.05 o                         
  12 -13   6       1051.37        743.74        73.40 o                         
  13 -13   6       1559.86       1298.85        97.18 o                         
 -11 -12   6       1088.21       1065.93        93.43 o                         
 -10 -12   6        600.79        625.76        75.10 o                         
  -9 -12   6       2764.73       2899.89       102.86 o                         
  -8 -12   6          2.52        -13.63        24.20 o                         
  -7 -12   6       2628.90       2580.38        90.92 o                         
  -6 -12   6       1331.93       1433.85        86.83 o                         
  -5 -12   6        933.76        878.77        87.43 o                         
  -4 -12   6       7880.78       7565.63       134.70 o                         
  -3 -12   6       1015.21       1002.89        43.91 o                         
  -2 -12   6       1720.44       1640.93        50.56 o                         
  -1 -12   6       1464.20       1525.44        49.57 o                         
   0 -12   6        862.46        851.64        37.58 o                         
   1 -12   6       5764.43       5721.01        99.21 o                         
   2 -12   6        789.19        843.49        52.24 o                         
   3 -12   6       2108.76       2175.22        58.81 o                         
   4 -12   6       5523.24       5566.00       107.23 o                         
   5 -12   6        140.30        103.53        19.66 o                         
   6 -12   6       3198.54       3234.34        75.98 o                         
   7 -12   6       1427.90       1509.96        49.18 o                         
   8 -12   6        403.83        492.33        28.59 o                         
   9 -12   6       2129.77       2114.51        68.62 o                         
  10 -12   6         31.77         25.05        23.78 o                         
  11 -12   6       2939.33       2953.53        92.06 o                         
  12 -12   6       1650.77       1688.68       130.44 o                         
  13 -12   6        223.51        191.02        48.51 o                         
 -11 -11   6        831.12        880.37       103.52 o                         
 -10 -11   6       1616.66       1572.00        78.05 o                         
  -9 -11   6        210.29        202.21        47.44 o                         
  -8 -11   6       4636.60       4623.20       128.15 o                         
  -7 -11   6         97.39        170.14        30.35 o                         
  -6 -11   6       2253.06       2254.70        83.04 o                         
  -5 -11   6       7011.80       6676.40       126.92 o                         
  -4 -11   6        570.22        588.99        34.09 o                         
  -3 -11   6       6215.08       6054.62       110.40 o                         
  -2 -11   6       2115.10       2098.68        55.16 o                         
  -1 -11   6       7707.57       7443.93       123.71 o                         
   0 -11   6       7285.51       7593.45       117.54 o                         
   1 -11   6        212.57        163.38        21.37 o                         
   2 -11   6       5579.79       5446.32        99.85 o                         
   3 -11   6       4616.41       4388.88       146.72 o                         
   4 -11   6        769.12        693.32        32.56 o                         
   5 -11   6       6018.16       6484.45       126.18 o                         
   6 -11   6        994.66        931.96        36.16 o                         
   7 -11   6       4304.54       4086.62        74.49 o                         
   8 -11   6       3332.35       3559.41        85.03 o                         
   9 -11   6        283.92        302.92        33.26 o                         
  10 -11   6       4071.04       3854.08       101.58 o                         
  11 -11   6       1715.08       1633.67        72.97 o                         
  12 -11   6        445.80        452.14        44.87 o                         
  13 -11   6       2153.88       2298.76       134.97 o                         
 -12 -10   6        827.94        783.01        61.39 o                         
 -11 -10   6        690.76        723.65        57.78 o                         
 -10 -10   6        793.79        711.31        75.01 o                         
  -9 -10   6       5272.13       5104.65       135.52 o                         
  -8 -10   6        152.87        141.01        28.83 o                         
  -7 -10   6       2628.40       2690.83        76.49 o                         
  -6 -10   6       1082.83       1023.69        48.17 o                         
  -5 -10   6        993.25       1024.15        40.97 o                         
  -4 -10   6       5865.88       5831.96       105.37 o                         
  -3 -10   6       1031.55        964.55        50.11 o                         
  -2 -10   6       8209.71       7569.83       150.88 o                         
  -1 -10   6      11469.90      11172.02       155.34 o                         
   0 -10   6        107.74        100.89        13.31 o                         
   1 -10   6      11060.99      11083.23       150.57 o                         
   2 -10   6       2738.44       2796.95        59.85 o                         
   3 -10   6       3380.56       3400.43        68.55 o                         
   4 -10   6       5103.49       4868.53        88.69 o                         
   5 -10   6        167.09        199.45        24.71 o                         
   6 -10   6       4218.50       4463.40        96.58 o                         
   7 -10   6       2278.38       2081.87        58.19 o                         
   8 -10   6       4180.67       3822.77       115.34 o                         
   9 -10   6       5266.12       5452.60       108.19 o                         
  10 -10   6        944.84        904.28        48.88 o                         
  11 -10   6       2272.33       2247.73        78.31 o                         
  12 -10   6       1675.69       1757.35        77.33 o                         
  13 -10   6        113.87        140.85        37.33 o                         
  14 -10   6       2163.36       2208.46       120.28 o                         
 -13  -9   6       1704.31       1629.68        86.39 o                         
 -12  -9   6        447.95        516.09        51.28 o                         
 -11  -9   6       1567.16       1732.86       189.65 o                         
 -10  -9   6       2650.67       2634.73        92.03 o                         
  -9  -9   6         12.35         21.39        21.65 o                         
  -8  -9   6       3810.60       3827.31       116.94 o                         
  -7  -9   6       2154.17       2003.48        62.12 o                         
  -6  -9   6       1119.69       1061.25        58.54 o                         
  -5  -9   6       1342.37       1407.88        42.45 o                         
  -4  -9   6        471.55        499.06        27.45 o                         
  -3  -9   6       8373.86       7812.11       125.64 o                         
  -2  -9   6       7081.50       7190.83       101.47 o                         
  -1  -9   6       4356.87       4387.38       102.95 o                         
   0  -9   6      10463.24      10175.45       135.07 o                         
   1  -9   6        982.92       1052.83        25.76 o                         
   2  -9   6       3940.17       3640.46        81.48 o                         
   3  -9   6       6472.85       6983.64       132.34 o                         
   4  -9   6       2100.70       2467.74        63.02 o                         
   5  -9   6       6897.48       6261.74       115.84 o                         
   6  -9   6       1952.22       2226.00        55.59 o                         
   7  -9   6       5578.70       5984.45       106.78 o                         
   8  -9   6       7502.87       6967.80       121.80 o                         
   9  -9   6         61.93         74.82        26.72 o                         
  10  -9   6       2638.70       2531.40        85.75 o                         
  11  -9   6        776.25        743.01        45.70 o                         
  12  -9   6       1142.45       1213.50        70.86 o                         
  13  -9   6       1901.17       1807.89        93.15 o                         
  14  -9   6         21.28         72.00        50.77 o                         
 -14  -8   6        978.69        978.17       107.02 o                         
 -13  -8   6         27.21         47.95        43.09 o                         
 -12  -8   6       2892.54       2894.87       101.72 o                         
 -11  -8   6       1640.31       1698.65        75.82 o                         
 -10  -8   6        434.63        469.49        43.93 o                         
  -9  -8   6       4246.11       4044.73        98.13 o                         
  -8  -8   6         98.78         96.91        20.82 o                         
  -7  -8   6       5297.37       5239.23       136.86 o                         
  -6  -8   6       2186.05       2131.74        58.92 o                         
  -5  -8   6       1752.17       1764.33        44.79 o                         
  -4  -8   6       6330.91       6008.81        76.79 o                         
  -3  -8   6       3939.15       3714.94        60.49 o                         
  -2  -8   6       8771.73       8762.82       124.27 o                         
  -1  -8   6       5786.17       5814.41        80.64 o                         
   0  -8   6         36.50         30.28        10.41 o                         
   1  -8   6       6255.08       6165.99       113.24 o                         
   2  -8   6       1584.66       1364.68        41.93 o                         
   3  -8   6       2929.42       2553.96        62.57 o                         
   4  -8   6       7699.93       8250.42       152.34 o                         
   5  -8   6          2.26         30.64        11.54 o                         
   6  -8   6       8148.90       7771.05       120.24 o                         
   7  -8   6       4354.37       4274.33        80.56 o                         
   8  -8   6        146.10        179.62        20.50 o                         
   9  -8   6       3806.76       3766.47        79.58 o                         
  10  -8   6        859.92        854.46        46.27 o                         
  11  -8   6       2287.77       2155.87        64.78 o                         
  12  -8   6       1880.77       1948.67        72.52 o                         
  13  -8   6        123.94        126.57        31.16 o                         
  14  -8   6       1664.45       1869.04       116.16 o                         
 -14  -7   6        401.44        416.01        40.88 o                         
 -13  -7   6       3405.32       3622.78       116.51 o                         
 -12  -7   6        604.78        523.22        48.16 o                         
 -11  -7   6        822.18        746.15        53.88 o                         
 -10  -7   6       2928.06       3210.04        90.37 o                         
  -9  -7   6         96.98        110.70        20.75 o                         
  -8  -7   6       6682.52       6607.23       129.59 o                         
  -7  -7   6       4081.20       3923.81        86.93 o                         
  -6  -7   6       1595.09       1438.91        58.27 o                         
  -5  -7   6       7647.62       6806.60        88.78 o                         
  -4  -7   6          1.02          4.30         6.54 o                         
  -3  -7   6      13129.11      13659.40       171.38 o                         
  -2  -7   6      11879.58      11697.28       167.23 o                         
  -1  -7   6       2244.05       2127.92        72.60 o                         
   0  -7   6       7648.43       7113.10       121.22 o                         
   1  -7   6        529.69        653.81        27.02 o                         
   2  -7   6       5183.62       6009.92       124.40 o                         
   3  -7   6       3908.77       3271.57        62.94 o                         
   4  -7   6        636.09        407.91        43.10 o                         
   5  -7   6       7649.14       8067.89       149.57 o                         
   6  -7   6       1241.98       1086.22        74.70 o                         
   7  -7   6       1497.98       1485.11        48.21 o                         
   8  -7   6       1671.64       1547.56        51.85 o                         
   9  -7   6        681.45        617.94        39.28 o                         
  10  -7   6       2301.93       2361.90        71.40 o                         
  11  -7   6       2589.01       2397.22        75.38 o                         
  12  -7   6       2225.83       2321.71       113.85 o                         
  13  -7   6       1623.15       1579.34        96.54 o                         
  14  -7   6         38.53         30.22        28.46 o                         
 -15  -6   6        738.61        768.41        94.18 o                         
 -14  -6   6       1308.63       1307.78        62.51 o                         
 -13  -6   6         75.52         32.31        23.47 o                         
 -12  -6   6       2933.05       3095.74       122.94 o                         
 -11  -6   6       2034.61       1927.33        65.75 o                         
 -10  -6   6       1123.64       1089.31        50.36 o                         
  -9  -6   6       2339.76       2348.38        66.44 o                         
  -8  -6   6        930.60       1022.34        55.61 o                         
  -7  -6   6       2572.99       2611.94        64.21 o                         
  -6  -6   6       5707.85       5564.04        81.41 o                         
  -5  -6   6        823.58        774.59        22.61 o                         
  -4  -6   6        513.64        442.73        22.09 o                         
  -3  -6   6        635.23        657.28        25.59 o                         
  -2  -6   6       1633.43       1437.72        31.75 o                         
  -1  -6   6       5002.79       5208.65        89.13 o                         
   0  -6   6       3409.69       3880.79        81.94 o                         
   1  -6   6      26925.58      26665.25       450.07 o                         
   2  -6   6       2839.11       3240.83        67.26 o                         
   3  -6   6       7814.48       7971.28       138.82 o                         
   4  -6   6       7791.13       7189.66       130.62 o                         
   5  -6   6        178.62        164.03        24.95 o                         
   6  -6   6       5709.62       5239.83        95.49 o                         
   7  -6   6       2152.99       2326.80        58.60 o                         
   8  -6   6       1370.16       1469.54        65.16 o                         
   9  -6   6       3453.21       3272.07       110.94 o                         
  10  -6   6        254.82        293.24        38.42 o                         
  11  -6   6       4118.45       4105.68        99.07 o                         
  12  -6   6       1438.77       1405.97       102.26 o                         
  13  -6   6         43.23         43.33        30.25 o                         
  14  -6   6       1368.16       1350.59        83.10 o                         
 -15  -5   6        919.46        971.49        68.05 o                         
 -14  -5   6        189.02        262.48        39.67 o                         
 -13  -5   6       2390.00       2379.40        73.66 o                         
 -12  -5   6        105.04        178.85        26.36 o                         
 -11  -5   6       4911.02       5071.45        98.85 o                         
 -10  -5   6       2050.57       2067.64        62.78 o                         
  -9  -5   6        111.72         82.50        16.84 o                         
  -8  -5   6       9807.12       9435.09       146.27 o                         
  -7  -5   6        316.35        294.21        13.51 o                         
  -6  -5   6       8715.51       8319.26       122.90 o                         
  -5  -5   6       9238.11       9295.57       182.30 o                         
  -4  -5   6         26.68         54.76        20.90 o                         
  -3  -5   6       7049.62       6614.19       110.37 o                         
  -2  -5   6       1552.16       1453.04        29.40 o                         
  -1  -5   6       1417.23       1298.63        36.61 o                         
   0  -5   6      15325.42      17026.91       251.73 o                         
   1  -5   6       1772.12       1604.99        42.82 o                         
   2  -5   6      19316.47      18752.62       287.16 o                         
   3  -5   6       4678.37       4946.75        91.68 o                         
   4  -5   6       1459.60       1448.26        49.12 o                         
   5  -5   6       8450.07       8106.42       145.96 o                         
   6  -5   6        735.32        688.60        35.13 o                         
   7  -5   6       4677.75       4483.02        86.74 o                         
   8  -5   6       5349.93       5512.21       105.12 o                         
   9  -5   6        290.13        317.27        28.65 o                         
  10  -5   6       6454.93       6008.81       146.87 o                         
  11  -5   6        710.91        741.50        53.31 o                         
  12  -5   6        544.23        477.19        39.72 o                         
  13  -5   6       2053.01       2178.96       107.05 o                         
  14  -5   6         12.58         11.71        33.46 o                         
 -15  -4   6       1839.33       1924.34        95.37 o                         
 -14  -4   6       1359.16       1543.82        72.13 o                         
 -13  -4   6         18.76         32.02        26.10 o                         
 -12  -4   6       3612.30       3635.70        92.90 o                         
 -11  -4   6       1302.60       1294.40        53.14 o                         
 -10  -4   6         56.06         53.16        16.30 o                         
  -9  -4   6      10573.64      10828.39       186.13 o                         
  -8  -4   6        172.90        229.27        22.29 o                         
  -7  -4   6       9067.32       8526.66       118.65 o                         
  -6  -4   6      11861.60      12041.93       227.53 o                         
  -5  -4   6       1255.13       1245.89        56.97 o                         
  -4  -4   6       8486.60       7964.41       153.26 o                         
  -3  -4   6        205.48        257.36        11.70 o                         
  -2  -4   6       4259.00       5003.57       125.80 o                         
  -1  -4   6      31048.20      30991.25       510.46 o                         
   0  -4   6        385.68        428.01        16.24 o                         
   1  -4   6      14141.90      14234.56       218.16 o                         
   2  -4   6       6951.31       7346.21       185.06 o                         
   3  -4   6       2418.65       2737.54        59.56 o                         
   4  -4   6       6095.64       5825.01       106.39 o                         
   5  -4   6          6.97         31.41        10.73 o                         
   6  -4   6       3659.21       3956.90        87.60 o                         
   7  -4   6       2732.38       2416.84        55.34 o                         
   8  -4   6       1945.80       1643.35        48.71 o                         
   9  -4   6       5540.13       5647.48       109.63 o                         
  10  -4   6         37.32         13.08        16.81 o                         
  11  -4   6       1863.89       1839.07        66.34 o                         
  12  -4   6       2483.21       2521.21        77.81 o                         
  13  -4   6        359.14        347.13        45.22 o                         
  14  -4   6       2247.42       2357.13       165.44 o                         
 -16  -3   6       3082.48       3368.64       140.78 o
[truncated: 508,600 more chars]
